# Supplementary material for: Crystal structure of the co-crystalline adduct 1,3,6,8-tetra­aza­tri­cyclo­[4.4.1.13,8]dodecane (TATD)–4-chloro-3,5-di­methyl­phenol (1/1)
Source: Acta Crystallogr E Crystallogr Commun. 2015 Jun 3;71(Pt 7):737–40. doi: 10.1107/S2056989015010257 (PMC4518940; doi:10.1107/S2056989015010257)
Supplement: Supplementary file 1 [file e-71-00737-sup1.cif]

##############################################################################
#                                                                            #
# This CIF contains the data in a paper accepted for publication in          #
# Acta Crystallographica Section E. It conforms to the requirements of       #
# Notes for Authors for Acta Crystallographica Section E, and has been       #
# peer reviewed under the auspices of the IUCr Commission on Journals.       #
#                                                                            #
# Full details of the Crystallographic Information File format               #
# are given in the paper "The Crystallographic Information File (CIF):       #
# a New Standard Archive File for Crystallography" by S. R. Hall, F. H.      #
# Allen and I. D. Brown [Acta Cryst. (1991), A47, 655-685].                  #
#                                                                            #
# The current version of the core CIF dictionary is obtainable from          #
# ftp://ftp.iucr.org/pub/cif_core.dic.                                       #
#                                                                            #
# Software is freely available for graphical display of the structure(s)     #
# in this CIF. For information consult the CIF software page                 #
# http://www.iucr.org/resources/cif/software.                                #
#                                                                            #
# This file may be used for bona fide research purposes within the           #
# scientific community so long as proper attribution is given to the journal # 
# article from which it was obtained.                                        #
#                                                                            #
##############################################################################
data_I
_database_code_depnum_ccdc_archive 'CCDC 1403518'
_audit_creation_method     SHELXL-2014/6
_journal_date_recd_electronic     2015-05-12
_journal_date_accepted     2015-05-27
_journal_name_full     'Acta Crystallographica, Section E'
_journal_year     2015
_journal_volume     71
_journal_issue      7
_journal_page_first     737
_journal_page_last     740
_journal_paper_category     GO
_journal_paper_doi     10.1107/S2056989015010257
_journal_coeditor_code     ZS2335
_publ_contact_author_name     'Augusto Rivera'
_publ_contact_author_address
;
Universidad Nacional de Colombia, Sede Bogot\'a, Facultad de Ciencias,
Departamento de Qu\'imica, Cra 30 No. 45-03, Bogot\'a, C\'odigo Postal 111321
Colombia
;
_publ_contact_author_email     'ariverau@unal.edu.co'
_publ_contact_author_fax     '57-1-3165220'
_publ_contact_author_phone     '571-3165000'
_publ_section_title
;
Crystal structure of the co-crystalline adduct
1,3,6,8-tetraazatricyclo[4.4.1.1^3,8^]dodecane
(TATD)--4-chloro-3,5-dimethylphenol (1/1)
;
loop_
    _publ_author_name
    _publ_author_footnote
    _publ_author_address
    'Rivera, Augusto' .
;
Universidad Nacional de Colombia, Sede Bogot\'a, Facultad de Ciencias,
Departamento de Qu\'imica, Cra 30 No. 45-03, Bogot\'a, C\'odigo Postal 111321
Colombia
;
    'Rojas, Jicli Jos\'e' .
;
Universidad Nacional de Colombia, Sede Bogot\'a, Facultad de Ciencias,
Departamento de Qu\'imica, Cra 30 No. 45-03, Bogot\'a, C\'odigo Postal 111321
Colombia
;
    'R\'ios-Motta, Jaime' .
;
Universidad Nacional de Colombia, Sede Bogot\'a, Facultad de Ciencias,
Departamento de Qu\'imica, Cra 30 No. 45-03, Bogot\'a, C\'odigo Postal 111321
Colombia
;
    'Bolte, Michael' .
;
Institut f\"ur Anorganische Chemie, J. W. Goethe-Universit\"at Frankfurt,
Max-von Laue-Strasse 7, 60438 Frankfurt/Main,
Germany
;
_publ_section_synopsis
;
In the crystal of the title co-crystalline adduct, the
1,3,6,8-tetraazatricyclo[4.4.1.1^3,8^]dodecane (TATD) and
4-chloro-3,5-dimethylphenol are linked by intermolecular O---H...N hydrogen
bonds and C---H...\p interactions.
;
_chemical_name_systematic
;
1,3,6,8-Tetraazatricyclo[4.4.1.1^3,8^]dodecane;
4-chloro-3,5-dimethylphenol
;
_chemical_name_common     ?
_chemical_formula_moiety     'C8 H16 N4, C8 H9 Cl O'
_chemical_formula_sum     'C16 H25 Cl N4 O'
_chemical_formula_iupac     'C8 H16 N4, C8 H9 Cl O'
_chemical_formula_weight     324.85
_chemical_melting_point     ?
_shelx_space_group_comment
;
The symmetry employed for this shelxl refinement is uniquely defined
by the following loop, which should always be used as a source of
symmetry information in preference to the above space-group names.
They are only intended as comments.
;
_space_group_crystal_system     monoclinic
_space_group_name_H-M_alt     'C 2/c'
_space_group_name_Hall     '-C 2yc'
loop_
    _space_group_symop_operation_xyz
    'x, y, z'
    '-x, y, -z+1/2'
    'x+1/2, y+1/2, z'
    '-x+1/2, y+1/2, -z+1/2'
    '-x, -y, -z'
    'x, -y, z-1/2'
    '-x+1/2, -y+1/2, -z'
    'x+1/2, -y+1/2, z-1/2'
_cell_length_a     25.6048(18)
_cell_length_b     7.5295(7)
_cell_length_c     18.2317(13)
_cell_angle_alpha     90
_cell_angle_beta     111.080(5)
_cell_angle_gamma     90
_cell_volume     3279.7(5)
_cell_formula_units_Z     8
_cell_measurement_reflns_used     12525
_cell_measurement_theta_min     3.4
_cell_measurement_theta_max     25.8
_cell_measurement_temperature     173(2)
_exptl_crystal_description     block
_exptl_crystal_colour     colourless
_exptl_crystal_size_max     0.270
_exptl_crystal_size_mid     0.260
_exptl_crystal_size_min     0.220
_exptl_crystal_density_diffrn     1.316
_exptl_crystal_density_meas     ?
_exptl_crystal_density_method     ?
_exptl_crystal_F_000     1392
_exptl_absorpt_coefficient_mu     0.241
_exptl_absorpt_correction_type     multi-scan
_exptl_absorpt_process_details
;
(X-RED32; Stoe & Cie, 2001)
;
_shelx_estimated_absorpt_T_min     0.938
_shelx_estimated_absorpt_T_max     0.949
_exptl_absorpt_correction_T_min     0.738
_exptl_absorpt_correction_T_max     1.000
_diffrn_ambient_temperature     173(2)
_diffrn_radiation_type     MoK\a
_diffrn_radiation_wavelength     0.71073
_diffrn_measurement_device_type     'Stoe IPDS II two-circle'
_diffrn_measurement_method     \w
_diffrn_detector_area_resol_mean     ?
_diffrn_reflns_number     14414
_diffrn_reflns_av_R_equivalents     0.0833
_diffrn_reflns_theta_min     3.404
_diffrn_reflns_theta_max     25.622
_diffrn_reflns_theta_full     25.000
_diffrn_measured_fraction_theta_max     0.992
_diffrn_measured_fraction_theta_full     0.998
_diffrn_reflns_limit_h_min     -30
_diffrn_reflns_limit_h_max     30
_diffrn_reflns_limit_k_min     -9
_diffrn_reflns_limit_k_max     9
_diffrn_reflns_limit_l_min     -19
_diffrn_reflns_limit_l_max     22
_refine_special_details     ?
_reflns_number_total     3066
_reflns_number_gt     2512
_reflns_threshold_expression     I>2\s(I)
_refine_ls_structure_factor_coef     Fsqd
_refine_ls_matrix_type     full
_refine_ls_R_factor_all     0.0518
_refine_ls_R_factor_gt     0.0400
_refine_ls_wR_factor_gt     0.1015
_refine_ls_wR_factor_ref     0.1066
_refine_ls_goodness_of_fit_ref     1.022
_refine_ls_restrained_S_all     1.022
_refine_ls_number_reflns     3066
_refine_ls_number_parameters     205
_refine_ls_number_restraints     0
_refine_ls_hydrogen_treatment     mixed
_refine_ls_weighting_scheme     calc
_refine_ls_weighting_details
              'w=1/[\s^2^(Fo^2^)+(0.0635P)^2^+0.5777P] where P=(Fo^2^+2Fc^2^)/3'
_atom_sites_solution_hydrogens     mixed
_atom_sites_solution_primary     ?
_atom_sites_solution_secondary     ?
_refine_ls_shift/su_max     0.000
_refine_ls_shift/su_mean     0.000
_refine_diff_density_max     0.264
_refine_diff_density_min     -0.250
_refine_ls_extinction_method     none
_refine_ls_extinction_coef     .
loop_
    _atom_type_symbol
    _atom_type_description
    _atom_type_scat_dispersion_real
    _atom_type_scat_dispersion_imag
    _atom_type_scat_source
    'C' 'C' 0.0033 0.0016
                         'International Tables Vol C Tables 4.2.6.8 and 6.1.1.4'
    'H' 'H' 0.0000 0.0000
                         'International Tables Vol C Tables 4.2.6.8 and 6.1.1.4'
    'Cl' 'Cl' 0.1484 0.1585
                         'International Tables Vol C Tables 4.2.6.8 and 6.1.1.4'
    'N' 'N' 0.0061 0.0033
                         'International Tables Vol C Tables 4.2.6.8 and 6.1.1.4'
    'O' 'O' 0.0106 0.0060
                         'International Tables Vol C Tables 4.2.6.8 and 6.1.1.4'
_computing_data_collection
;
X-AREA (Stoe & Cie, 2001)
;
_computing_cell_refinement
;
X-AREA (Stoe & Cie, 2001)
;
_computing_data_reduction
;
X-AREA (Stoe & Cie, 2001)
;
_computing_structure_solution
;
SHELXS97 (Sheldrick, 2008)
;
_computing_structure_refinement
;
SHELXL2014 (Sheldrick, 2015)
;
_computing_molecular_graphics
;
XP in SHELXTL-Plus (Sheldrick, 2008)
;
_computing_publication_material
;
SHELXL2014 (Sheldrick, 2015)
;
loop_
    _atom_site_type_symbol
    _atom_site_label
    _atom_site_fract_x
    _atom_site_fract_y
    _atom_site_fract_z
    _atom_site_U_iso_or_equiv
    _atom_site_adp_type
    _atom_site_calc_flag
    _atom_site_occupancy
    _atom_site_disorder_assembly
    _atom_site_disorder_group
    N N1 0.37029(5) 0.56339(18) 0.36779(8) 0.0224(3) Uani d 1 . .
    N N2 0.30414(6) 0.8359(2) 0.26828(9) 0.0297(3) Uani d 1 . .
    N N3 0.40890(6) 0.84503(19) 0.33226(9) 0.0260(3) Uani d 1 . .
    N N4 0.35050(6) 0.58696(19) 0.22295(9) 0.0299(3) Uani d 1 . .
    C C1 0.31697(7) 0.6087(2) 0.37648(11) 0.0313(4) Uani d 1 . .
    H H1A 0.3246 0.6345 0.4326 0.038 Uiso calc 1 . .
    H H1B 0.2924 0.5030 0.3623 0.038 Uiso calc 1 . .
    C C2 0.28501(8) 0.7651(3) 0.32812(14) 0.0438(5) Uani d 1 . .
    H H2A 0.2455 0.7287 0.3022 0.053 Uiso calc 1 . .
    H H2B 0.2857 0.8627 0.3649 0.053 Uiso calc 1 . .
    C C3 0.41163(7) 0.7098(2) 0.38985(10) 0.0267(4) Uani d 1 . .
    H H3A 0.4084 0.7700 0.4363 0.032 Uiso calc 1 . .
    H H3B 0.4494 0.6559 0.4068 0.032 Uiso calc 1 . .
    C C4 0.35575(8) 0.9394(2) 0.29998(12) 0.0333(4) Uani d 1 . .
    H H4A 0.3578 1.0180 0.2575 0.040 Uiso calc 1 . .
    H H4B 0.3524 1.0170 0.3419 0.040 Uiso calc 1 . .
    C C5 0.36300(7) 0.4777(2) 0.29227(11) 0.0285(4) Uani d 1 . .
    H H5A 0.3977 0.4111 0.2989 0.034 Uiso calc 1 . .
    H H5B 0.3325 0.3894 0.2818 0.034 Uiso calc 1 . .
    C C6 0.30356(8) 0.7083(3) 0.20810(12) 0.0376(5) Uani d 1 . .
    H H6A 0.2997 0.7761 0.1599 0.045 Uiso calc 1 . .
    H H6B 0.2693 0.6355 0.1961 0.045 Uiso calc 1 . .
    C C7 0.43347(9) 0.7933(3) 0.27484(12) 0.0386(5) Uani d 1 . .
    H H7A 0.4705 0.7391 0.3032 0.046 Uiso calc 1 . .
    H H7B 0.4399 0.9020 0.2487 0.046 Uiso calc 1 . .
    C C8 0.39926(10) 0.6640(3) 0.21162(13) 0.0430(5) Uani d 1 . .
    H H8A 0.3865 0.7265 0.1604 0.052 Uiso calc 1 . .
    H H8B 0.4241 0.5661 0.2084 0.052 Uiso calc 1 . .
    Cl Cl1 0.35337(2) -0.26689(6) 0.61168(3) 0.03412(16) Uani d 1 . .
    O O11 0.43692(5) 0.32897(19) 0.47753(9) 0.0390(4) Uani d 1 . .
    H H11 0.4116(15) 0.396(5) 0.447(2) 0.084(10) Uiso d 1 . .
    C C11 0.41519(7) 0.1923(2) 0.50578(10) 0.0257(4) Uani d 1 . .
    C C12 0.45255(7) 0.0659(2) 0.55103(10) 0.0261(4) Uani d 1 . .
    H H12 0.4913 0.0774 0.5597 0.031 Uiso calc 1 . .
    C C13 0.43430(7) -0.0768(2) 0.58371(10) 0.0250(4) Uani d 1 . .
    C C14 0.37708(7) -0.0899(2) 0.56943(10) 0.0237(3) Uani d 1 . .
    C C15 0.33830(7) 0.0318(2) 0.52312(10) 0.0229(3) Uani d 1 . .
    C C16 0.35825(7) 0.1742(2) 0.49162(10) 0.0245(4) Uani d 1 . .
    H H16 0.3327 0.2597 0.4601 0.029 Uiso calc 1 . .
    C C17 0.27635(7) 0.0110(2) 0.50600(12) 0.0311(4) Uani d 1 . .
    H H17A 0.2638 -0.1047 0.4813 0.047 Uiso calc 1 . .
    H H17B 0.2559 0.1057 0.4704 0.047 Uiso calc 1 . .
    H H17C 0.2692 0.0185 0.5552 0.047 Uiso calc 1 . .
    C C18 0.47576(8) -0.2148(3) 0.63056(13) 0.0388(5) Uani d 1 . .
    H H18A 0.4719 -0.2311 0.6817 0.058 Uiso calc 1 . .
    H H18B 0.5139 -0.1753 0.6384 0.058 Uiso calc 1 . .
    H H18C 0.4684 -0.3277 0.6019 0.058 Uiso calc 1 . .
loop_
    _atom_site_aniso_label
    _atom_site_aniso_U_11
    _atom_site_aniso_U_22
    _atom_site_aniso_U_33
    _atom_site_aniso_U_12
    _atom_site_aniso_U_13
    _atom_site_aniso_U_23
    N1 0.0202(6) 0.0238(7) 0.0228(7) -0.0040(5) 0.0074(5) 0.0018(5)
    N2 0.0289(7) 0.0269(7) 0.0311(8) 0.0034(6) 0.0080(6) 0.0026(6)
    N3 0.0285(7) 0.0250(7) 0.0264(8) -0.0061(6) 0.0122(6) -0.0009(6)
    N4 0.0394(8) 0.0270(7) 0.0227(8) -0.0012(6) 0.0104(6) -0.0047(6)
    C1 0.0261(8) 0.0386(10) 0.0328(10) -0.0012(7) 0.0152(8) 0.0041(8)
    C2 0.0350(10) 0.0483(11) 0.0558(14) 0.0129(9) 0.0259(10) 0.0134(10)
    C3 0.0243(8) 0.0289(8) 0.0233(9) -0.0075(6) 0.0042(7) 0.0006(7)
    C4 0.0402(10) 0.0206(8) 0.0367(11) 0.0003(7) 0.0108(8) 0.0009(7)
    C5 0.0331(9) 0.0206(8) 0.0309(10) -0.0020(6) 0.0106(7) -0.0034(7)
    C6 0.0410(10) 0.0353(10) 0.0247(10) 0.0032(8) -0.0024(8) -0.0014(8)
    C7 0.0408(10) 0.0466(11) 0.0376(11) -0.0112(8) 0.0252(9) -0.0016(9)
    C8 0.0609(13) 0.0429(11) 0.0379(12) -0.0081(10) 0.0333(11) -0.0079(9)
    Cl1 0.0372(2) 0.0318(2) 0.0342(3) -0.00899(18) 0.01382(19) 0.00941(18)
    O11 0.0250(6) 0.0406(8) 0.0481(9) -0.0075(6) 0.0090(6) 0.0216(7)
    C11 0.0256(8) 0.0271(8) 0.0240(9) -0.0081(7) 0.0084(7) 0.0023(7)
    C12 0.0194(7) 0.0308(9) 0.0256(9) -0.0054(6) 0.0049(6) 0.0012(7)
    C13 0.0267(8) 0.0260(8) 0.0197(8) -0.0027(6) 0.0051(7) 0.0003(6)
    C14 0.0298(8) 0.0231(8) 0.0189(8) -0.0077(6) 0.0096(7) -0.0009(6)
    C15 0.0251(8) 0.0253(8) 0.0201(8) -0.0051(6) 0.0102(6) -0.0028(6)
    C16 0.0240(8) 0.0256(8) 0.0220(8) -0.0011(6) 0.0062(7) 0.0033(7)
    C17 0.0255(9) 0.0332(9) 0.0373(11) -0.0038(7) 0.0145(7) 0.0008(8)
    C18 0.0325(9) 0.0385(10) 0.0387(11) 0.0028(8) 0.0047(8) 0.0122(9)
_geom_special_details
;
All e.s.d.'s (except the e.s.d. in the dihedral angle between two l.s. planes)
are estimated using the full covariance matrix. The cell e.s.d.'s are taken
into account individually in the estimation of e.s.d.'s in distances, angles
and torsion angles; correlations between e.s.d.'s in cell parameters are only
used when they are defined by crystal symmetry. An approximate (isotropic)
treatment of cell e.s.d.'s is used for estimating e.s.d.'s involving l.s.
planes.
;
loop_
    _geom_bond_atom_site_label_1
    _geom_bond_atom_site_label_2
    _geom_bond_site_symmetry_2
    _geom_bond_distance
    _geom_bond_publ_flag
    N1 C1 . 1.470(2) y
    N1 C5 . 1.470(2) y
    N1 C3 . 1.480(2) y
    N2 C2 . 1.449(3) y
    N2 C6 . 1.454(3) y
    N2 C4 . 1.462(2) y
    N3 C3 . 1.446(2) y
    N3 C7 . 1.455(2) y
    N3 C4 . 1.458(2) y
    N4 C5 . 1.444(2) y
    N4 C6 . 1.456(2) y
    N4 C8 . 1.457(3) y
    C1 C2 . 1.521(3) n
    C1 H1A . 0.9900 ?
    C1 H1B . 0.9900 ?
    C2 H2A . 0.9900 ?
    C2 H2B . 0.9900 ?
    C3 H3A . 0.9900 ?
    C3 H3B . 0.9900 ?
    C4 H4A . 0.9900 ?
    C4 H4B . 0.9900 ?
    C5 H5A . 0.9900 ?
    C5 H5B . 0.9900 ?
    C6 H6A . 0.9900 ?
    C6 H6B . 0.9900 ?
    C7 C8 . 1.522(3) n
    C7 H7A . 0.9900 ?
    C7 H7B . 0.9900 ?
    C8 H8A . 0.9900 ?
    C8 H8B . 0.9900 ?
    Cl1 C14 . 1.7534(16) y
    O11 C11 . 1.356(2) y
    O11 H11 . 0.85(4) ?
    C11 C12 . 1.391(2) ?
    C11 C16 . 1.393(2) ?
    C12 C13 . 1.388(2) ?
    C12 H12 . 0.9500 ?
    C13 C14 . 1.396(2) ?
    C13 C18 . 1.512(2) n
    C14 C15 . 1.391(2) ?
    C15 C16 . 1.397(2) ?
    C15 C17 . 1.511(2) n
    C16 H16 . 0.9500 ?
    C17 H17A . 0.9800 ?
    C17 H17B . 0.9800 ?
    C17 H17C . 0.9800 ?
    C18 H18A . 0.9800 ?
    C18 H18B . 0.9800 ?
    C18 H18C . 0.9800 ?
loop_
    _geom_angle_atom_site_label_1
    _geom_angle_atom_site_label_2
    _geom_angle_atom_site_label_3
    _geom_angle_site_symmetry_1
    _geom_angle_site_symmetry_3
    _geom_angle
    _geom_angle_publ_flag
    C1 N1 C5 . . 113.12(13) ?
    C1 N1 C3 . . 113.50(13) ?
    C5 N1 C3 . . 114.75(13) ?
    C2 N2 C6 . . 114.25(16) ?
    C2 N2 C4 . . 113.62(17) ?
    C6 N2 C4 . . 114.37(16) ?
    C3 N3 C7 . . 114.43(15) ?
    C3 N3 C4 . . 115.49(14) ?
    C7 N3 C4 . . 114.98(16) ?
    C5 N4 C6 . . 115.37(15) ?
    C5 N4 C8 . . 114.79(15) ?
    C6 N4 C8 . . 114.58(16) ?
    N1 C1 C2 . . 116.37(15) ?
    N1 C1 H1A . . 108.2 ?
    C2 C1 H1A . . 108.2 ?
    N1 C1 H1B . . 108.2 ?
    C2 C1 H1B . . 108.2 ?
    H1A C1 H1B . . 107.3 ?
    N2 C2 C1 . . 117.66(15) ?
    N2 C2 H2A . . 107.9 ?
    C1 C2 H2A . . 107.9 ?
    N2 C2 H2B . . 107.9 ?
    C1 C2 H2B . . 107.9 ?
    H2A C2 H2B . . 107.2 ?
    N3 C3 N1 . . 118.95(14) ?
    N3 C3 H3A . . 107.6 ?
    N1 C3 H3A . . 107.6 ?
    N3 C3 H3B . . 107.6 ?
    N1 C3 H3B . . 107.6 ?
    H3A C3 H3B . . 107.0 ?
    N3 C4 N2 . . 118.66(14) ?
    N3 C4 H4A . . 107.6 ?
    N2 C4 H4A . . 107.6 ?
    N3 C4 H4B . . 107.6 ?
    N2 C4 H4B . . 107.6 ?
    H4A C4 H4B . . 107.1 ?
    N4 C5 N1 . . 118.91(13) ?
    N4 C5 H5A . . 107.6 ?
    N1 C5 H5A . . 107.6 ?
    N4 C5 H5B . . 107.6 ?
    N1 C5 H5B . . 107.6 ?
    H5A C5 H5B . . 107.0 ?
    N2 C6 N4 . . 119.39(15) ?
    N2 C6 H6A . . 107.5 ?
    N4 C6 H6A . . 107.5 ?
    N2 C6 H6B . . 107.5 ?
    N4 C6 H6B . . 107.5 ?
    H6A C6 H6B . . 107.0 ?
    N3 C7 C8 . . 115.84(15) ?
    N3 C7 H7A . . 108.3 ?
    C8 C7 H7A . . 108.3 ?
    N3 C7 H7B . . 108.3 ?
    C8 C7 H7B . . 108.3 ?
    H7A C7 H7B . . 107.4 ?
    N4 C8 C7 . . 115.87(15) ?
    N4 C8 H8A . . 108.3 ?
    C7 C8 H8A . . 108.3 ?
    N4 C8 H8B . . 108.3 ?
    C7 C8 H8B . . 108.3 ?
    H8A C8 H8B . . 107.4 ?
    C11 O11 H11 . . 112(2) ?
    O11 C11 C12 . . 117.13(15) ?
    O11 C11 C16 . . 123.30(16) ?
    C12 C11 C16 . . 119.58(15) ?
    C13 C12 C11 . . 121.22(15) ?
    C13 C12 H12 . . 119.4 ?
    C11 C12 H12 . . 119.4 ?
    C12 C13 C14 . . 117.86(15) ?
    C12 C13 C18 . . 119.89(15) ?
    C14 C13 C18 . . 122.22(15) ?
    C15 C14 C13 . . 122.59(15) ?
    C15 C14 Cl1 . . 118.87(12) ?
    C13 C14 Cl1 . . 118.54(13) ?
    C14 C15 C16 . . 117.92(14) ?
    C14 C15 C17 . . 121.63(15) ?
    C16 C15 C17 . . 120.45(15) ?
    C11 C16 C15 . . 120.81(15) ?
    C11 C16 H16 . . 119.6 ?
    C15 C16 H16 . . 119.6 ?
    C15 C17 H17A . . 109.5 ?
    C15 C17 H17B . . 109.5 ?
    H17A C17 H17B . . 109.5 ?
    C15 C17 H17C . . 109.5 ?
    H17A C17 H17C . . 109.5 ?
    H17B C17 H17C . . 109.5 ?
    C13 C18 H18A . . 109.5 ?
    C13 C18 H18B . . 109.5 ?
    H18A C18 H18B . . 109.5 ?
    C13 C18 H18C . . 109.5 ?
    H18A C18 H18C . . 109.5 ?
    H18B C18 H18C . . 109.5 ?
loop_
    _geom_torsion_atom_site_label_1
    _geom_torsion_atom_site_label_2
    _geom_torsion_atom_site_label_3
    _geom_torsion_atom_site_label_4
    _geom_torsion_site_symmetry_1
    _geom_torsion_site_symmetry_2
    _geom_torsion_site_symmetry_3
    _geom_torsion_site_symmetry_4
    _geom_torsion
    _geom_torsion_publ_flag
    C5 N1 C1 C2 . . . . -73.2(2) ?
    C3 N1 C1 C2 . . . . 59.8(2) ?
    C6 N2 C2 C1 . . . . 59.7(2) ?
    C4 N2 C2 C1 . . . . -74.0(2) ?
    N1 C1 C2 N2 . . . . 10.4(3) y
    C7 N3 C3 N1 . . . . -79.67(19) ?
    C4 N3 C3 N1 . . . . 57.2(2) ?
    C1 N1 C3 N3 . . . . -84.10(19) ?
    C5 N1 C3 N3 . . . . 48.1(2) ?
    C3 N3 C4 N2 . . . . -51.5(2) ?
    C7 N3 C4 N2 . . . . 85.2(2) ?
    C2 N2 C4 N3 . . . . 78.8(2) ?
    C6 N2 C4 N3 . . . . -54.8(2) ?
    C6 N4 C5 N1 . . . . -51.7(2) ?
    C8 N4 C5 N1 . . . . 84.85(19) ?
    C1 N1 C5 N4 . . . . 79.28(19) ?
    C3 N1 C5 N4 . . . . -53.1(2) ?
    C2 N2 C6 N4 . . . . -83.3(2) ?
    C4 N2 C6 N4 . . . . 50.0(2) ?
    C5 N4 C6 N2 . . . . 56.6(2) ?
    C8 N4 C6 N2 . . . . -80.1(2) ?
    C3 N3 C7 C8 . . . . 74.7(2) ?
    C4 N3 C7 C8 . . . . -62.5(2) ?
    C5 N4 C8 C7 . . . . -63.3(2) ?
    C6 N4 C8 C7 . . . . 73.6(2) ?
    N3 C7 C8 N4 . . . . -9.0(3) y
    O11 C11 C12 C13 . . . . 178.74(17) ?
    C16 C11 C12 C13 . . . . -1.2(3) ?
    C11 C12 C13 C14 . . . . 0.3(3) ?
    C11 C12 C13 C18 . . . . 178.17(17) ?
    C12 C13 C14 C15 . . . . 1.1(3) ?
    C18 C13 C14 C15 . . . . -176.72(17) ?
    C12 C13 C14 Cl1 . . . . -178.85(13) ?
    C18 C13 C14 Cl1 . . . . 3.3(2) ?
    C13 C14 C15 C16 . . . . -1.5(2) ?
    Cl1 C14 C15 C16 . . . . 178.46(13) ?
    C13 C14 C15 C17 . . . . 177.67(16) ?
    Cl1 C14 C15 C17 . . . . -2.4(2) ?
    O11 C11 C16 C15 . . . . -179.15(17) ?
    C12 C11 C16 C15 . . . . 0.8(3) ?
    C14 C15 C16 C11 . . . . 0.5(3) ?
    C17 C15 C16 C11 . . . . -178.67(17) ?
loop_
    _geom_hbond_atom_site_label_D
    _geom_hbond_atom_site_label_H
    _geom_hbond_atom_site_label_A
    _geom_hbond_site_symmetry_A
    _geom_hbond_distance_DH
    _geom_hbond_distance_HA
    _geom_hbond_distance_DA
    _geom_hbond_angle_DHA
    O11 H11 N1 . 0.85(4) 1.92(4) 2.752(2) 165(3)
    C3 H3A Cg8 1_565 0.99 2.89 3.837(2) 160
    C8 H8A Cg8 6_565 0.99 2.88 3.814(2) 157
_shelx_hkl_file
;
  -6  -2  12   44.01    5.94   0
  -6  -2  18    5.15    3.92   0
  -6  -2  19    6.48    5.18   0
  -6   0  11   -0.37    4.43   0
  -6   0  20    6.89    4.36   0
  -5  -3  20   23.87    5.75   0
  -5  -1   8  490.25   10.48   0
  -5   1   9   35.23    3.77   0
  -5   1  21   10.05    3.31   0
  -4   2   8 1458.31   11.11   0
  -2   2   4 1418.46   13.50   0
  -1   3   4  203.50    5.26   0
  -1   5  10   43.82    3.99   0
  -1   5  11   19.95    3.91   0
  -1   5  17    0.43    3.03   0
   0  -6   8    9.61    5.20   0
   1  -5   3   88.35    5.01   0
   1  -3   0    1.11    5.47   0
   2  -6   4  120.05    5.50   0
   2  -4   0  145.32    6.14   0
   2   6   8   48.35    4.31   0
   3  -7   6   24.81    4.37   0
   4   6   4  238.46    5.94   0
   5  -7   3   55.04    4.70   0
   5  -1  -5  216.43    8.20   0
   5   5   0  148.03    5.45   0
   5   7   8   34.22    4.40   0
   6  -8   6    2.58    4.27   0
   6  -6  -1   13.40    4.09   0
   6  -4  -4   34.55    4.61   0
   7   7   4   67.25    4.54   0
   8  -8   3   16.38    4.21   0
   8  -6  -3    2.34    4.14   0
  11  -5  -7  184.36    4.13   0
  12  -6  -6   51.17    4.25   0
  12  -2 -10    5.33    3.10   0
  12   8   2   40.66    4.57   0
  13  -7  -5   47.02    4.38   0
  13  -3 -10   59.01    4.62   0
  14  -8  -3    7.30    4.15   0
  14  -4 -10  100.48    3.52   0
  15  -1 -12    0.22    2.89   0
  16  -4 -11  123.34    4.68   0
  17  -1 -13   34.37    4.27   0
  18  -4 -12  145.70    5.08   0
  18   4 -11   59.54    9.40   0
  19  -1 -14  141.93    4.16   0
  20  -4 -13  126.99    4.58   0
  20   4 -12   63.26    7.24   0
  21  -3 -14    1.04    3.96   0
  22  -4 -14   28.51    3.02   0
  22  -2 -15    2.13    4.00   0
  23  -3 -15   23.26    3.06   0
  23   5 -12   83.78   11.25   0
  24   0 -16   34.16    4.43   0
  25   1 -16    1.34    3.90   0
  26   2 -16   33.81    4.45   0
  -6  -2  20   35.44    5.64   0
  -6   0  21    1.04    4.37   0
  -6   2  14   52.95    4.59   0
  -6   2  15   11.84    4.40   0
  -6   2  16    1.66    4.51   0
  -6   2  17    0.11    4.31   0
  -6   2  18    1.83    4.41   0
  -5   3  13    7.91    4.05   0
  -5   3  14   75.70    4.45   0
  -5   3  15  247.53    5.65   0
  -5   3  16  101.79    4.80   0
  -5   3  17   12.74    4.56   0
  -5   3  18   13.93    4.73   0
  -3   3   7  294.73    6.29   0
  -2   4   8   12.14    2.72   0
  -1   5   9   -2.22    3.91   0
   0   2   1   19.15    7.83   0
   0   4   4  236.27    6.42   0
   1   3   1   92.09    5.11   0
   1   5   5   12.16    4.47   0
   2   6   7   49.94    4.38   0
   3  -3  -2   31.81    5.27   0
   3   5   2   85.32    4.83   0
   3   7  12   18.40    4.40   0
   4  -4  -2   98.36    5.65   0
   4   4  -1  114.81    5.63   0
   5  -3  -4  298.56    5.84   0
   5   7   7   10.91    3.02   0
   6   4  -3   14.34    5.46   0
   6   6   1  192.48    5.71   0
   7  -7   1   11.76    4.16   0
   8  -2  -7   96.17    5.22   0
   8   6  -1   11.56    4.15   0
   9  -7  -1   25.14    4.24   0
   9  -5  -5    9.60    4.18   0
   9  -1  -8    4.93    4.75   0
   9   5  -4  266.72    8.03   0
   9   7   1   25.61    4.23   0
  10  -8   1   -3.68    4.28   0
  10  -4  -7   31.63    3.82   0
  10   2  -8  173.04    9.20   0
  10   8   4   21.25    4.71   0
  11  -7  -3  183.08    5.40   0
  11   7  -1   34.49    4.61   0
  12  -8  -1    2.46    4.28   0
  12   0 -10  111.18    5.44   0
  13  -5  -8    2.33    2.47   0
  13   5  -7  324.96   11.62   0
  14  -6  -7    8.85    4.09   0
  14  -2 -11  340.68    5.50   0
  15  -7  -6   25.94    3.11   0
  15  -5  -9   40.45    4.04   0
  15  -3 -11   12.00    3.93   0
  16  -2 -12   61.72    4.63   0
  17  -7  -7   17.53    4.04   0
  17  -3 -12  250.45    5.58   0
  18  -2 -13   23.38    4.29   0
  19  -7  -8   70.79    4.64   0
  19  -3 -13  108.61    4.62   0
  20  -2 -14    0.62    2.78   0
  21  -5 -12   75.63    4.50   0
  22   0 -15    3.28    4.18   0
  23  -5 -13    7.06    4.16   0
  25  -1 -16   -0.88    4.05   0
  26  -2 -16   36.01    4.47   0
  -7  -1  14   32.28    4.40   0
  -7  -1  15   81.90    4.96   0
  -7  -1  16   18.16    4.42   0
  -7  -1  17   55.59    4.81   0
  -7  -1  18   22.62    4.63   0
  -7   1  15   63.12    4.81   0
  -7   1  16   13.19    4.65   0
  -7   1  17   37.80    4.66   0
  -6   0  10  245.53    6.82   0
  -6   2  12   50.49    4.89   0
  -6   2  13   12.79    3.23   0
  -6   2  19    8.03    4.67   0
  -6   2  20   34.09    4.79   0
  -5   1   8  527.75    8.89   0
  -5   3  12  524.64    7.12   0
  -5   3  19    1.64    4.42   0
  -5   3  20   30.17    4.62   0
  -4   2   7  855.87    9.59   0
  -4   4  13   62.32    4.34   0
  -4   4  14   59.51    4.48   0
  -4   4  15   47.27    3.37   0
  -4   4  16   -1.62    3.14   0
  -4   4  17    4.75    4.13   0
  -4   4  18   -2.13    4.49   0
  -3  -1   4 3882.75   52.45   0
  -2  -4   6   95.98    7.04   0
  -2   4   7   -0.65    4.02   0
  -1   5   8   27.08    4.31   0
   0   6  11   56.32    4.58   0
   0   6  12  124.36    4.90   0
   0   6  13   10.70    2.75   0
   0   6  14   14.41    2.93   0
   0   6  15   -2.59    3.04   0
   2   4   1   99.98    5.41   0
   2   6   6   25.48    4.55   0
   3  -7   7   19.74    4.66   0
   3  -5   1  359.48    7.02   0
   3  -1  -3 5481.87   31.24   0
   3   7  10    3.76    4.02   0
   3   7  11   18.86    3.18   0
   4  -6   2   12.08    4.35   0
   4   0  -4   88.25    9.25   0
   4   6   3    7.85    4.42   0
   5  -7   4  137.20    5.63   0
   5   7   6   11.74    3.13   0
   6  -8   7    8.59    4.39   0
   7  -5  -3   85.49    5.11   0
   7   7   3  145.88    4.25   0
   8  -8   4   -0.96    4.42   0
   8   8   6   36.87    4.62   0
   9  -3  -7   25.25    3.24   0
  10  -6  -4    6.63    3.20   0
  10   6  -3   18.04    4.48   0
  10   8   3   23.37    4.67   0
  12  -4  -8   21.64    3.89   0
  12   8   1    7.34    4.20   0
  13  -7  -4  167.59    5.23   0
  13   7  -3   44.69    4.86   0
  14  -8  -2    4.74    4.20   0
  14   0 -11    3.30    4.01   0
  14   6  -6   19.04    5.51   0
  16  -6  -8    8.09    2.70   0
  17  -5 -10  145.95    3.82   0
  18  -6  -9    5.11    3.85   0
  19  -5 -11    1.80    2.56   0
  20  -6 -10   31.29    4.17   0
  20   0 -14   98.11    4.98   0
  23  -1 -15   16.22    4.22   0
  23   1 -15   19.52    4.29   0
  23   3 -14    0.71    5.12   0
  24  -4 -14    0.32    4.15   0
  24   2 -15   27.65    4.07   0
  25  -3 -15   13.61    4.24   0
  -7  -1  13   40.10    4.63   0
  -7  -1  19  143.82    6.11   0
  -7  -1  20    1.85    5.46   0
  -7   1  13   50.38    5.18   0
  -7   1  14   40.87    4.83   0
  -7   1  18   25.64    3.29   0
  -7   1  19  162.81    5.29   0
  -6  -2  11    3.28    5.49   0
  -6  -2  21    1.87    4.80   0
  -6   2  21    4.16    4.91   0
  -5  -3  10  511.42   19.98   0
  -5   3  11   42.90    4.61   0
  -4   4  11  138.61    5.08   0
  -4   4  12  173.84    4.18   0
  -4   4  19   48.07    3.56   0
  -3  -3   6   10.01    8.65   0
  -3   5  14    1.00    3.88   0
  -3   5  15  169.69    5.26   0
  -3   5  16    5.97    4.22   0
  -3   5  17   56.25    4.69   0
  -1  -5   7   33.10    5.89   0
  -1   3   3   27.68    5.50   0
   0  -6   9    0.35    5.43   0
   0  -4   3   81.38    5.66   0
   0   6  10    0.35    4.44   0
   1   5   4   47.91    5.06   0
   2  -6   5  237.53    6.72   0
   3  -7   8  194.00    7.13   0
   3   7   9   59.42    4.70   0
   5  -5  -1  132.95    5.50   0
   5   7   5   -0.50    4.22   0
   6  -6   0  202.01    5.88   0
   8  -6  -2   90.22    3.78   0
   8  -4  -5   24.69    4.43   0
   8   8   5   25.60    4.79   0
   9   7   0   16.77    4.61   0
  10  -8   2   17.01    4.54   0
  10  -2  -8  157.18    6.15   0
  11  -7  -2    4.11    4.14   0
  11  -5  -6   74.16    4.45   0
  11  -3  -8    0.74    3.93   0
  11  -1  -9  231.78    6.49   0
  11   1  -9  224.86    7.10   0
  12  -8   0    1.82    4.70   0
  12  -6  -5   66.13    4.38   0
  14  -4  -9  213.46    5.30   0
  14   8  -1    8.73    4.54   0
  15  -7  -5    9.51    4.21   0
  16   0 -12  162.93    5.60   0
  17  -7  -6   13.22    4.27   0
  18   0 -13    0.55    2.92   0
  19   7  -7   27.85    5.54   0
  20  -4 -12   60.55    4.66   0
  21   1 -14  107.74    6.02   0
  22  -4 -13    9.50    3.00   0
  23  -3 -14    3.34    4.42   0
  24  -2 -15   34.11    4.50   0
  26   0 -16   59.06    4.78   0
  -7  -1  21  103.96    5.69   0
  -7   1  20    1.76    3.15   0
  -7   1  21  115.21    5.71   0
  -6   0   9    1.52    4.88   0
  -6   2  11    2.09    3.31   0
  -5   3  10  599.62    7.59   0
  -4   4  10   37.36    4.56   0
  -3   1   4 4324.40   26.07   0
  -3   3   6    4.86    3.48   0
  -3   5  12  117.97    5.01   0
  -3   5  13    2.46    2.93   0
  -2   4   6  103.17    5.16   0
  -1  -3   3   25.68    5.88   0
  -1   5   7   37.71    4.65   0
   0   4   3   82.71    5.50   0
   0   6   9    0.49    2.83   0
   1  -5   4   50.00    5.23   0
   2   6   5  233.63    5.99   0
   3   7   8  207.39    4.81   0
   5  -7   5    5.51    5.50   0
   5   5  -1  163.67    6.60   0
   6  -2  -5   54.68    4.34   0
   6   6   0  223.26    7.08   0
   7  -7   2   81.64    3.95   0
   7  -3  -5  104.77    5.18   0
   7   7   2   80.10    4.86   0
   8  -8   5   22.58    5.12   0
   8   0  -7    0.90    5.60   0
   9  -7   0   29.83    4.37   0
  10  -6  -3   19.36    4.59   0
  10   8   2   14.91    4.63   0
  11   7  -2   -1.77    4.27   0
  12   8   0    8.45    5.31   0
  13  -7  -3   50.70    4.73   0
  13  -5  -7  389.03    6.16   0
  13  -3  -9   90.56    4.92   0
  13  -1 -10    6.53    4.67   0
  14  -8  -1    5.54    4.48   0
  14  -6  -6   18.67    4.33   0
  15  -5  -8   36.73    4.43   0
  16  -6  -7   20.14    4.24   0
  16  -4 -10  117.45    3.72   0
  17   7  -6   10.50    5.47   0
  18  -4 -11   60.84    3.38   0
  19  -7  -7   28.50    3.27   0
  19  -1 -13  428.15    7.11   0
  19   1 -13  461.53    8.56   0
  20  -6  -9    9.63    4.28   0
  21  -5 -11   70.03    4.42   0
  21  -3 -13   -1.15    4.43   0
  21  -1 -14  102.54    3.80   0
  21   3 -13    0.15    5.04   0
  22  -6 -10  127.90    5.14   0
  22  -2 -14    3.86    4.23   0
  22   2 -14    1.60    4.15   0
  23  -5 -12   86.63    3.61   0
  27  -1 -16   17.80    4.59   0
  27   1 -16   13.32    4.79   0
  -8   0  16 1318.97   11.61   0
  -8   0  17   -3.53    4.43   0
  -8   0  18    5.57    4.38   0
  -8   0  19    1.07    5.83   0
  -7  -1  12   87.10    5.68   0
  -7   1  12   76.51    4.20   0
  -6   2  10  221.56    6.48   0
  -5   1   7  279.97    7.76   0
  -5   3   9  471.39    7.23   0
  -4   2   6    0.56    5.16   0
  -3   5  11   22.40    3.16   0
  -2   2   3 1102.89   13.43   0
  -2   6  13   20.28    4.33   0
  -2   6  14    1.74    4.16   0
  -2   6  15   11.06    4.46   0
  -2   6  16   52.69    4.75   0
   0  -6  10    1.43    6.33   0
   0   6   8    9.17    4.49   0
   1   7  11   14.23    4.44   0
   1   7  12   20.40    3.61   0
   2  -4   1  125.61    6.13   0
   3  -7   9   56.64    6.07   0
   3   5   1  400.62    7.28   0
   3   7   7   25.62    3.23   0
   4  -6   3    8.25    4.56   0
   4   6   2   13.29    4.50   0
   5   7   4  140.84    4.28   0
   6  -4  -3   16.02    3.69   0
   6   8   7    6.45    4.29   0
   7  -1  -6   29.86    5.92   0
   8  -8   6   33.71    5.09   0
   8  -6  -1    7.61    4.49   0
   8   4  -5   35.93    7.04   0
   8   6  -2   82.53    5.11   0
   8   8   4    3.27    4.65   0
   9  -5  -4  279.73    5.23   0
  10  -8   3   18.38    3.28   0
  10  -4  -6  201.89    5.60   0
  11  -7  -1   34.57    4.31   0
  12  -8   1    3.83    3.28   0
  12  -2  -9   28.74    3.51   0
  12   6  -5   90.20    6.35   0
  13   1 -10    8.77    4.47   0
  14  -2 -10   14.78    4.59   0
  15  -7  -4   35.03    4.62   0
  15  -3 -10   10.27    4.27   0
  15  -1 -11  123.93    5.47   0
  15   1 -11  132.89    6.20   0
  15   7  -5    8.20    5.42   0
  16  -2 -11  318.75    6.49   0
  17  -5  -9   93.27    3.65   0
  17  -3 -11   20.48    4.07   0
  17  -1 -12   19.86    4.41   0
  17   1 -12   17.47    4.23   0
  18  -6  -8   37.63    3.28   0
  18  -2 -12    4.43    4.47   0
  19  -5 -10   10.18    2.78   0
  19  -3 -12    0.84    2.87   0
  20  -2 -13    0.34    2.93   0
  20   2 -13    2.50    5.22   0
  24  -4 -13   32.58    4.41   0
  24   0 -15   -1.03    3.24   0
  25  -3 -14    8.84    4.39   0
  25  -1 -15   -0.19    4.38   0
  26  -2 -15    2.39    4.63   0
  28   0 -16    9.03    4.62   0
  -8   0  14    2.63    4.26   0
  -8   0  15    5.21    4.42   0
  -8   0  20    0.25    4.59   0
  -7   1  11   89.70    5.57   0
  -7   3  15    2.90    4.55   0
  -7   3  16    2.43    4.44   0
  -7   3  17   -1.22    4.72   0
  -7   3  18   14.33    4.68   0
  -7   3  19   30.97    4.90   0
  -6   4  15   69.10    5.11   0
  -6   4  16  118.29    5.12   0
  -6   4  17  187.22    5.51   0
  -6   4  18   -1.83    4.71   0
  -6   4  19   29.57    5.03   0
  -5  -1   7  225.32   10.01   0
  -4   0   5    0.01    7.20   0
  -4   4   9   -0.04    2.76   0
  -3   5  10    2.11    2.99   0
  -2   6  12    6.58    4.49   0
  -1   5   6   15.78    3.45   0
   0   6   7    5.09    4.32   0
   1   5   3   93.32    5.33   0
   1   7  10   28.05    4.57   0
   2  -6   6   18.51    4.65   0
   2   6   4  118.93    5.24   0
   3  -5   2   81.89    5.18   0
   3   7   6   34.16    4.51   0
   4  -4  -1  132.51    4.93   0
   4  -2  -3   16.86    6.40   0
   5  -3  -3  263.47    6.94   0
   5   7   3   50.24    4.79   0
   6  -6   1  206.50    6.06   0
   6   8   6   -1.44    4.79   0
   7  -7   3  126.58    5.33   0
   7  -5  -2   12.06    4.64   0
   7   5  -3   77.64    5.34   0
   7   7   1    6.75    4.45   0
   8   8   3   19.19    4.91   0
   9  -7   1   23.21    4.71   0
   9  -3  -6   17.32    4.58   0
   9   7  -1   24.96    5.50   0
  10  -8   4   27.97    4.88   0
  10   8   1    3.80    4.43   0
  11  -5  -5   18.20    4.49   0
  11   5  -6   73.03    7.73   0
  12  -8   2   39.06    5.14   0
  12  -6  -4  119.37    4.72   0
  12  -4  -7  339.06    6.16   0
  12   2  -9   28.42    6.04   0
  13   3  -9   93.88    9.01   0
  13   7  -4  180.52    7.18   0
  14   8  -2    3.08    4.63   0
  17  -7  -5   11.29    3.06   0
  19  -7  -6    8.88    3.24   0
  19   3 -12    0.78    5.33   0
  20  -4 -11   20.64    4.26   0
  22  -4 -12   17.21    3.00   0
  22   0 -14   62.84    4.95   0
  23  -5 -11    5.24    4.41   0
  25   1 -15    3.77    4.52   0
  26   2 -15   -0.24    4.48   0
  -8   0  21    2.41    4.67   0
  -8   2  15   91.57    5.19   0
  -8   2  16  286.69    6.42   0
  -8   2  17   -2.05    3.19   0
  -8   2  18    0.16    4.67   0
  -8   2  19   35.68    5.01   0
  -8   2  20    8.16    4.75   0
  -7  -1  11   67.23    6.67   0
  -7   3  13   35.20    4.48   0
  -7   3  14  147.88    4.18   0
  -7   3  20    3.01    3.20   0
  -6  -2  10  195.34    9.08   0
  -6   2   9 1349.42   11.48   0
  -6   4  13   21.46    4.25   0
  -6   4  14   54.48    3.50   0
  -5   3   8   -0.90    4.36   0
  -5   5  15   26.82    4.38   0
  -5   5  16    6.22    4.36   0
  -5   5  17   33.48    4.64   0
  -5   5  18   23.63    4.77   0
  -4   4   8  497.72    7.00   0
  -3  -5  14    1.11   11.23   0
  -3   3   5   24.00    3.64   0
  -3   5   9  395.59    5.61   0
  -2   4   5    7.71    3.36   0
  -2   6  10   25.41    4.58   0
  -2   6  11    5.74    3.05   0
  -1  -5   8   28.01    6.13   0
   0  -2   1   18.74    7.70   0
   1  -3   1   87.05    6.75   0
   1   3   0    4.73    6.06   0
   1   7   9   69.96    3.82   0
   2   4   0  134.98    6.15   0
   3  -7  10    5.20    4.88   0
   3  -3  -1  511.19    9.57   0
   3   7   5   10.90    4.27   0
   4   8   8    5.45    4.59   0
   5  -7   6    8.83    4.86   0
   5  -5   0  189.28    5.14   0
   6   8   5   39.99    4.72   0
   7   1  -6   45.96    6.62   0
   8  -4  -4  305.47    6.45   0
   8  -2  -6  948.92   10.24   0
  10  -6  -2  147.82    5.49   0
  10   0  -8   96.36    5.94   0
  12   8  -1    7.18    4.48   0
  13  -7  -2  161.83    4.25   0
  13  -5  -6  175.09    5.11   0
  14  -6  -5   38.89    3.26   0
  14  -4  -8    4.25    2.85   0
  14   2 -10   13.37    5.66   0
  15  -7  -3   -5.46    4.40   0
  16  -6  -6   11.11    4.24   0
  16  -4  -9  262.38    5.51   0
  16   2 -11  331.91    8.60   0
  17   3 -11   22.75    6.47   0
  18  -6  -7   15.67    4.31   0
  18  -4 -10   61.10    4.39   0
  18   2 -12    8.78    4.18   0
  19  -5  -9  130.65    4.95   0
  20  -6  -8   33.33    4.40   0
  20   0 -13    2.15    4.28   0
  21  -5 -10   28.79    4.25   0
  21   5 -11   82.79   11.62   0
  22  -6  -9    1.23    2.99   0
  23  -3 -13   35.01    3.20   0
  23  -1 -14   24.33    4.44   0
  24  -2 -14   12.14    3.41   0
  26  -4 -13   -2.15    3.22   0
  26   0 -15   -0.58    4.28   0
  27  -3 -14    6.23    4.53   0
  -8   0  13    2.00    4.14   0
  -8   2  14    7.14    4.64   0
  -8   2  21    5.56    4.90   0
  -7   1  10   -0.33    4.93   0
  -7   3  12   44.85    4.65   0
  -6   0   8   38.99    5.93   0
  -6   4  12   39.09    4.46   0
  -5   5  13   47.70    4.63   0
  -5   5  14    2.97    2.83   0
  -3   5   8   81.19    4.86   0
  -2   6   9   21.96    4.34   0
  -1   3   2    8.54    5.73   0
  -1   5   5  426.84    6.30   0
  -1   7  12   41.15    4.62   0
  -1   7  13   31.25    4.73   0
   0  -6  11   63.54    6.43   0
   0  -4   4  227.13    8.14   0
   0   4   2   17.62    5.13   0
   0   6   6  379.92    6.82   0
   1  -5   5   17.76    5.60   0
   1   7   8   -2.32    3.12   0
   2  -6   7   48.68    6.24   0
   2  -2  -1    7.18    5.40   0
   3  -7  11   18.48    6.13   0
   3   3  -2   28.86    5.97   0
   4  -6   4  231.49    6.39   0
   4   4  -2  102.00    6.04   0
   4   6   1   45.57    4.57   0
   4   8   7    5.97    4.67   0
   6   6  -1   20.28    5.48   0
   7  -7   4   61.92    5.25   0
   8  -6   0   88.90    5.36   0
   9  -7   2   73.59    5.06   0
   9  -5  -3  470.21    7.33   0
   9  -1  -7   -0.83    5.41   0
  10   6  -4    6.20    4.27   0
  11  -7   0   -2.47    4.45   0
  11  -3  -7  353.41    6.46   0
  11   7  -3  216.94    7.10   0
  15  -5  -7   30.10    3.18   0
  15   3 -10    8.26    5.65   0
  17  -7  -4   41.03    4.59   0
  17  -5  -8   -1.80    2.87   0
  18   0 -12  194.06    5.95   0
  19  -7  -5   16.44    4.53   0
  19  -3 -11   18.74    4.29   0
  21  -3 -12   75.37    3.54   0
  21  -1 -13  127.03    5.48   0
  22  -2 -13    8.95    4.46   0
  23   1 -14   18.98    4.60   0
  24  -4 -12   27.21    4.22   0
  24   4 -13   34.35    6.22   0
  25  -5 -11   26.26    4.64   0
  25   3 -14    5.73    4.53   0
  27  -1 -15   34.40    4.55   0
  -9   1  16   17.00    4.92   0
  -9   1  17   -2.54    4.37   0
  -9   1  18   45.23    4.91   0
  -9   1  19   11.63    4.66   0
  -9   1  20    1.63    4.50   0
  -9   1  21   34.51    5.19   0
  -8  -2  17    4.27    5.60   0
  -8  -2  18    0.65    5.46   0
  -8  -2  19   31.73    5.77   0
  -8   0  12  184.36    6.45   0
  -8   2  13   -0.69    4.68   0
  -6   2   8   13.39    5.09   0
  -6   4  11   20.92    4.44   0
  -5   1   6  111.53    6.94   0
  -5   5  12  146.18    4.11   0
  -4   2   5  670.05    9.27   0
  -4   4   7  141.55    5.34   0
  -4   6  14    3.83    4.23   0
  -4   6  15   16.14    3.19   0
  -4   6  16   75.14    3.87   0
  -2  -4   7   -0.51    6.60   0
  -1   7  11   28.63    4.59   0
   1   5   2  299.57    6.77   0
   1   7   7  106.16    5.30   0
   2   6   3  156.39    4.57   0
   3  -7  12   15.14    5.97   0
   3   5   0    4.75    4.53   0
   3   7   4    5.16    4.30   0
   5  -7   7   11.08    4.74   0
   5  -1  -4   92.53    8.28   0
   5   7   2  120.94    5.48   0
   6  -6   2   43.47    4.87   0
   6  -4  -2   44.43    5.57   0
   6   8   4   34.97    4.82   0
   7  -5  -1   24.55    4.88   0
   7  -3  -4  324.37    6.97   0
   7   7   0   47.61    4.84   0
   8   8   2   47.68    3.60   0
  10  -4  -5  205.85    5.62   0
  10  -2  -7    2.18    3.41   0
  10   8   0   -0.45    4.45   0
  11  -5  -4   53.65    4.79   0
  12  -6  -3    5.35    3.09   0
  12   0  -9    2.22    4.52   0
  13  -7  -1   14.81    4.50   0
  13  -3  -8   19.42    2.94   0
  14  -6  -4   34.69    4.63   0
  14   0 -10  256.18    6.75   0
  14   8  -3    6.82    5.90   0
  15  -3  -9  657.15    7.64   0
  16   0 -11   -1.70    4.23   0
  17  -3 -10   10.28    2.88   0
  19  -1 -12  109.22    5.50   0
  20  -6  -7   39.54    4.43   0
  20  -2 -12   19.82    4.62   0
  22  -6  -8    6.35    4.59   0
  22  -4 -11    8.70    4.19   0
  23  -5 -10   86.24    4.95   0
  24   0 -14    1.62    4.21   0
  24   2 -14   15.69    4.34   0
  25  -3 -13    6.62    3.30   0
  25  -1 -14   11.69    4.56   0
  26  -2 -14   69.91    3.73   0
  27   1 -15   36.12    4.90   0
  -9  -1  18   40.23    5.93   0
  -9  -1  19   11.15    6.20   0
  -9   1  15  171.44    6.00   0
  -8  -2  16  296.91    8.59   0
  -8  -2  20   14.97    4.97   0
  -8   2  12   73.86    5.33   0
  -7  -3  17   -0.46    5.45   0
  -7  -3  18   17.07    6.11   0
  -7  -3  19   39.19    6.82   0
  -7   3  11  326.89    5.74   0
  -6   4  10    2.05    4.12   0
  -5   3   7   65.23    3.98   0
  -5   5  11   16.66    3.14   0
  -4   6  12    6.36    4.32   0
  -4   6  13    0.58    3.06   0
  -3   3   4  659.19    9.41   0
  -3   5   7  260.77    6.05   0
  -2   4   4   86.08    4.66   0
  -2   6   8   42.97    4.37   0
  -1   5   4  115.97    5.67   0
  -1   7  10   10.77    4.41   0
   0  -6  12  112.07    8.50   0
   0   6   5  106.79    5.25   0
   2  -4   2   58.57    5.61   0
   2   8   9   26.37    4.59   0
   3  -5   3  130.21    5.80   0
   4  -4   0    3.47    5.12   0
   4   8   6   42.50    3.39   0
   5  -7   8   26.81    5.74   0
   5  -5   1   32.73    5.23   0
   5   5  -2   54.54    6.03   0
   6  -2  -4 1050.67   12.01   0
   6   0  -5    1.12    6.85   0
   7  -7   5    1.57    4.81   0
   9  -7   3    3.11    4.67   0
   9   5  -5   12.48    6.52   0
  10  -6  -1  121.64    5.47   0
  11  -7   1   69.13    5.12   0
  11  -1  -8  163.19    5.22   0
  12  -4  -6  523.36    7.25   0
  12  -2  -8   88.73    4.33   0
  13  -5  -5   66.11    4.49   0
  13  -1  -9   23.63    4.92   0
  14  -4  -7   44.55    4.41   0
  14  -2  -9   78.80    5.32   0
  15  -7  -2   48.95    3.60   0
  15  -1 -10    0.24    4.76   0
  16  -6  -5  165.89    4.30   0
  16  -4  -8   94.42    4.69   0
  16  -2 -10  204.40    5.91   0
  17  -7  -3    5.56    4.39   0
  17  -1 -11  717.33    8.61   0
  18  -6  -6  108.22    3.80   0
  18  -4  -9  362.04    6.23   0
  18  -2 -11    1.82    3.14   0
  19  -7  -4   15.61    4.90   0
  19  -5  -8  120.35    4.91   0
  20  -4 -10    4.03    2.98   0
  21  -5  -9   52.64    3.44   0
  21   1 -13  156.06    5.90   0
  23  -3 -12    0.92    4.29   0
  24  -2 -13    7.57    4.57   0
  26  -4 -12   30.14    3.49   0
  27  -3 -13    3.18    4.61   0
  28  -2 -14   60.84    4.84   0
  28   0 -15    4.46    4.72   0
  -9  -1  16   12.03    5.63   0
  -9  -1  17    2.05    4.73   0
  -9  -1  20    1.47    4.66   0
  -9  -1  21   45.14    5.19   0
  -9   1  14   43.49    3.78   0
  -9   3  16    3.87    4.76   0
  -9   3  17   78.92    5.09   0
  -9   3  18   14.69    4.72   0
  -9   3  19   -0.37    4.72   0
  -9   3  20   -1.96    4.63   0
  -8  -2  15  115.42    7.11   0
  -8  -2  21    3.14    4.89   0
  -8   2  11   38.43    5.13   0
  -8   4  15  173.86    5.86   0
  -8   4  16  109.38    5.26   0
  -8   4  17    6.61    3.36   0
  -8   4  18    0.54    3.26   0
  -8   4  19   33.68    3.82   0
  -7  -3  16   -0.65    5.76   0
  -7  -3  20    3.12    6.05   0
  -7  -1  10    1.25    4.76   0
  -7   1   9  412.74    7.34   0
  -7   3  10  127.00    5.42   0
  -7   5  16   47.38    4.80   0
  -7   5  17   22.23    4.80   0
  -7   5  18   78.71    5.17   0
  -5   5  10   22.74    4.36   0
  -4   6  11   59.27    4.78   0
  -3   1   3 6462.27   35.54   0
  -3   7  13    5.43    4.63   0
  -2   6   7  210.60    6.09   0
  -1   7   9   36.59    4.81   0
   0   2   0 1681.58   20.12   0
   1   7   6   13.01    3.26   0
   2  -6   8   65.19    6.35   0
   2   6   2  295.89    6.68   0
   2   8   8    6.44    4.49   0
   4  -6   5   24.00    4.65   0
   4   8   5   31.94    4.82   0
   6  -6   3    1.50    4.35   0
   6   8   3    0.78    4.61   0
   8  -6   1   -0.56    4.70   0
   8  -4  -3   22.19    4.87   0
   8   6  -3   -2.22    4.37   0
   8   8   1   12.33    4.77   0
   9  -5  -2  112.38    5.44   0
   9  -3  -5  179.63    5.93   0
   9   7  -2   17.47    4.60   0
  12  -6  -2   56.74    5.02   0
  12   8  -2   31.80    5.15   0
  13  -7   0   14.36    4.59   0
  15  -5  -6   30.48    2.97   0
  17  -5  -7  209.80    4.46   0
  19   1 -12  131.30    5.65   0
  21  -3 -11   28.80    4.26   0
  22  -6  -7   -3.14    4.42   0
  22   0 -13    3.07    4.40   0
  22   2 -13   10.08    4.50   0
  23  -1 -13  355.06    6.56   0
  23   3 -13   36.81    5.86   0
  24  -4 -11   18.77    4.18   0
  25  -5 -10    5.24    3.14   0
  25   1 -14   13.46    4.68   0
 -10   0  18   47.07    4.97   0
 -10   0  19    1.79    4.99   0
 -10   0  20   26.35    5.10   0
 -10   2  17    6.37    4.69   0
 -10   2  18   11.64    4.85   0
 -10   2  19    4.27    5.19   0
 -10   2  20    8.70    4.94   0
 -10   2  21   17.07    4.88   0
  -9  -1  15  142.10    6.94   0
  -9   1  13 1211.40   11.23   0
  -9   3  15   15.76    4.83   0
  -8   0  11    0.80    4.78   0
  -8   4  14    3.53    4.39   0
  -7  -3  15   -0.18    6.67   0
  -7   5  14    4.60    4.53   0
  -7   5  15  147.17    4.25   0
  -6   2   7  828.37   10.22   0
  -6   4   9  192.00    5.46   0
  -6   6  16    7.91    4.66   0
  -5   5   9    9.76    4.39   0
  -4   4   6   30.21    3.54   0
  -4   6  10   40.89    4.54   0
  -3   5   6   46.90    5.27   0
  -3   7  12   12.13    4.69   0
  -2   2   2   62.89    6.17   0
  -1  -5   9   -0.32    6.07   0
  -1   7   8  168.41    5.39   0
   0  -6  13   13.86    7.07   0
   0   6   4  645.66    8.28   0
   1  -5   6  375.19    9.14   0
   1   7   5   -3.61    4.59   0
   2   8   7    3.91    4.54   0
   3   7   3  182.69    5.82   0
   4   6   0   96.62    5.39   0
   5  -7   9   68.67    6.54   0
   5  -3  -2  719.85   10.03   0
   5   7   1   14.16    4.84   0
   6   4  -4   35.35    6.49   0
   7  -7   6   19.56    5.14   0
   9  -7   4   -2.86    4.78   0
   9   1  -7    0.87    5.20   0
  10   8  -1   63.46    5.22   0
  11  -7   2   91.30    5.44   0
  11  -3  -6  245.72    6.06   0
  14  -6  -3    4.16    4.37   0
  15  -7  -1   28.99    4.70   0
  15   7  -6   25.62    5.89   0
  16  -6  -4    0.51    4.32   0
  17  -7  -2    0.44    4.47   0
  17   7  -7   17.36    7.02   0
  18  -6  -5   13.90    4.57   0
  19  -7  -3    5.50    4.70   0
  19  -3 -10   41.28    4.59   0
  20  -6  -6    7.36    4.25   0
  22  -4 -10   17.96    4.33   0
  22  -2 -12   13.49    3.16   0
  22   4 -12   14.45    6.88   0
  23  -5  -9   39.33    3.32   0
  25  -3 -12   -1.81    4.38   0
  26  -4 -11    2.97    4.52   0
  26  -2 -13    9.32    4.58   0
  26   0 -14    3.74    4.71   0
  26   2 -14   58.60    5.06   0
  27  -1 -14   49.23    3.55   0
  27   3 -14    3.46    4.74   0
 -10   0  16  179.59    7.08   0
 -10   0  17    2.87    4.82   0
 -10   0  21   -1.82    4.98   0
 -10   0  22    6.56    4.70   0
 -10   2  16   27.72    5.12   0
  -9   1  12  382.22    7.59   0
  -9   3  14  123.37    4.38   0
  -8  -2  14    8.37    6.04   0
  -8   2  10    5.68    5.07   0
  -8   4  13   17.34    3.14   0
  -7   3   9   14.30    4.51   0
  -7   5  13    1.44    4.29   0
  -6   0   7    1.50    5.97   0
  -6   6  14    7.47    4.25   0
  -6   6  15   -1.07    3.23   0
  -5   3   6  436.96    6.91   0
  -4   6   9   -4.14    4.26   0
  -3   7  11   20.85    4.61   0
  -2   4   3    1.89    5.31   0
  -2   6   6   36.52    5.11   0
   0   4   1  193.28    6.86   0
   1   5   1   11.91    4.87   0
   4   8   4    8.23    4.58   0
   6   6  -2    4.44    5.27   0
   6   8   2   21.38    4.79   0
   7  -5   0    8.40    5.07   0
   7  -1  -5  350.31    9.02   0
   7   7  -1   12.16    4.88   0
   8  -2  -5  349.26    7.81   0
  10  -6   0  259.45    6.46   0
  10  -4  -4   52.40    4.91   0
  11  -5  -3   63.40    3.82   0
  13  -7   1   25.40    4.81   0
  13  -5  -4  120.76    5.18   0
  13  -3  -7   40.39    4.41   0
  13   7  -5   44.42    5.99   0
  14   6  -7   12.42    6.73   0
  15  -3  -8   91.64    5.18   0
  15   1 -10    2.53    5.39   0
  16   6  -8    6.39    9.56   0
  17  -3  -9   63.90    3.76   0
  17   1 -11  720.44    9.54   0
  18  -4  -8   23.46    4.41   0
  19  -5  -7  115.48    5.11   0
  20  -4  -9  100.34    4.90   0
  20  -2 -11   53.49    5.02   0
  20   0 -12  105.37    5.52   0
  20   2 -12   21.95    5.88   0
  21  -5  -8   85.10    3.81   0
  21  -1 -12   28.74    4.90   0
  23  -3 -11   56.07    4.82   0
  25  -5  -9    2.68    4.48   0
  29  -1 -14    1.88    4.71   0
 -10   0  15    1.06    5.76   0
 -10   2  15    8.38    3.59   0
  -9  -1  14   48.20    4.86   0
  -9   3  13   62.33    4.05   0
  -8   0  10    1.51    5.10   0
  -8   4  12  280.07    5.97   0
  -7   1   8  709.59   10.34   0
  -7   5  12   -1.61    4.44   0
  -6   4   8   19.72    4.57   0
  -6   6  13   50.47    3.70   0
  -5   5   8    8.43    4.42   0
  -4   2   4  175.32    6.32   0
  -3  -5  15  178.42   15.14   0
  -3   7  10   51.25    5.02   0
  -1  -3   4  224.28    9.34   0
  -1   5   3   35.24    3.82   0
  -1   7   7    4.99    3.36   0
   0  -6  14   16.73    7.45   0
   0   8   9    2.66    3.55   0
   2  -6   9   64.32    5.55   0
   2   4  -1    2.46    4.74   0
   2   8   6   54.99    5.07   0
   3  -5   4  357.22    7.63   0
   3  -3   0   19.21    6.35   0
   3  -1  -2 2470.93   24.85   0
   3   5  -1   51.59    5.29   0
   3   7   2  106.06    5.43   0
   4  -6   6  176.22    6.26   0
   4  -2  -2   67.16    7.76   0
   5  -7  10    9.09    4.81   0
   5  -5   2  126.24    6.17   0
   6  -6   4   17.67    4.87   0
   6  -4  -1  579.59    7.78   0
   7  -7   7   58.92    5.37   0
   7   5  -4    1.58    5.49   0
   8  -6   2   42.11    5.12   0
   8   0  -6 1758.41   17.21   0
   8   8   0    9.03    4.79   0
   9  -7   5   29.86    4.92   0
  10  -2  -6  211.07    6.43   0
  11  -7   3   20.58    4.79   0
  11   1  -8  162.19    6.80   0
  11   7  -4    1.14    5.44   0
  12  -6  -1   54.13    5.18   0
  12  -4  -5    7.49    3.30   0
  12   6  -6   53.57    7.33   0
  13   1  -9   22.42    4.99   0
  14  -6  -2  156.41    5.69   0
  14  -4  -6    0.58    4.20   0
  14   8  -4   33.46    6.04   0
  15  -7   0   -0.87    4.76   0
  15  -5  -5    4.85    3.05   0
  16  -4  -7   20.19    4.53   0
  17  -7  -1   25.37    4.62   0
  17  -5  -6   51.49    3.59   0
  18  -2 -10   38.28    4.75   0
  18   0 -11    0.85    4.55   0
  19  -7  -2   18.50    5.21   0
  19  -1 -11   21.52    4.57   0
  19   7  -8   68.47    9.14   0
  20  -6  -5    3.10    4.24   0
  21   3 -12   74.82    6.38   0
  22  -6  -6    4.86    3.07   0
  23  -5  -8    8.19    4.36   0
  23   1 -13  435.00    7.73   0
  24  -4 -10    2.02    2.99   0
  24  -2 -12  187.08    5.63   0
  24   0 -13   -3.30    4.67   0
  25  -1 -13    2.07    3.08   0
  26   4 -13    0.18    5.48   0
  27  -3 -12    8.65    3.06   0
  27   1 -14   38.64    4.77   0
  28  -2 -13   21.61    4.74   0
  28   0 -14   20.85    4.90   0
 -11   1  17   21.93    4.60   0
 -11   1  18   13.36    4.67   0
 -11   1  19  468.13    7.75   0
 -11   1  20   31.91    5.09   0
 -11   1  21   44.39    5.28   0
 -10   2  14  234.13    5.24   0
 -10   4  17   31.22    4.87   0
 -10   4  18   32.05    4.98   0
 -10   4  19    0.10    5.08   0
  -9   3  12  298.12    6.65   0
  -9   5  17   73.47    5.25   0
  -9   5  18    1.28    4.91   0
  -8   4  11    3.56    4.39   0
  -7  -3  14  155.78   10.26   0
  -7   3   8   18.69    4.77   0
  -7   5  11  324.03    6.15   0
  -6  -2   9 1307.09   22.56   0
  -6   6  12    4.38    3.31   0
  -5   1   5  248.96    7.65   0
  -5   7  13   39.11    5.18   0
  -5   7  14   35.72    3.76   0
  -4   4   5   14.63    3.33   0
  -4   6   8  402.80    6.92   0
  -3   3   3  365.03    8.35   0
  -3   5   5   38.01    3.76   0
  -3   7   9    9.19    4.69   0
  -1   3   1  571.64    9.61   0
  -1   7   6    1.76    4.73   0
   0  -6  15    0.93    7.90   0
   0  -4   5    1.56    5.10   0
   0   6   3   13.82    4.69   0
   0   8   8    6.97    4.63   0
   1  -3   2 1131.22   14.81   0
   1   7   4  143.20    4.53   0
   2   2  -2   51.74   10.03   0
   2   6   1  235.32    6.47   0
   2   8   5   93.34    5.26   0
   4  -4   1   60.91    5.76   0
   4   8   3   43.84    4.97   0
   5  -7  11    7.54    6.38   0
   5   3  -4  283.02   13.44   0
   5   7   0    0.65    4.68   0
   7  -3  -3  367.96    6.79   0
   9  -5  -1   91.35    5.40   0
   9  -1  -6   -0.99    5.69   0
  10  -6   1  163.60    5.86   0
  12  -2  -7   25.34    5.06   0
  12   8  -3    1.34    4.68   0
  13  -7   2   -1.89    4.52   0
  14  -2  -8  286.72    6.49   0
  16  -6  -3    5.65    3.15   0
  16  -2  -9  119.55    4.49   0
  16   0 -10  308.99    7.15   0
  17  -1 -10   15.70    4.87   0
  18  -6  -4    4.53    3.22   0
  18   2 -11   -0.20    5.61   0
  21  -5  -7   15.48    4.63   0
  21  -3 -10    9.45    2.99   0
  22  -4  -9   56.63    4.83   0
  23  -1 -12   44.23    4.78   0
  24   2 -13   -0.29    5.70   0
  25  -3 -11    2.59    4.50   0
  25   3 -13   15.13    5.83   0
  26  -4 -10   63.03    4.84   0
  27  -1 -13   32.88    4.63   0
  28   2 -14   46.72    5.26   0
 -11   1  16   28.25    5.23   0
 -11   3  17    5.93    4.84   0
 -11   3  18   18.60    5.10   0
 -11   3  19   28.17    3.76   0
 -11   3  20    5.41    3.45   0
 -10   0  14  110.16    5.67   0
 -10   2  13  162.04    6.08   0
 -10   4  15   54.10    5.12   0
 -10   4  16    3.13    3.40   0
  -9  -1  13 1018.84   12.38   0
  -9   1  11   54.70    4.14   0
  -9   3  11   89.47    5.76   0
  -9   5  15   37.91    4.92   0
  -9   5  16   14.89    3.44   0
  -8  -2  13    0.90    5.79   0
  -8   2   9 1125.56   11.29   0
  -8   6  16   26.58    4.84   0
  -7  -1   9  443.28   10.44   0
  -7   5  10    8.87    4.42   0
  -6  -4  18    0.95    8.87   0
  -6  -4  19   32.91    9.31   0
  -6   2   6  138.13    6.61   0
  -6   4   7   70.33    5.16   0
  -6   6  11   95.02    3.91   0
  -5  -1   6  124.07   10.32   0
  -5   3   5  543.04    8.92   0
  -5   5   7  240.25    6.11   0
  -5   7  12   45.83    5.04   0
  -4   0   4   73.82   10.09   0
  -2   6   5    4.30    3.32   0
  -2   8  10   59.45    5.38   0
  -1  -5  10   52.04    7.46   0
   0   8   7   22.04    4.77   0
   1   3  -1  498.77   10.96   0
   2  -6  10    1.06    5.62   0
   2  -4   3   72.87    5.80   0
   4  -6   7   21.22    6.22   0
   4   6  -1   47.73    5.74   0
   6   8   1    3.92    4.70   0
   7  -7   8   18.97    5.15   0
   8  -4  -2  379.14    6.55   0
   9  -7   6    6.79    4.73   0
   9  -3  -4  261.60    6.71   0
   9   7  -3   24.86    4.83   0
  10   0  -7    0.33    5.68   0
  10   6  -5   68.63    6.51   0
  10   8  -2   -0.87    4.62   0
  11  -7   4   11.07    4.91   0
  11  -5  -2    9.26    4.76   0
  11  -1  -7 1267.90   12.14   0
  12  -6   0   31.65    4.71   0
  12   0  -8   67.25    6.00   0
  13  -5  -3  283.90    6.32   0
  13  -1  -8  201.01    6.79   0
  14   0  -9    3.38    4.79   0
  15  -7   1    6.86    4.75   0
  15  -1  -9    9.85    4.92   0
  17  -7   0   70.52    5.04   0
  17  -5  -5    8.00    4.45   0
  17  -3  -8  276.27    6.23   0
  19  -7  -1    2.59    4.87   0
  19  -5  -6    2.56    4.44   0
  19  -3  -9  137.65    4.35   0
  20  -6  -4   46.15    4.61   0
  20  -4  -8    8.66    4.38   0
  21   1 -12   21.42    4.86   0
  22  -6  -5   29.16    3.54   0
  22  -2 -11   13.48    3.24   0
  22   0 -12   36.46    4.94   0
  25  -5  -8   29.06    3.45   0
  26  -2 -12    0.18    4.88   0
  26   0 -13    3.50    4.58   0
  29   1 -14    3.71    4.75   0
 -12   2  20   87.09    5.58   0
 -12   2  21    4.92    5.31   0
 -11   1  15   31.53    5.16   0
 -11   3  16   17.00    4.82   0
 -10   4  14   73.39    5.26   0
  -9   5  14   16.02    4.71   0
  -8   4  10   19.61    3.27   0
  -8   6  14    6.62    4.47   0
  -8   6  15   32.66    3.59   0
  -6  -4  17  175.44   14.70   0
  -6   6  10   19.56    4.61   0
  -5   7  11    1.50    4.49   0
  -4   6   7    6.92    4.79   0
  -3   7   8   43.15    3.81   0
  -2   8   9   40.72    5.16   0
  -1   5   2   33.48    5.30   0
  -1   7   5    0.62    4.59   0
   1  -5   7  262.66    7.81   0
   1   7   3    3.54    4.60   0
   2  -2   0  268.24   10.68   0
   6  -6   5  109.42    5.60   0
   6  -2  -3   23.41    6.49   0
   7  -7   9    1.89    6.13   0
   7  -5   1   23.88    3.75   0
   7   7  -2    2.56    5.73   0
   8  -6   3   15.31    4.82   0
   8   8  -1    4.84    5.75   0
  10  -4  -3    2.23    4.80   0
  11  -3  -5    6.87    4.64   0
  12  -4  -4  300.39    6.63   0
  13  -7   3   41.09    5.48   0
  13  -3  -6  236.92    5.94   0
  14  -6  -1  168.25    5.89   0
  15  -5  -4    5.85    2.95   0
  15  -3  -7   11.63    4.51   0
  16  -6  -2    5.48    4.40   0
  16  -4  -6   78.01    4.93   0
  18  -6  -3    2.06    4.50   0
  18  -4  -7   16.52    3.21   0
  19   3 -11   15.99    5.80   0
  19   5 -10   10.56    9.33   0
  20  -2 -10  358.84    6.93   0
  20   4 -11   19.20    5.94   0
  21  -1 -11   94.93    5.55   0
  23  -5  -7   96.49    3.79   0
  23  -3 -10   14.47    3.48   0
  24  -4  -9   48.45    3.59   0
  25   1 -13    4.51    4.91   0
  27  -3 -11   71.18    3.73   0
  28  -2 -12   35.84    4.82   0
  29  -1 -13   32.47    5.10   0
 -12   2  17    8.67    4.87   0
 -12   2  18    8.98    4.81   0
 -12   2  19    6.39    3.69   0
 -11  -1  20   33.12    6.32   0
 -11  -1  21   43.68    6.45   0
 -11   3  15  129.64    4.38   0
 -10   0  13    1.01    4.30   0
 -10   2  12    2.40    3.61   0
 -10   4  13    4.15    4.34   0
  -9   1  10   22.78    5.85   0
  -9   3  10    7.25    4.73   0
  -9   5  13   62.91    4.82   0
  -8   0   9   -0.19    5.39   0
  -8   6  13    9.75    4.59   0
  -7   1   7  510.66    9.65   0
  -7   3   7  295.65    6.88   0
  -7   5   9    9.94    4.46   0
  -7   7  14   20.92    4.91   0
  -6   6   9   99.79    5.08   0
  -5   7  10   35.13    4.95   0
  -4   4   4  468.51    8.28   0
  -3   5   4   30.70    3.92   0
  -3   7   7   10.76    4.70   0
  -2  -4   8   14.12    6.27   0
  -2   4   2  692.27    9.65   0
  -2   6   4    3.00    4.56   0
   0   6   2    3.36    4.70   0
   0   8   6    6.84    4.85   0
   1   5   0   10.55    4.95   0
   2   8   4    1.95    3.31   0
   3  -5   5    1.01    4.26   0
   3   7   1  142.71    5.87   0
   4   4  -3  274.76    8.55   0
   4   8   2    5.99    4.60   0
   5  -5   3   62.64    5.54   0
   5  -3  -1   -0.48    5.75   0
   5   5  -3   84.73    5.89   0
   6  -4   0  249.87    7.13   0
   8   6  -4   10.36    4.79   0
   9  -7   7    1.86    5.07   0
   9  -5   0    2.73    4.86   0
  10  -6   2   52.01    5.10   0
  11  -7   5    9.67    5.18   0
  14  -4  -5   79.15    3.75   0
  15  -7   2   11.65    3.24   0
  16   2 -10  186.54    6.98   0
  17  -7   1    9.23    4.70   0
  18  -2  -9  168.29    5.71   0
  19   1 -11   16.58    4.77   0
  20   0 -11    5.67    4.82   0
  21  -5  -6    4.21    2.91   0
  21  -3  -9    5.69    4.25   0
  22  -6  -4    7.52    4.50   0
  22  -4  -8    5.65    4.22   0
  22   2 -12   14.26    4.62   0
  24  -2 -11   53.63    3.74   0
  25  -5  -7    3.11    4.54   0
  25  -3 -10    2.19    4.57   0
  25  -1 -12    3.23    3.01   0
  26  -4  -9    5.24    4.40   0
  26   2 -13    9.17    4.86   0
  28   0 -13    0.31    4.52   0
 -12   0  19    1.85    6.26   0
 -12   0  20   -0.46    5.14   0
 -12   0  21    3.39    5.07   0
 -12   0  22    4.09    5.11   0
 -12   2  16   33.00    5.06   0
 -12   4  19   36.23    5.18   0
 -11  -1  18    6.84    5.86   0
 -11  -1  19  477.92    8.75   0
 -11   1  14   38.80    3.81   0
 -11   3  14   38.07    3.96   0
 -11   5  18    1.11    5.16   0
 -10  -2  19    4.27    5.81   0
 -10  -2  20    9.05    6.66   0
 -10  -2  21   25.19    6.35   0
 -10   2  11  335.47    7.37   0
  -9  -1  12  423.64    9.25   0
  -9   5  12  266.79    6.16   0
  -8   2   8  402.04    8.03   0
  -8   4   9   55.20    3.76   0
  -8   6  12   40.40    4.86   0
  -7   7  13   25.09    4.79   0
  -6   4   6  109.44    5.49   0
  -5   5   6  135.30    4.66   0
  -4   6   6   64.33    5.25   0
  -3  -5  16    0.98   10.71   0
  -2   8   8    3.15    4.87   0
   0   4   0  284.56    7.83   0
   2  -6  11   41.00    6.19   0
   2   6   0    5.50    4.69   0
   4  -6   8   18.13    4.90   0
   5   7  -1  100.07    5.79   0
   6   8   0   30.46    5.10   0
   7  -7  10   -0.19    5.13   0
   8  -6   4    5.22    4.68   0
   8  -2  -4  317.31    7.73   0
  11  -5  -1   -2.79    4.84   0
  12  -6   1   27.71    5.08   0
  13  -7   4    9.48    4.83   0
  14  -6   0   22.29    4.81   0
  14   2  -9  115.89    7.47   0
  15  -7   3    4.66    4.76   0
  16  -6  -1   13.35    4.70   0
  16  -2  -8    0.09    5.07   0
  17  -5  -4   71.27    4.86   0
  18  -6  -2   -4.19    4.63   0
  19  -5  -5    2.85    3.27   0
  19  -3  -8   12.42    4.27   0
  19  -1 -10   43.02    4.86   0
  20  -6  -3   57.52    3.60   0
  20  -4  -7   93.28    5.19   0
  22  -2 -10   27.24    4.81   0
  23  -5  -6    3.43    4.40   0
  23   1 -12   37.91    5.35   0
  23   3 -12    5.60    5.73   0
  24  -4  -8   29.07    4.69   0
  24   0 -12  193.59    5.84   0
  24   4 -12   23.99    6.36   0
  26  -2 -11    0.14    4.84   0
  27  -1 -12    1.59    4.63   0
  27   1 -13   33.02    5.06   0
  27   3 -13    6.46    4.76   0
 -13   3  20    1.29    4.88   0
 -12   0  18   95.33    5.68   0
 -12   2  15   28.43    5.19   0
 -12   4  17    8.00    4.80   0
 -12   4  18    4.96    3.25   0
 -11  -1  17   22.62    5.20   0
 -11   1  13    4.08    4.99   0
 -11   3  13   52.03    5.15   0
 -11   5  16   18.47    4.80   0
 -11   5  17    7.59    3.27   0
 -10  -2  18   17.27    6.05   0
 -10   0  12  374.23    8.04   0
 -10   4  12   62.55    3.70   0
 -10   6  16   -1.92    4.89   0
  -9   5  11    1.63    4.54   0
  -8  -2  12   56.83    6.69   0
  -8   6  11    6.59    4.67   0
  -7   5   8   32.61    4.78   0
  -7   7  12    4.19    4.88   0
  -6   0   6  721.39   13.18   0
  -6   6   8   32.40    4.73   0
  -5   7   9   20.06    3.46   0
  -4   2   3   25.85    5.39   0
  -4   8  10   -1.47    5.08   0
  -3   7   6    8.51    4.75   0
  -2   8   7    9.67    4.89   0
  -1   7   4   10.98    4.97   0
   0   8   5   22.82    4.93   0
   1   7   2    3.98    4.50   0
   2   8   3    4.55    4.77   0
   4  -4   2  228.35    7.12   0
   4   0  -3   -0.18   10.50   0
   5  -1  -3   38.04    6.60   0
   6  -6   6   58.09    5.43   0
   6   6  -3  262.67    7.39   0
   7  -5   2   -0.32    4.86   0
   7  -3  -2   84.86    5.99   0
   8  -4  -1   47.20    5.46   0
   8   2  -6  913.74   21.98   0
   9  -7   8   57.10    5.61   0
  10  -2  -5   18.76    5.09   0
  11  -7   6    1.27    4.87   0
  12  -2  -6  930.16    9.89   0
  12   8  -4   22.87    6.11   0
  13  -5  -2   85.30    3.91   0
  14  -2  -7   38.70    5.31   0
  14   8  -5   71.23    6.78   0
  15  -5  -3    8.71    3.40   0
  17  -7   2    2.75    3.63   0
  17  -3  -7  211.43    5.84   0
  17  -1  -9   13.32    5.09   0
  17   1 -10   14.40    4.61   0
  18  -4  -6   26.60    4.45   0
  18   0 -10  433.67    7.78   0
  21  -5  -5   39.96    4.86   0
  22  -6  -3    1.97    4.73   0
  23  -3  -9   18.76    4.54   0
  23  -1 -11   43.62    4.91   0
  25  -5  -6    2.69    4.65   0
  27  -3 -10   -6.35    3.37   0
  28  -2 -11   10.09    4.61   0
  28   2 -13   26.55    4.86   0
  29  -1 -12    9.39    4.54   0
  29   1 -13   29.83    5.15   0
 -13   1  19    1.50    5.06   0
 -13   1  20   -0.01    4.96   0
 -13   1  21   33.65    5.41   0
 -13   3  18   -0.21    5.29   0
 -13   3  19   10.35    3.44   0
 -12   0  17   -0.29    5.00   0
 -12   4  16    5.57    3.52   0
 -11  -1  16   31.60    6.06   0
 -11   5  15   58.04    4.94   0
 -10  -2  17    6.20    6.18   0
 -10   4  11  106.85    5.20   0
 -10   6  15    4.12    4.85   0
  -9   1   9  247.47    7.46   0
  -9   3   9  340.20    6.03   0
  -8   4   8  347.47    6.69   0
  -7  -3  13   36.70    9.73   0
  -7   7  11   13.18    4.57   0
  -6   2   5   58.30    4.70   0
  -5   3   4  308.99    6.49   0
  -5   5   5  335.95    7.03   0
  -5   7   8  111.22    5.26   0
  -4   6   5   -0.14    4.86   0
  -4   8   9   27.44    5.08   0
  -3   3   2   34.37    4.71   0
  -3   5   3    7.22    5.14   0
  -2   2   1   10.27    6.06   0
  -2   6   3   -4.04    4.73   0
  -1  -5  11   17.42    6.12   0
   0  -4   6   14.13    6.42   0
   0  -2   2  195.25   10.55   0
   1  -5   8  360.11    8.72   0
   2  -6  12   12.63    5.93   0
   2  -4   4   18.36    6.39   0
   3  -3   1  348.33    9.09   0
   3   5  -2   12.10    5.00   0
   3   7   0  269.46    6.90   0
   4  -6   9   27.94    6.17   0
   4   8   1    1.35    4.84   0
   5  -5   4    2.14    4.84   0
   9  -7   9    8.59    5.24   0
   9  -3  -3  395.68    7.65   0
  10  -6   3    7.44    4.60   0
  10  -4  -2   72.90    5.36   0
  10   2  -7    1.02    7.36   0
  10   8  -3   38.59    4.98   0
  11  -7   7  189.75    6.68   0
  11   7  -5   46.08    6.29   0
  12  -6   2  186.67    5.94   0
  12  -4  -3  120.21    5.76   0
  12   2  -8   84.74    7.43   0
  13  -7   5   21.68    3.84   0
  13   7  -6    6.13    6.92   0
  14  -4  -4  260.42    6.08   0
  15  -7   4    5.27    4.92   0
  15  -3  -6   14.34    4.30   0
  16  -4  -5   98.77    3.96   0
  17   3 -10   10.54    5.80   0
  18  -6  -1   31.65    4.83   0
  19  -5  -4   -1.90    4.42   0
  20  -6  -2   13.80    4.74   0
  20  -2  -9   58.51    5.06   0
  20   2 -11   71.28    6.33   0
  21  -3  -8   42.58    4.57   0
  22  -4  -7    9.38    3.37   0
  22   0 -11    5.93    4.73   0
  23   5 -11    7.17    6.82   0
  24  -2 -10   25.60    4.83   0
  25  -3  -9  140.12    5.49   0
  26  -4  -8    1.61    3.17   0
  26   0 -12   10.81    4.70   0
 -13   1  17   17.59    4.98   0
 -13   1  18   71.43    5.07   0
 -13   3  16    4.56    5.13   0
 -13   3  17  201.82    5.10   0
 -12   0  16 1185.97   11.85   0
 -12   2  14   67.17    4.30   0
 -12   4  15   -0.86    3.43   0
 -11   1  12   69.14    5.43   0
 -11   3  12  155.64    4.63   0
 -11   5  14   19.06    3.61   0
 -10   2  10  846.68    9.65   0
 -10   6  14   56.31    3.64   0
  -9   5  10    9.35    4.22   0
  -9   7  14    8.18    4.94   0
  -8   2   7  102.32    6.13   0
  -8   6  10  170.80    5.67   0
  -7   3   6  261.09    5.74   0
  -7   5   7   -4.88    4.59   0
  -6   6   7   76.49    5.51   0
  -5   1   4  109.74    7.12   0
  -4   4   3  241.58    7.52   0
  -3  -3   7  381.38   17.02   0
  -3   1   2 2115.66   23.80   0
  -2   8   6   19.06    5.00   0
  -1   3   0    2.73    6.32   0
  -1   5   1  426.86    8.11   0
   0   6   1   27.13    5.00   0
   0   8   4   61.97    5.15   0
   2   4  -2  581.30   10.60   0
   3  -5   6   41.18    4.81   0
   4   6  -2   15.66    4.43   0
   5   1  -4   89.58   11.57   0
   6  -6   7    0.15    4.92   0
   7  -1  -4   39.11    7.33   0
   8  -6   5   19.81    4.96   0
   8   8  -2    9.99    5.02   0
   9  -5   1  124.38    4.69   0
   9   7  -4   13.03    5.85   0
  11  -5   0   57.79    5.35   0
  11  -3  -4    7.31    3.50   0
  13  -7   6    2.28    5.27   0
  13  -3  -5    3.56    3.14   0
  14  -6   1    1.94    4.82   0
  15  -5  -2  140.05    5.56   0
  15  -1  -8  293.37    6.02   0
  15   1  -9    6.38    4.68   0
  16  -6   0    1.14    3.40   0
  16   0  -9    4.01    4.69   0
  17  -5  -3    5.26    4.44   0
  18  -2  -8 1062.76    9.93   0
  18   4 -10   51.86    7.74   0
  20  -4  -6  130.15    5.36   0
  21  -1 -10    7.51    4.86   0
  21   1 -11   92.42    5.77   0
  22  -6  -2   37.77    5.07   0
  22   6 -10  194.19   13.54   0
  23  -5  -5    5.37    3.16   0
  24  -4  -7   23.87    4.49   0
  24   2 -12  251.58    6.93   0
  25  -1 -11   28.79    3.48   0
  25   1 -12    0.01    4.84   0
  26   4 -12   31.18    6.26   0
  27  -3  -9   25.13    4.88   0
  28   0 -12   25.88    4.72   0
 -14   2  19    5.22    5.09   0
 -14   2  20   -0.15    5.09   0
 -14   2  21   16.88    3.99   0
 -13   1  16   60.29    5.50   0
 -13   5  18    4.87    5.23   0
 -12   0  15    2.59    4.84   0
 -12   2  13    7.67    4.95   0
 -12   4  14   14.61    3.30   0
 -11  -1  15   34.88    6.25   0
 -11   3  11   55.90    5.26   0
 -11   5  13   -1.76    4.58   0
 -10  -2  16   25.84    6.33   0
 -10   0  11    3.07    5.03   0
 -10   4  10   53.98    5.07   0
 -10   6  13    0.79    3.41   0
  -9  -3  20    5.74    7.51   0
  -9  -1  11   56.20    5.90   0
  -9   3   8   24.25    4.86   0
  -9   7  13   29.98    5.04   0
  -8   0   8   17.30    6.09   0
  -7  -1   8  547.92   12.26   0
  -7   1   6   37.59    6.58   0
  -7   7  10    2.17    3.41   0
  -6   4   5  417.15    6.67   0
  -5   7   7    6.96    4.89   0
  -4   8   8    5.25    4.86   0
  -3  -5  17   56.43   11.68   0
  -3   7   5    2.51    3.36   0
  -2  -2   4 1385.58   30.84   0
  -2   4   1   -0.86    5.50   0
  -1   7   3   73.71    4.19   0
   1  -3   3  305.95   10.20   0
   2  -6  13    8.36    6.54   0
   2   8   2    3.98    4.76   0
   3   3  -3  311.04   11.82   0
   4  -2  -1  258.33    8.02   0
   6  -4   1  371.69    7.97   0
   6   8  -1   10.48    4.78   0
   7   7  -3  104.27    5.94   0
   9  -1  -5    1.53    6.09   0
  10  -6   4   94.07    5.61   0
  11  -7   8   49.37    5.67   0
  11  -1  -6   77.30    5.79   0
  13  -5  -1  154.55    4.65   0
  13  -1  -7    0.98    3.72   0
  14   0  -8  517.09    8.90   0
  15   7  -7    1.71    7.87   0
  18  -6   0   -1.13    4.79   0
  18  -4  -5    3.74    4.36   0
  19  -3  -7   42.39    4.71   0
  20  -6  -1    6.19    4.65   0
  21  -5  -4    6.39    3.37   0
  21   3 -11   32.37    5.97   0
  22  -2  -9  299.46    6.38   0
  23  -3  -8   38.65    4.88   0
  25  -5  -5    9.88    3.28   0
  25   3 -12    1.62    4.56   0
  26  -4  -7    5.39    4.71   0
  26  -2 -10   42.61    3.67   0
  27  -1 -11   21.50    5.19   0
  28  -2 -10    2.01    4.68   0
  29  -3  -9    0.43    4.89   0
  30   0 -12    7.29    4.93   0
 -14   2  18  119.25    5.90   0
 -14   4  18   34.88    5.42   0
 -14   4  19   22.47    5.28   0
 -13   3  15   51.81    3.91   0
 -13   5  17   71.01    5.35   0
 -12   4  13    2.67    4.59   0
 -12   6  16    9.42    5.06   0
 -11   5  12   13.12    4.63   0
 -10   6  12   90.68    5.20   0
  -9  -3  19    2.74    7.74   0
  -9   5   9  178.16    5.54   0
  -9   7  12   40.20    5.11   0
  -8   4   7  456.01    6.65   0
  -8   6   9  133.42    4.44   0
  -7   7   9    5.46    4.67   0
  -6   8  10   21.47    5.13   0
  -4   6   4   33.80    5.07   0
  -2   8   5    1.98    4.95   0
   1   5  -1  297.79    7.66   0
   1   7   1   87.29    5.58   0
   2   6  -1  100.47    5.55   0
   4  -6  10   77.43    5.72   0
   4   8   0   19.16    5.03   0
   5  -3   0   24.42    6.29   0
   5   7  -2  132.56    7.22   0
   6  -6   8   70.91    6.60   0
   6   0  -4  293.10   11.28   0
   7  -5   3  238.37    5.76   0
   8  -6   6    7.44    4.76   0
   8  -4   0  163.83    6.43   0
  12  -6   3   12.40    4.67   0
  12   0  -7    1.21    5.13   0
  13   1  -8  174.76    7.07   0
  14  -6   2   53.14    5.00   0
  15   3  -9  597.65   13.30   0
  16  -6   1    0.46    4.70   0
  16  -4  -4    8.43    4.48   0
  16  -2  -7  128.29    5.80   0
  17  -3  -6  286.51    6.32   0
  18   2 -10   39.93    5.91   0
  19  -5  -3    4.83    4.43   0
  19  -1  -9    2.35    3.45   0
  20   0 -10  103.54    4.52   0
  22  -6  -1   -0.39    5.22   0
  22  -4  -6   28.83    3.49   0
  22   4 -11    2.78    5.66   0
  23  -5  -4    7.57    4.38   0
  23  -1 -10    1.04    4.67   0
  24   0 -11   -1.07    3.17   0
  25  -3  -8  162.29    5.67   0
  26   2 -12    8.08    4.92   0
  27   1 -12    2.26    3.48   0
  29  -1 -11   32.79    4.76   0
  30  -2 -10   68.10    5.47   0
 -15   3  20   24.79    5.17   0
 -14   2  17    3.31    3.71   0
 -14   4  17    6.87    5.02   0
 -13   1  15   43.35    5.27   0
 -13   3  14  161.87    4.95   0
 -13   5  16   13.49    3.45   0
 -12   0  14   60.90    5.41   0
 -12   2  12   45.65    5.44   0
 -12   4  12  190.98    5.61   0
 -12   6  15    6.84    4.85   0
 -11   1  11  602.83    9.18   0
 -10  -2  15    8.15    6.10   0
 -10   2   9   28.49    4.06   0
 -10   4   9   11.72    4.36   0
 -10   6  11  211.13    6.19   0
  -9  -3  18    9.97    7.65   0
  -9   1   8    7.71    5.58   0
  -8   6   8  199.25    5.80   0
  -7   5   6    5.70    4.75   0
  -6   6   6    2.04    3.43   0
  -6   8   9   62.33    5.40   0
  -5   5   4  476.32    6.94   0
  -5   7   6    3.23    4.89   0
  -4   8   7  114.98    4.30   0
  -3   5   2   13.12    4.99   0
  -3   7   4   60.18    5.29   0
  -2   6   2  132.45    5.83   0
  -1  -5  12    3.26    7.00   0
  -1  -3   5  139.06    9.12   0
   0   2  -1   25.23   10.43   0
   0   8   3    8.58    4.77   0
   1  -5   9  236.69    7.91   0
   2  -6  14   76.70    7.46   0
   4  -4   3  354.87    8.22   0
   5  -5   5  120.94    5.82   0
   6  -2  -2 1709.72   16.15   0
   8   0  -5    0.74    6.49   0
   9  -5   2   50.79    5.29   0
  10  -6   5    8.80    4.61   0
  10  -4  -1   15.61    5.07   0
  10   0  -6  391.23    9.38   0
  11  -5   1  192.78    6.24   0
  11   1  -7 1344.62   15.39   0
  12  -4  -2  106.37    5.87   0
  13  -5   0   28.92    5.10   0
  14  -4  -3   45.78    3.63   0
  14  -2  -6    4.10    4.81   0
  15  -5  -1   55.15    4.56   0
  15  -3  -5  662.47    8.12   0
  17  -5  -2    4.73    3.26   0
  17  -1  -8    4.53    5.02   0
  18  -6   1   50.60    5.11   0
  19   1 -10   36.40    4.73   0
  20  -6   0   11.24    4.72   0
  20  -4  -5  115.57    5.33   0
  20  -2  -8   75.34    5.47   0
  21  -5  -3    5.36    4.56   0
  21  -3  -7   -0.65    4.51   0
  22   2 -11   11.90    4.56   0
  23   1 -11   28.73    4.94   0
  24  -4  -6   44.68    3.42   0
  24  -2  -9   65.34    3.80   0
  25  -5  -4   -1.54    3.39   0
  25  -1 -10   91.74    5.47   0
  26   0 -11   -1.35    4.19   0
  27  -3  -8   19.21    4.72   0
  27   3 -12    7.69    5.22   0
  28   2 -12   50.07    6.36   0
  29   1 -12   11.32    5.24   0
 -15   1  21    0.49    5.10   0
 -15   3  18   17.05    5.22   0
 -15   3  19   11.37    5.13   0
 -14   0  20    3.29    4.97   0
 -14   0  21    5.01    5.05   0
 -14   2  16   52.39    3.99   0
 -14   4  16   10.77    4.91   0
 -13  -1  21   32.77    6.79   0
 -13   1  14    0.23    4.89   0
 -13   3  13   20.25    5.34   0
 -13   5  15   55.46    3.86   0
 -12   6  14    0.08    4.59   0
 -11  -1  14   44.51    5.20   0
 -11   3  10    2.62    3.38   0
 -11   5  11  121.46    4.37   0
  -9   3   7   21.86    4.99   0
  -9   5   8   64.51    4.99   0
  -9   7  11   -3.33    3.21   0
  -8  -2  11   38.95    7.93   0
  -7   3   5  157.59    5.06   0
  -7   7   8  112.60    5.53   0
  -6   2   4  942.69   12.24   0
  -6   4   4   38.28    5.48   0
  -5   3   3  403.73    7.53   0
  -2  -4   9   73.75    8.48   0
  -1   7   2   29.59    5.08   0
   0   4  -1  163.19    7.01   0
   2  -6  15   36.55    6.76   0
   2   8   1    2.92    4.94   0
   3  -5   7   89.24    6.10   0
   3   7  -1    6.52    5.25   0
   3   9   2    1.61    5.15   0
   4  -6  11  117.42    6.10   0
   7  -3  -1 3346.35   18.53   0
   7   1  -5  368.22   12.26   0
   7   5  -5   29.33    7.28   0
   8  -6   7    2.39    5.26   0
   8  -2  -3    2.09    5.74   0
   9  -3  -2  239.75    7.05   0
   9   1  -6    0.63    5.90   0
   9   5  -6   93.20    8.77   0
  10  -2  -4  583.93    9.22   0
  11  -3  -3   31.10    5.01   0
  12  -6   4   10.85    5.00   0
  12  -2  -5   47.48    4.14   0
  13  -3  -4    2.42    4.64   0
  14  -6   3    8.28    5.15   0
  16  -6   2  102.71    5.73   0
  18  -4  -4  255.03    5.99   0
  18   0  -9    0.33    5.07   0
  19  -5  -2   11.24    4.92   0
  19  -3  -6  148.89    5.43   0
  21  -1  -9   46.33    5.24   0
  22  -4  -5  241.29    5.93   0
  22   0 -10   10.16    4.93   0
  23  -5  -3   54.89    5.09   0
  23  -3  -7   -5.12    4.47   0
  25   5 -11   41.71    7.46   0
  26  -4  -6   83.86    3.84   0
  26  -2  -9   13.60    4.74   0
  27  -1 -10   12.27    5.10   0
  28   0 -11    3.57    4.75   0
  29  -3  -8   12.95    3.53   0
 -15   1  19   95.71    6.25   0
 -15   1  20   10.28    5.09   0
 -15   3  17   84.34    5.55   0
 -14   0  19   -2.78    5.47   0
 -14   2  15   16.94    5.31   0
 -14   4  15    7.02    5.18   0
 -13  -1  19   -0.21    6.41   0
 -13  -1  20    1.74    4.89   0
 -13   5  14  110.01    4.41   0
 -12   2  11   17.79    5.41   0
 -12   4  11    9.21    4.66   0
 -12   6  13    9.68    4.75   0
 -11   5  10   10.10    4.70   0
 -11   7  13   50.71    5.30   0
 -10   0  10  655.94   10.36   0
 -10   6  10   20.56    5.02   0
  -9  -3  17   74.89    9.38   0
  -9   7  10    4.06    4.74   0
  -8   2   6  954.62   10.48   0
  -8   4   6  320.56    6.02   0
  -6   6   5   25.42    5.01   0
  -6   8   8   14.59    5.20   0
  -4  -4  12  195.33   14.17   0
  -4   2   2   51.24    7.97   0
  -4   4   2  105.25    6.31   0
  -4   8   6   24.36    3.85   0
  -3   3   1  485.42   10.27   0
  -2   8   4    5.66    5.14   0
  -1   5   0    6.31    4.98   0
   0   6   0   73.75    5.48   0
   1   9   3    0.94    5.26   0
   2  -4   5  215.54    7.61   0
   6  -6   9   12.47    5.50   0
   6  -4   2    1.56    5.06   0
   7  -5   4    2.14    4.82   0
   8   6  -5   11.12    5.94   0
   8   8  -3    6.49    4.71   0
  10  -6   6   59.13    5.32   0
  10   8  -4   10.93    5.27   0
  12   8  -5  124.71    7.65   0
  15  -1  -7  137.86    6.26   0
  16  -4  -3  249.83    6.15   0
  17  -5  -1   16.50    4.66   0
  17   1  -9   12.12    5.48   0
  18  -6   2   29.91    5.18   0
  18  -2  -7   58.89    4.07   0
  20  -6   1   45.92    4.01   0
  21  -5  -2   21.23    4.77   0
  22  -2  -8   75.22    5.31   0
  23   3 -11   61.24    6.11   0
  24  -4  -5    6.68    4.53   0
  25  -5  -3   18.64    3.68   0
  25  -3  -7   -0.55    4.66   0
  25   1 -11   21.01    5.03   0
  28  -2  -9    3.91    3.41   0
  29  -1 -10   12.23    4.75   0
  30  -2  -9    8.27    4.98   0
  30   0 -11    6.52    5.03   0
 -16   2  20   36.37    5.48   0
 -16   2  21   -4.41    5.68   0
 -15   1  18    5.48    5.11   0
 -15   3  16    5.33    5.11   0
 -15   5  17   43.73    5.59   0
 -14   0  18    4.58    4.99   0
 -14   2  14  244.74    6.81   0
 -14   4  14   52.68    5.20   0
 -13  -1  18   55.77    6.26   0
 -13   1  13    0.16    5.12   0
 -13   3  12    4.22    4.68   0
 -13   5  13    9.86    4.76   0
 -12   0  13    2.69    4.41   0
 -11   1  10    5.45    5.35   0
 -11   3   9  489.79    7.90   0
 -10   2   8  180.57    7.08   0
 -10   4   8   24.86    3.24   0
  -9  -1  10   25.57    5.60   0
  -9   5   7  447.43    7.31   0
  -8   6   7   30.43    3.71   0
  -8   8  10   -0.07    5.18   0
  -7   5   5   30.66    5.31   0
  -7   7   7   17.04    5.14   0
  -5   5   3   91.59    5.90   0
  -5   7   5  186.88    4.85   0
  -4   6   3   30.58    3.70   0
  -3   7   3   -2.96    4.72   0
   0  -4   7  258.17    9.35   0
   0   8   2    0.04    4.65   0
   1   3  -2    7.83    6.09   0
   1   7   0    2.45    4.90   0
   3  -3   2   16.99    6.45   0
   4  -6  12   57.81    5.60   0
   4   8  -1   14.25    6.16   0
   5  -5   6  423.52    8.92   0
   5   5  -4  403.42    9.75   0
   5   9   0   -2.90    5.01   0
   6   6  -4   24.16    5.23   0
   6   8  -2  141.52    6.28   0
   8  -6   8    6.99    6.31   0
   8  -4   1   12.15    5.17   0
   9  -5   3   40.26    5.15   0
  10   6  -6   98.69    8.37   0
  11  -5   2   14.96    5.05   0
  11   5  -7  198.62   17.89   0
  12  -6   5   45.50    5.20   0
  13  -5   1  182.56    6.10   0
  14  -6   4  263.44    6.63   0
  14  -4  -2  101.00    5.30   0
  15  -5   0   70.36    5.11   0
  16  -6   3    0.55    4.84   0
  16  -2  -6  102.23    5.87   0
  16   0  -8   31.52    5.35   0
  16   2  -9   91.52    5.96   0
  16   4  -9  295.99   12.09   0
  17  -3  -5   -2.87    4.47   0
  17   5  -9   88.90   10.78   0
  19  -1  -8   34.38    5.08   0
  19   3 -10   41.38    6.33   0
  20  -6   2    5.09    5.04   0
  20  -4  -4  156.75    5.56   0
  21  -3  -6   71.53    4.95   0
  21   1 -10    5.05    4.89   0
  23  -5  -2   75.31    5.26   0
  23  -1  -9    1.29    4.92   0
  24  -2  -8   20.48    4.96   0
  24   0 -10  206.60    5.98   0
  24   2 -11   46.24    5.47   0
  24   4 -11   16.40    5.95   0
  26  -4  -5    9.49    4.65   0
  27  -3  -7   94.22    5.14   0
  27   1 -11   24.41    4.92   0
  29  -3  -7    1.19    4.83   0
 -16   2  19   13.23    5.17   0
 -16   4  18   15.00    5.18   0
 -16   4  19   97.23    4.64   0
 -15   1  17   25.79    5.35   0
 -15   3  15  146.82    6.02   0
 -15   5  16   18.92    5.00   0
 -14   0  17   -0.49    4.92   0
 -14   6  16   10.84    3.68   0
 -13   5  12    7.39    4.66   0
 -12  -2  20  101.02    7.63   0
 -12  -2  21    2.60    6.25   0
 -12   4  10   20.74    4.85   0
 -12   6  12   12.78    3.35   0
 -11  -1  13    1.13    4.73   0
 -11   7  12    6.31    3.37   0
 -10  -2  14  218.35    9.33   0
 -10   6   9   26.99    3.49   0
  -9   7   9   22.13    3.56   0
  -8   0   7   -0.37    6.23   0
  -7   1   5  342.76    9.76   0
  -6   0   5   -0.49    7.66   0
  -6   8   7   16.06    5.10   0
  -4   8   5  150.99    6.22   0
  -2   4   0  169.57    6.86   0
  -2   6   1   93.64    5.51   0
  -1  -5  13   50.07    6.80   0
   1  -5  10    5.73    5.05   0
   2  -2   1    7.03    5.63   0
   3  -5   8   13.75    6.34   0
   3  -1  -1 1500.35   20.48   0
   3   5  -3    5.98    5.93   0
   3   9   1   39.57    5.67   0
   4  -6  13    6.38    6.41   0
   4   6  -3   21.98    4.85   0
   6  -6  10   31.20    5.11   0
  10  -6   7   14.50    5.20   0
  10  -4   0  251.50    5.79   0
  12  -4  -1   66.80    4.14   0
  13  -1  -6  540.87    9.14   0
  13   3  -8   17.27    6.90   0
  14   8  -6    1.35    6.88   0
  15  -3  -4  139.29    5.41   0
  18  -6   3   -0.96    4.84   0
  18  -4  -3    2.95    4.48   0
  19  -5  -1    6.29    3.19   0
  20  -2  -7   89.12    5.07   0
  20   0  -9    2.57    4.66   0
  20   2 -10  387.47    8.14   0
  21   5 -10   32.62    8.26   0
  22  -4  -4    8.05    4.60   0
  23  -3  -6   76.47    4.98   0
  25  -5  -2    1.92    3.45   0
  25  -1  -9  293.69    6.65   0
  26  -2  -8    6.02    4.73   0
  26   0 -10   14.52    4.85   0
  26   2 -11    7.67    6.02   0
  28  -2  -8   44.78    4.82   0
  29   1 -11   21.54    5.25   0
 -17   3  20    5.28    5.30   0
 -16   2  18   11.32    3.90   0
 -16   4  17  118.52    5.92   0
 -15   5  15    9.21    4.82   0
 -14   0  16   54.27    5.34   0
 -14   2  13    8.74    4.99   0
 -14   4  13    6.60    3.53   0
 -14   6  15   22.55    3.57   0
 -13  -1  17   26.74    5.33   0
 -13   3  11  137.43    5.77   0
 -12  -2  19    8.07    6.04   0
 -12   2  10    3.37    5.20   0
 -12   6  11    3.52    4.80   0
 -11   5   9   41.32    3.43   0
 -11   7  11    2.38    4.90   0
 -10   4   7   36.57    4.79   0
  -9   1   7    2.74    5.96   0
  -9   3   6   21.45    5.20   0
  -8   4   5   35.07    5.06   0
  -8   6   6   -1.12    4.53   0
  -8   8   9   11.51    3.44   0
  -7   3   4  295.48    7.43   0
  -7   7   6   23.58    5.38   0
  -6  -2   8   12.42   10.84   0
  -6   6   4   26.61    5.30   0
  -5   7   4  262.30    6.60   0
  -3   5   1   55.19    5.75   0
  -2   8   3  282.35    5.75   0
  -1   7   1  448.23    7.04   0
   1   9   2    9.20    5.33   0
   2   6  -2  138.58    5.80   0
   2   8   0   76.48    5.61   0
   4  -4   4   12.84    5.38   0
   5  -3   1    5.43    6.20   0
   5   7  -3    1.75    5.90   0
   6  -6  11   19.95    6.28   0
   6   4  -5  425.32   14.17   0
   7  -5   5    1.35    4.93   0
   7   7  -4    3.92    4.83   0
   8  -6   9   67.18    5.78   0
   9   7  -5    1.62    5.70   0
  11  -1  -5  371.99    8.30   0
  12  -6   6    3.46    4.80   0
  13  -3  -3    1.82    4.46   0
  14  -6   5   62.45    5.42   0
  14  -2  -5    2.95    4.74   0
  14   0  -7    5.59    5.11   0
  15  -5   1  109.82    5.57   0
  15   1  -8  258.80    7.43   0
  16  -6   4    7.37    5.17   0
  16  -4  -2  440.26    7.08   0
  17  -5   0   14.47    3.51   0
  19  -3  -5 1262.35    9.46   0
  20   4 -10    5.58    5.91   0
  21  -5  -1   73.08    3.87   0
  21  -1  -8   96.97    5.39   0
  22  -2  -7   49.76    4.57   0
  23  -5  -1    9.19    4.67   0
  23   1 -10    4.88    4.66   0
  24  -4  -4   24.48    3.36   0
  25  -3  -6    4.25    4.42   0
  25   3 -11    3.06    4.66   0
  26  -4  -4   19.32    4.75   0
  26   4 -11   -1.05    6.16   0
  27  -3  -6   -5.01    4.58   0
  27  -1  -9    3.88    4.83   0
  28   0 -10   -1.02    4.58   0
  28   2 -11    9.79    4.92   0
  29  -3  -6    4.77    4.89   0
  29  -1  -9   40.50    4.91   0
  30  -2  -8    2.92    3.58   0
  30   0 -10   25.98    5.17   0
 -17   3  19    8.41    5.04   0
 -16   2  17   32.68    3.71   0
 -16   4  16    8.61    5.09   0
 -15   1  16   21.27    3.60   0
 -15   3  14  246.65    5.32   0
 -15   5  14   12.10    4.98   0
 -14   4  12   94.96    5.32   0
 -14   6  14    3.31    3.38   0
 -13  -1  16   65.49    6.60   0
 -13   1  12    3.30    5.33   0
 -13   5  11   24.50    4.98   0
 -12   0  12  122.12    5.96   0
 -12   4   9  357.25    6.77   0
 -11   1   9  257.75    7.66   0
 -11   3   8   -0.89    4.80   0
 -10   0   9    1.79    5.59   0
 -10   6   8    4.38    3.48   0
  -9  -3  16    0.38    8.09   0
  -9   5   6   77.41    5.34   0
  -9   7   8  123.60    4.44   0
  -8   2   5  368.57    8.46   0
  -8   8   8   -4.79    4.82   0
  -7   5   4    8.39    5.05   0
  -6   4   3   16.82    4.26   0
  -6   8   6   62.34    5.52   0
  -5   1   3   29.39    6.76   0
  -4   0   3    2.55   10.79   0
  -4   6   2   17.93    4.92   0
   0   8   1   51.90    5.45   0
   1   5  -2   33.61    5.37   0
   3   7  -2   45.59    5.28   0
   4  -6  14    2.35    5.10   0
   4   4  -4  554.30   13.07   0
   5  -1  -2    8.41    9.31   0
   7  -3   0   19.38    6.08   0
   8   4  -6  269.19   18.34   0
   9  -5   4  222.34    6.67   0
   9  -3  -1    8.87    5.44   0
   9  -1  -4  114.57    7.21   0
  10  -6   8   16.99    5.27   0
  11  -5   3   44.37    5.32   0
  11  -3  -2   92.56    5.55   0
  12  -2  -4   32.85    5.40   0
  12   6  -7   57.69    9.73   0
  13  -5   2   89.78    5.68   0
  14  -4  -1  267.28    6.57   0
  14   2  -8  361.79    9.81   0
  16  -6   5   63.26    5.67   0
  17  -3  -4  296.58    6.34   0
  17  -1  -7  172.21    5.18   0
  18  -6   4   39.76    5.26   0
  18  -2  -6    5.88    4.77   0
  19  -5   0    8.45    4.79   0
  19   1  -9    7.64    4.99   0
  20  -4  -3  120.11    4.16   0
  21  -3  -5    9.41    4.52   0
  22  -4  -3   22.71    4.71   0
  22   0  -9   -3.05    4.87   0
  24  -2  -7    0.99    4.64   0
  27   3 -11   56.94    5.52   0
 -17   1  21    8.81    5.26   0
 -17   3  18    2.34    3.66   0
 -16   0  21    3.38    6.26   0
 -16   2  16   80.34    5.46   0
 -16   4  15   48.88    5.37   0
 -15   1  15  110.36    6.10   0
 -15   3  13   78.34    5.49   0
 -14   0  15    3.31    5.06   0
 -14   2  12    6.87    5.11   0
 -14   6  13   -0.71    3.25   0
 -13   3  10   58.06    5.41   0
 -13   7  13   21.10    3.71   0
 -12  -2  18    5.08    5.78   0
 -12   6  10  309.63    5.53   0
 -11  -1  12   78.95    6.88   0
 -11   5   8    1.07    3.20   0
 -11   7  10   19.29    3.44   0
 -10   2   7    5.31    3.85   0
 -10   8  10   30.94    5.38   0
  -5   3   2  634.15    9.33   0
  -4   8   4   86.32    4.16   0
  -3   7   2   49.36    4.14   0
  -2   2   0  314.68   11.51   0
  -1  -5  14   10.85    7.55   0
  -1   3  -1   85.09    7.23   0
  -1   9   3   30.96    5.46   0
   0   6  -1   30.35    4.88   0
   1  -5  11   26.62    6.48   0
   1  -3   4  252.19    8.70   0
   1   7  -1  411.41    8.20   0
   4  -2   0    0.48    5.42   0
   5  -5   7   23.00    5.10   0
   5   9  -1   -0.59    5.50   0
   6  -6  12   63.44    5.80   0
   6  -4   3   -1.44    5.16   0
   7  -1  -3   29.72    5.81   0
   8  -6  10   45.67    5.68   0
   8  -4   2  299.21    7.35   0
  10  -4   1   35.31    5.41   0
  10  -2  -3   80.88    5.92   0
  11   7  -6    2.63    5.87   0
  12  -6   7   46.11    5.45   0
  12  -4   0   12.32    5.40   0
  14  -6   6  274.30    6.76   0
  17  -5   1  185.35    5.98   0
  18  -6   5    1.50    5.08   0
  18  -4  -2   48.37    4.67   0
  18   0  -8  696.13    9.20   0
  21  -5   0   30.19    3.49   0
  21   3 -10    8.93    5.87   0
  22   2 -10   14.68    5.03   0
  23  -5   0   -2.64    5.06   0
  23  -3  -5    8.97    4.63   0
  23  -1  -8    7.36    4.91   0
  24  -4  -3   13.72    4.32   0
  24   0  -9    3.79    4.82   0
  25   1 -10   83.64    5.50   0
  26  -4  -3    4.52    4.74   0
  26  -2  -7   35.36    4.92   0
  27   1 -10   12.42    4.70   0
  28  -2  -7    7.30    4.84   0
  30  -2  -7    7.74    5.17   0
 -17   1  20   -4.35    5.10   0
 -17   3  17    7.86    3.62   0
 -17   5  17    7.25    5.30   0
 -16   0  20   43.02    5.55   0
 -16   2  15   50.57    5.58   0
 -16   4  14   81.37    5.51   0
 -15   5  13   81.61    5.21   0
 -14   4  11   26.22    4.49   0
 -14   6  12   41.56    4.88   0
 -13   5  10    3.02    4.69   0
 -13   7  12   37.06    5.13   0
 -12   2   9   33.05    5.32   0
 -11   7   9   48.66    5.17   0
 -10  -2  13  140.43    9.04   0
 -10   6   7   -0.21    4.55   0
  -9   7   7    6.75    5.12   0
  -8   6   5   14.32    4.86   0
  -8   8   7   31.42    4.91   0
  -7  -1   7  510.48   12.79   0
  -7   7   5  103.97    5.61   0
  -6   2   3   24.85    5.08   0
  -5   5   2   50.62    4.24   0
  -4   4   1  138.75    5.28   0
  -2   8   2  138.52    5.75   0
  -1   5  -1    8.48    5.16   0
   1   9   1   15.49    5.14   0
   2  -4   6  653.63   11.21   0
   2   4  -3    3.70    5.09   0
   3  -5   9  213.48    7.20   0
   3   9   0  114.74    6.13   0
   4   8  -2   17.29    5.15   0
   6  -6  13   13.46    6.87   0
   6  -2  -1  211.67    7.06   0
   6   8  -3  262.81    7.27   0
   7  -5   6    4.26    4.65   0
   8  -2  -2  499.88    8.53   0
   8   8  -4   34.41    6.25   0
  10  -6   9    4.01    5.11   0
  12  -6   8   94.16    6.00   0
  12   0  -6  714.93   10.78   0
  13  -5   3   92.89    5.96   0
  13   1  -7    4.30    6.16   0
  14  -6   7    4.78    4.99   0
  15  -5   2    4.59    4.74   0
  15  -3  -3  225.79    6.12   0
  15  -1  -6  264.53    7.03   0
  16  -6   6    6.57    5.14   0
  16  -4  -1  430.24    7.10   0
  16  -2  -5   49.85    5.15   0
  17   3  -9   60.62    6.88   0
  18   2  -9  144.53    6.02   0
  19  -5   1    7.56    4.76   0
  19  -3  -4   43.52    4.84   0
  19  -1  -7  174.47    6.20   0
  20  -4  -2   80.69    5.06   0
  20  -2  -6    7.33    3.22   0
  25  -3  -5   54.40    3.85   0
  25  -1  -8   11.94    4.79   0
  26   0  -9    2.88    4.73   0
  27  -3  -5    6.04    4.66   0
  27  -1  -8    1.34    4.77   0
  29  -1  -8   -0.10    4.59   0
  29   1 -10    6.05    4.92   0
 -18   2  19    7.19    5.18   0
 -18   2  20    9.68    5.50   0
 -18   4  18    4.61    4.91   0
 -17   1  19   37.69    5.51   0
 -17   3  16   38.32    4.03   0
 -17   5  16    5.40    4.96   0
 -16   0  19   -0.91    5.23   0
 -16   6  15   57.88    5.42   0
 -15  -1  21    1.59    5.34   0
 -15   1  14    7.25    5.17   0
 -15   3  12   12.47    4.73   0
 -15   5  12   65.15    5.16   0
 -14   0  14   66.09    5.44   0
 -13  -1  15   33.65    5.15   0
 -13   1  11  293.13    6.36   0
 -13   7  11   21.51    5.00   0
 -12  -2  17    9.88    6.16   0
 -12   0  11    0.42    4.86   0
 -12   4   8   23.26    4.70   0
 -12   6   9    5.43    3.32   0
 -11   3   7  245.38    6.43   0
 -11   5   7  206.44    5.99   0
 -10   4   6  223.80    5.16   0
 -10   8   9    3.26    5.09   0
  -9  -1   9  253.52    9.47   0
  -9   3   5  155.22    6.29   0
  -9   5   5   17.08    5.31   0
  -8   4   4  363.49    7.45   0
  -6   6   3  308.90    6.86   0
  -6   8   5    8.19    3.40   0
  -5  -1   5  253.44   13.97   0
  -5   7   3    1.48    3.50   0
  -4   8   3    1.62    4.96   0
  -2  -4  10  321.78   11.03   0
  -2   6   0    5.15    4.88   0
  -1   7   0    5.27    4.81   0
   0  -4   8  118.19    7.74   0
   2   8  -1   14.57    5.40   0
   8  -6  11   12.10    5.45   0
   9  -5   5  218.27    6.82   0
  10  -6  10    3.31    5.03   0
  10   8  -5   15.72    7.59   0
  11  -5   4    6.32    5.15   0
  13  -3  -2  162.22    6.01   0
  14  -4   0  367.20    7.18   0
  16  -6   7   66.06    5.58   0
  17  -5   2   79.17    5.47   0
  20   0  -8   -0.22    4.75   0
  21  -5   1    7.31    3.49   0
  21  -3  -4  133.81    5.45   0
  21   1  -9   34.94    5.20   0
  22  -4  -2   44.57    5.03   0
  22  -2  -6   16.07    4.70   0
  22   4 -10   13.94    5.55   0
  23  -5   1   53.71    5.44   0
  23   5 -10   94.66    7.50   0
  24  -4  -2    1.06    4.34   0
  24   2 -10   24.52    4.98   0
  26  -4  -2   94.15    5.38   0
  28   0  -9   -0.24    3.41   0
  30   0  -9   -1.92    3.46   0
 -18   2  18   95.22    5.63   0
 -18   4  17    2.55    5.17   0
 -17   1  18   17.12    4.66   0
 -17   3  15   16.90    5.15   0
 -17   5  15   75.38    5.47   0
 -16   0  18  238.02    7.14   0
 -16   2  14  339.18    7.35   0
 -16   4  13   82.87    5.30   0
 -16   6  14   17.37    5.06   0
 -15  -1  20    0.72    5.19   0
 -14   2  11  407.52    6.79   0
 -14   4  10   89.84    5.22   0
 -14   6  11  162.64    5.62   0
 -13   3   9   99.66    5.78   0
 -13   5   9    6.27    4.60   0
 -11   7   8  237.37    6.38   0
  -9   1   6    2.77    6.25   0
  -9   7   6    3.28    4.90   0
  -8  -2  10    4.72    7.59   0
  -7   3   3  245.09    7.35   0
  -7   5   3   72.05    5.84   0
  -3   3   0   20.00    6.81   0
  -3   5   0    8.61    4.96   0
  -3   7   1    8.27    4.79   0
  -1  -5  15    4.28    6.63   0
  -1   9   2    3.65    5.14   0
   0   4  -2   19.16    5.42   0
   0   8   0   61.41    6.08   0
   1  -5  12   21.81    6.29   0
   3  -3   3   24.48    6.00   0
   4  -4   5  136.73    6.44   0
   5  -5   8   43.65    5.34   0
   8  -6  12    0.47    5.51   0
  10   0  -5    8.15    6.41   0
  11  -3  -1  628.28    8.87   0
  11   3  -7  308.71   12.90   0
  12  -6   9   78.03    5.62   0
  12  -4   1   24.28    5.26   0
  13  -1  -5   37.35    5.62   0
  14  -6   8   -0.99    3.78   0
  14  -2  -4  526.93    7.36   0
  15  -5   3   32.91    5.12   0
  16   0  -7    3.13    3.61   0
  17  -3  -3   10.97    4.54   0
  17   1  -8    2.51    4.67   0
  18  -4  -1   14.79    3.14   0
  18  -2  -5   33.24    4.78   0
  19  -5   2    6.45    4.80   0
  21  -5   2    1.30    4.83   0
  21  -1  -7   56.78    3.92   0
  23  -5   2   11.46    5.10   0
  23  -3  -4    6.45    4.45   0
  23   1  -9    1.36    4.65   0
  23   3 -10   12.84    5.00   0
  24  -2  -6    0.77    3.20   0
  25  -3  -4    9.54    4.70   0
  26  -2  -6  128.49    5.55   0
  26   2 -10   45.66    5.44   0
  27  -3  -4   25.07    4.75   0
  28  -2  -6   16.10    4.73   0
  28   2 -10    3.73    4.82   0
  30  -2  -6    5.88    3.55   0
  30   2 -10   69.29    5.44   0
 -19   3  19    1.77    5.19   0
 -18   4  16   31.94    5.02   0
 -17   1  17   -0.76    4.93   0
 -17   5  14   16.91    4.90   0
 -16   0  17    0.11    6.34   0
 -16   6  13   21.90    4.97   0
 -15  -1  19  114.87    6.21   0
 -15   1  13   73.82    5.67   0
 -15   3  11   16.34    5.16   0
 -15   5  11    0.88    4.67   0
 -13   7  10   36.21    5.18   0
 -12  -2  16   39.70    6.61   0
 -12   2   8   63.06    5.76   0
 -12   6   8    8.48    4.81   0
 -11   1   8  160.91    5.73   0
 -10   2   6  215.86    6.94   0
 -10   6   6  109.83    4.09   0
 -10   8   8   44.83    3.91   0
  -8   6   4    9.98    5.16   0
  -8   8   6    5.24    3.59   0
  -7   7   4    5.62    3.38   0
  -6   4   2   55.36    4.55   0
  -6   8   4   21.79    5.20   0
  -4   2   1  175.53    9.43   0
  -4   6   1   47.79    3.96   0
  -3   1   1  982.32   18.96   0
  -3   9   3   25.85    5.35   0
  -2   8   1   19.81    5.04   0
  -1  -3   6  721.62   15.40   0
   3  -5  10  155.35    6.79   0
   5  -3   2   12.28    6.07   0
   5   9  -2   -1.04    6.45   0
   6  -4   4  143.16    6.45   0
   7  -5   7  106.01    5.87   0
   8  -4   3  786.02    9.91   0
   9  -5   6  274.41    7.09   0
   9  -3   0  229.99    7.29   0
  10  -6  11   40.84    5.67   0
  10  -4   2    5.60    5.25   0
  11  -5   5    5.57    4.94   0
  12  -6  10   10.19    5.25   0
  12  -2  -3   86.18    5.70   0
  12   2  -7   23.12    5.45   0
  13  -5   4  405.71    7.57   0
  13   7  -7   25.20   10.19   0
  16  -4   0  285.76    6.51   0
  17  -5   3  130.38    5.83   0
  17  -1  -6   36.08    4.00   0
  19  -3  -3   24.55    4.83   0
  20  -4  -1  112.88    4.10   0
  20  -2  -5   10.13    4.55   0
  20   2  -9   88.94    5.71   0
  22  -4  -1    2.80    4.75   0
  22   0  -8  241.74    5.47   0
  23  -1  -7   27.35    3.97   0
  24  -4  -1    2.61    4.46   0
  24   4 -10    2.97    5.80   0
  25  -1  -7   27.65    5.01   0
  25   1  -9  299.38    6.79   0
  25   3 -10    2.87    4.85   0
  25   5 -10    1.69    6.16   0
  26  -4  -1   12.04    4.93   0
  27  -1  -7   58.02    5.07   0
  29  -1  -7    7.78    4.81   0
 -19   3  18   10.33    5.12   0
 -18   2  17   24.32    3.57   0
 -18   4  15   16.11    5.15   0
 -17   1  16   88.17    5.73   0
 -17   3  14   37.11    3.78   0
 -16   2  13    2.94    5.18   0
 -16   4  12   21.56    3.58   0
 -15  -1  18    3.16    5.84   0
 -15   7  12   36.18    5.28   0
 -14   0  13    2.66    4.77   0
 -14   2  10    8.74    5.32   0
 -14   6  10    6.79    3.49   0
 -13  -1  14    3.46    4.75   0
 -13   1  10   12.21    5.41   0
 -13   5   8   -1.35    4.47   0
 -12   4   7  492.83    7.45   0
 -11  -1  11  506.88   10.31   0
 -11   5   6   56.37    5.19   0
 -10   0   8  129.89    7.25   0
 -10   4   5  151.72    5.84   0
  -9  -3  15    9.07    9.25   0
  -8   0   6 2012.19   19.26   0
  -8   2   4  327.59    8.21   0
  -7   1   4   49.62    5.79   0
  -5   5   1  141.53    6.20   0
  -5   7   2  120.17    5.90   0
  -4  -4  13   68.26   10.20   0
  -2   4  -1  139.83    6.76   0
  -1  -5  16    0.67    6.94   0
   0  -2   3  330.61   12.56   0
   1   9   0   27.91    5.85   0
   2   6  -3    1.62    5.42   0
   3   7  -3    1.93    6.01   0
   3   9  -1   36.96    5.87   0
   4   6  -4   34.93    6.11   0
   5  -5   9  124.01    7.10   0
   7  -3   1  865.77   10.24   0
   8   0  -4 1685.09   18.19   0
  11  -1  -4   12.49    5.67   0
  11   1  -6   74.11    6.45   0
  12   8  -6   34.67    7.58   0
  14  -4   1   16.38    4.99   0
  14   4  -8    1.73    8.07   0
  15  -5   4    5.32    4.99   0
  15  -3  -2    5.60    3.06   0
  16  -2  -4  518.69    7.77   0
  16   2  -8    1.07    6.07   0
  18  -4   0   11.69    4.56   0
  18   0  -7    4.44    5.04   0
  18   4  -9  417.17   10.72   0
  19  -5   3    6.98    3.57   0
  19  -1  -6   25.01    5.24   0
  19   3  -9  125.23    7.08   0
  20   6  -9    5.25    8.23   0
  21  -5   3   -0.81    4.85   0
  21  -3  -3   11.90    4.56   0
  22  -2  -5   78.20    4.86   0
  23  -3  -3    7.80    4.35   0
  24   0  -8  144.50    4.62   0
  25  -3  -3   -0.74    4.52   0
  26   0  -8   31.77    4.99   0
  26   4 -10   67.42    6.73   0
  27  -3  -3   43.68    4.94   0
  27   1  -9   -0.44    3.11   0
  27   3 -10    1.94    4.88   0
  28  -2  -5    2.01    4.66   0
  28   0  -8    3.98    4.99   0
  29   1  -9   41.25    3.87   0
  29   3 -10    4.18    4.95   0
  30   0  -8    4.37    3.27   0
 -19   1  21   23.48    5.56   0
 -19   3  17  131.56    5.99   0
 -19   5  16    7.05    5.56   0
 -18   2  16   70.19    5.53   0
 -17   3  13    8.17    4.87   0
 -17   5  13   11.56    3.41   0
 -16   0  16   66.10    5.64   0
 -16   6  12   11.19    4.58   0
 -15   5  10   88.48    5.33   0
 -14   4   9  260.91    5.33   0
 -13   3   8   21.66    5.01   0
 -13   7   9   13.15    4.96   0
 -12   0  10  113.50    6.46   0
 -12   6   7   47.11    5.08   0
 -12   8   9   20.90    5.35   0
 -11   3   6  289.55    5.96   0
 -11   7   7    3.46    3.53   0
 -10   8   7    8.90    3.61   0
  -9   5   4  295.69    6.95   0
  -9   7   5    1.65    4.96   0
  -8   4   3   19.63    5.30   0
  -8   8   5   50.22    5.37   0
  -6   6   2    6.68    3.64   0
  -5   3   1    3.99    6.42   0
  -4   8   2   19.73    3.81   0
  -1  -5  17    5.83    7.37   0
  -1   7  -1   90.76    6.76   0
  -1   9   1    9.21    5.17   0
   0   6  -2    4.09    4.46   0
   1  -5  13   88.83    6.94   0
   1   7  -2   32.90    5.20   0
   2  -4   7  328.37    8.62   0
   3  -5  11    6.20    5.87   0
   5   7  -4  242.91    7.43   0
   6   6  -5   23.32    6.35   0
   7  -5   8   14.93    5.11   0
  10  -2  -2 1801.77   14.18   0
  11  -5   6  223.74    6.45   0
  13  -5   5   45.15    5.11   0
  13  -3  -1  147.04    5.93   0
  14   0  -6   32.61    4.20   0
  15  -1  -5  282.48    7.05   0
  15   1  -7  163.38    7.52   0
  17  -5   4   80.01    5.68   0
  17  -3  -2   63.88    5.10   0
  19  -5   4   12.91    4.99   0
  19   1  -8   32.89    3.71   0
  20  -4   0   12.06    4.78   0
  21  -5   4   30.44    5.09   0
  22  -4   0    8.36    4.56   0
  22   2  -9  279.55    7.25   0
  24  -4   0   14.12    4.80   0
  24  -2  -5   13.31    3.36   0
  26  -2  -5   18.58    3.47   0
 -20   2  20    8.23    5.53   0
 -20   4  18   31.80    4.29   0
 -19   1  20   13.69    5.49   0
 -19   3  16   28.93    5.25   0
 -18   0  21    2.78    5.15   0
 -18   2  15   11.19    5.17   0
 -18   4  14    5.17    3.43   0
 -18   6  14    4.85    5.15   0
 -17   1  15  149.40    6.28   0
 -17   5  12   84.84    5.49   0
 -16   2  12   53.91    5.45   0
 -16   4  11  181.39    4.80   0
 -15  -1  17   29.83    5.15   0
 -15   1  12   -2.25    5.27   0
 -15   3  10    9.54    4.81   0
 -15   7  11    6.31    3.59   0
 -14  -2  21   15.32    6.67   0
 -14   6   9   14.70    3.57   0
 -11  -3  20    4.35    8.54   0
 -10   6   5   75.93    4.31   0
  -9   3   4  332.30    6.53   0
  -7   5   2   12.91    5.16   0
  -7   7   3  129.03    5.90   0
  -6   8   3  252.11    6.63   0
  -4   4   0    4.12    5.46   0
  -3   9   2    4.43    5.25   0
  -2   6  -1  249.73    7.08   0
   0   8  -1   65.78    5.65   0
   1   5  -3   36.74    6.46   0
   2   8  -2  115.67    6.56   0
   3   5  -4   35.75    6.59   0
   4  -4   6  247.43    8.14   0
   4   8  -3    1.07    4.74   0
   6   0  -3    1.10    9.55   0
   7   7  -5   88.82    7.05   0
   8  -2  -1   23.03    6.30   0
   9  -5   7   16.21    5.11   0
   9  -1  -3  298.38    8.76   0
  10  -4   3   72.44    5.65   0
  12  -4   2   36.43    3.90   0
  14  -2  -3  377.04    7.36   0
  15  -5   5  134.19    5.73   0
  15   3  -8  107.88    7.53   0
  16  -4   1   44.54    4.72   0
  18  -2  -4   77.64    4.02   0
  19  -3  -2   88.88    5.09   0
  19   5  -9  131.23    9.03   0
  20   0  -7    1.67    4.87   0
  21  -1  -6   24.78    3.73   0
  21   1  -8   95.27    5.63   0
  23  -1  -6   50.54    5.23   0
  24   2  -9   56.63    5.36   0
  25  -1  -6   52.71    5.19   0
  26   2  -9    9.12    5.27   0
  27  -3  -2   -5.52    4.87   0
  27  -1  -6    6.31    4.63   0
  28   2  -9   12.25    4.98   0
  29  -1  -6    6.49    4.79   0
  30   2  -9   10.62    5.17   0
 -20   2  19    5.56    5.29   0
 -20   4  17   49.99    4.10   0
 -19   1  19    4.11    5.12   0
 -19   5  15   28.84    3.68   0
 -18   0  20    3.57    5.23   0
 -18   4  13    2.30    5.17   0
 -17   3  12  206.72    6.44   0
 -16   0  15   -2.62    4.64   0
 -16   6  11    5.57    3.43   0
 -15   5   9   37.83    4.98   0
 -15   7  10   13.97    5.17   0
 -14  -2  20    5.38    6.40   0
 -14   0  12    0.60    4.71   0
 -14   2   9  118.94    6.23   0
 -14   4   8   -2.97    4.75   0
 -13  -1  13    1.22    5.55   0
 -13   5   7  349.72    6.68   0
 -13   7   8    3.85    4.69   0
 -12  -2  15   26.29    6.50   0
 -12   2   7   26.28    5.90   0
 -12   4   6  399.13    7.31   0
 -12   8   8    0.34    5.14   0
 -11   1   7  927.02   11.61   0
 -11   5   5   25.77    4.95   0
 -11   7   6    7.42    4.88   0
 -10  -2  12    0.08    6.07   0
 -10   8   6   42.78    5.19   0
  -8   6   3    1.45    3.56   0
  -6   0   4  352.06   12.14   0
  -6   2   2 2337.74   18.59   0
  -4   6   0   75.57    5.45   0
  -3  -3   8   25.92    8.87   0
  -3   7   0  276.70    6.98   0
  -2  -4  11  498.20   13.49   0
  -2   8   0   65.10    5.81   0
  -1  -1   2  106.63   18.67   0
  -1   5  -2  274.65    7.67   0
   0  -4   9   65.21    7.41   0
   1  -5  14   85.42    7.32   0
   2  -2   2 1685.06   20.17   0
   5  -5  10   15.80    5.21   0
   6  -4   5  121.20    6.11   0
   6  -2   0  131.03    7.76   0
   6   8  -4   19.68    5.05   0
   8  -4   4    8.23    5.30   0
  11  -5   7   73.81    5.37   0
  11  -3   0   78.96    4.57   0
  13  -5   6    4.50    4.89   0
  14  -4   2    9.48    4.91   0
  15  -3  -1  200.88    6.17   0
  17  -5   5   25.93    3.76   0
  17  -1  -5   15.49    5.25   0
  18  -4   1    0.42    3.21   0
  19  -5   5   79.11    5.22   0
  20  -4   1   33.44    5.16   0
  20  -2  -4  101.46    4.13   0
  21  -3  -2   44.53    3.79   0
  21   3  -9    7.78    5.00   0
  22  -4   1    8.97    4.89   0
  22  -2  -4    8.29    4.62   0
  22   0  -7    0.86    5.04   0
  23  -3  -2   26.83    4.59   0
  23   1  -8   12.89    4.76   0
  24  -4   1    0.52    4.76   0
  24  -2  -4   69.96    5.15   0
  24   0  -7    3.31    4.74   0
  25  -3  -2    9.76    3.34   0
  25   1  -8   19.90    4.76   0
  26  -2  -4    1.69    4.56   0
  26   0  -7    0.21    5.06   0
  27   1  -8    0.70    4.66   0
  28  -2  -4   37.27    3.78   0
  28   0  -7    4.21    4.98   0
  29   1  -8   -1.18    4.95   0
  30   0  -7    3.30    3.42   0
 -21   3  19   36.41    5.57   0
 -20   2  18   58.39    5.65   0
 -20   4  16   12.77    5.26   0
 -19   1  18   80.74    5.95   0
 -19   3  15   30.60    3.84   0
 -19   5  14   -0.84    4.88   0
 -18   0  19   -1.74    5.22   0
 -18   2  14   11.77    5.08   0
 -18   6  13    9.61    5.08   0
 -17   1  14   72.92    5.91   0
 -17   5  11   31.68    5.28   0
 -16   4  10  133.33    5.48   0
 -16   6  10  134.83    5.79   0
 -15  -1  16   13.22    6.11   0
 -14  -2  19    1.51    6.11   0
 -14   6   8   12.81    4.81   0
 -13   1   9   26.97    4.13   0
 -13   3   7   29.75    4.80   0
 -12   6   6   62.58    5.06   0
 -11  -3  19   28.68    9.11   0
 -10   2   5   17.50    5.35   0
 -10   4   4   45.93    5.23   0
  -9   1   5    4.81    6.53   0
  -9   7   4    8.19    3.64   0
  -8   8   4   40.23    5.42   0
  -7   3   2  116.62    6.53   0
  -6  -4  17  171.84   15.34   0
  -6   4   1  541.29    9.28   0
  -5   1   2   13.19    9.35   0
  -5   7   1   95.45    5.52   0
  -4   8   1   15.79    5.03   0
  -3   5  -1  314.44    7.68   0
   1  -3   5   95.37    6.84   0
   1   9  -1    5.96    5.19   0
   3  -5  12    2.26    4.81   0
   3   9  -2    6.58    6.33   0
   4  -2   1  896.75   14.24   0
   5   5  -5  345.83   10.71   0
   7  -5   9    3.19    5.22   0
   7  -1  -2   34.41    7.91   0
   8   6  -6   -1.33    6.75   0
   8   8  -5   58.79    6.99   0
   9  -5   8    2.72    4.92   0
   9  -3   1  768.24   10.52   0
   9   1  -5    3.84    6.38   0
  10   2  -6  215.35    9.88   0
  12  -4   3  462.67    7.75   0
  12  -2  -2  273.65    6.86   0
  12   0  -5    2.12    5.99   0
  13  -1  -4   11.64    5.33   0
  15  -5   6   22.56    4.64   0
  16  -4   2   37.44    4.76   0
  16  -2  -3   76.37    5.13   0
  16   0  -6   40.35    4.11   0
  17  -5   6   18.06    5.13   0
  17  -3  -1  560.79    7.78   0
  18   2  -8  853.48   10.86   0
  19  -5   6   13.60    5.02   0
  20   4  -9   82.18    5.96   0
  22   6  -9    4.39    7.02   0
  23   3  -9   16.14    4.90   0
  24  -4   2   -1.10    5.00   0
  27  -3  -1   28.25    4.93   0
  29  -1  -5   16.76    4.80   0
  29   3  -9    3.74    5.32   0
 -21   3  18   14.94    5.21   0
 -20   2  17    7.03    5.10   0
 -20   4  15    1.54    5.10   0
 -19   1  17   24.96    5.57   0
 -19   3  14   76.79    5.73   0
 -18   0  18   92.02    6.07   0
 -18   4  12  171.08    6.35   0
 -18   6  12   70.53    5.35   0
 -17  -1  21    9.87    5.60   0
 -16   2  11  316.44    6.19   0
 -15   1  11  133.17    6.42   0
 -15   3   9  570.93    7.19   0
 -15   7   9   37.74    5.10   0
 -13   7   7   29.47    5.04   0
 -12   8   7   12.91    5.33   0
 -11  -1  10    6.23    6.45   0
 -11   3   5    3.27    5.08   0
 -10   6   4    6.10    3.41   0
 -10   8   5   21.42    5.18   0
  -9  -1   8    3.84    6.83   0
  -9   5   3  639.49    7.80   0
  -7   7   2    1.34    5.07   0
  -6   6   1   15.27    4.92   0
  -6   8   2  157.80    6.09   0
  -3   9   1   39.61    5.57   0
  -1   9   0   32.83    5.43   0
   1  -5  15   57.73    6.90   0
   2  -4   8   90.86    6.94   0
   3  -5  13    1.91    5.98   0
   3  -3   4   12.32    5.56   0
   5  -5  11    3.62    4.84   0
   5  -3   3  443.62    9.33   0
   7  -3   2  699.57   10.38   0
   9   7  -6    4.24    6.01   0
  11  -5   8   16.94    4.75   0
  13  -5   7    1.45    3.54   0
  13  -3   0   53.29    5.03   0
  14   2  -7   46.25    6.61   0
  15  -5   7   19.65    5.07   0
  17  -5   7    0.51    4.97   0
  17   1  -7  178.79    6.30   0
  18  -4   2   12.92    4.87   0
  18  -2  -3  137.29    5.61   0
  18   0  -6    4.95    5.30   0
  19  -3  -1  156.50    5.47   0
  19  -1  -5  226.71    5.30   0
  20  -4   2    8.73    4.85   0
  21  -3  -1  264.73    6.22   0
  21  -1  -5   77.66    5.30   0
  21   5  -9   44.61    6.80   0
  22  -4   2   87.47    5.13   0
  22   4  -9   54.31    6.06   0
  23  -3  -1    3.32    4.65   0
  25  -3  -1   44.02    3.61   0
  25  -1  -5   33.08    5.08   0
  25   3  -9  125.84    6.26   0
  26  -2  -3   10.95    4.80   0
  27  -1  -5    6.91    4.75   0
  27   3  -9   24.48    5.02   0
  28  -2  -3    9.78    4.70   0
  30   0  -6   45.47    5.02   0
  30   2  -8    2.89    5.18   0
 -21   3  17    4.97    5.12   0
 -19   5  13   68.88    3.97   0
 -18   2  13   18.40    5.38   0
 -17  -1  20    3.33    5.04   0
 -17   3  11   20.88    3.49   0
 -17   5  10  118.06    5.64   0
 -17   7  11   33.83    5.37   0
 -16   0  14  297.35    7.27   0
 -16   4   9  211.41    5.89   0
 -16   6   9   46.57    4.92   0
 -15   5   8   36.02    3.66   0
 -14  -2  18   94.10    7.49   0
 -14   4   7   49.52    4.98   0
 -14   6   7   10.51    4.90   0
 -13   5   6  270.52    6.27   0
 -12   0   9    1.46    3.83   0
 -11   7   5   55.48    4.05   0
 -10   0   7    1.78    5.84   0
  -8   2   3    1.57    6.07   0
  -8   4   2  300.84    7.33   0
  -8   6   2   75.67    5.63   0
  -5   5   0  199.26    5.45   0
  -5   9   2    4.21    5.22   0
  -1   3  -2 1205.75   15.63   0
   1  -5  16   24.40    6.82   0
   1   3  -3   30.02    7.85   0
   5  -1  -1  693.46   14.64   0
   7  -5  10   41.57    5.44   0
   8  -4   5  342.33    7.79   0
   9  -5   9   21.06    5.16   0
  10  -4   4  260.59    5.94   0
  10  -2  -1   33.62    5.59   0
  13  -5   8   37.84    4.80   0
  13   1  -6  516.56    9.71   0
  14  -4   3   54.42    5.25   0
  15  -3   0   70.44    5.31   0
  15  -1  -4    0.57    5.16   0
  17   3  -8  245.26    8.58   0
  19   1  -7  268.39    6.93   0
  20  -2  -3   26.66    4.66   0
  20   2  -8  125.29    5.88   0
  22  -4   3   23.73    4.98   0
  22  -2  -3   17.70    4.55   0
  23  -1  -5    5.60    3.07   0
  24  -4   3   17.87    5.13   0
  24  -2  -3    1.58    4.65   0
  24   4  -9   46.37    6.32   0
  26   4  -9    2.39    6.23   0
  27  -3   0   26.33    5.13   0
  28   0  -6   24.42    5.05   0
  28   2  -8   28.84    5.17   0
  29   1  -7   13.55    5.11   0
 -22   4  17   12.40    5.46   0
 -21   3  16   17.49    5.34   0
 -21   5  15   26.05    5.34   0
 -20   2  16   74.12    5.19   0
 -20   4  14   60.60    4.05   0
 -19   1  16   13.76    5.07   0
 -19   3  13  108.24    5.60   0
 -19   5  12   33.98    5.14   0
 -18   0  17   -1.54    5.21   0
 -18   4  11   55.17    5.12   0
 -18   6  11    0.49    4.59   0
 -17  -1  19   36.43    6.29   0
 -17   1  13   33.62    3.82   0
 -16   2  10  177.45    6.49   0
 -15  -1  15  131.64    6.46   0
 -15   3   8  108.89    5.84   0
 -15   7   8  119.48    5.54   0
 -14   0  11   -0.80    4.85   0
 -14   2   8  358.21    7.51   0
 -13  -1  12    2.37    5.81   0
 -12  -2  14   72.64    7.51   0
 -12   2   6  651.58    9.21   0
 -12   4   5    9.12    3.53   0
 -12   6   5  105.50    4.37   0
 -12   8   6   24.62    5.35   0
 -11  -3  18   13.53    9.72   0
 -11   5   4   55.99    5.25   0
  -9   3   3  384.67    7.04   0
  -9   7   3   23.79    5.10   0
  -8   8   3   11.14    5.17   0
  -7   5   1   21.27    5.30   0
  -5  -3  10  493.85   21.59   0
  -4  -4  14   60.50    9.31   0
  -3   3  -1  375.71    9.62   0
  -3   7  -1  115.65    6.18   0
  -2   8  -1    2.92    5.45   0
  -1   7  -2    3.14    5.10   0
   0   2  -2  236.38   12.82   0
   0   8  -2    3.15    5.33   0
   1  -5  17   42.71    6.99   0
   1   7  -3   58.29    5.54   0
   2   8  -3  256.59    8.24   0
   3  -5  14    4.19    6.13   0
   3  -1   0  195.78   13.46   0
   3   7  -4   70.06    6.78   0
   4  -4   7   48.33    5.37   0
   5  -5  12   54.73    5.50   0
   6  -4   6  159.18    6.53   0
   7  -5  11    2.46    5.07   0
   9  -5  10   12.12    5.43   0
  10   0  -4  675.72   11.55   0
  11  -5   9  101.51    6.21   0
  11  -3   1   27.09    3.84   0
  11  -1  -3    7.17    4.11   0
  12  -4   4  187.07    6.22   0
  14  -2  -2  207.33    5.26   0
  14   0  -5   -0.22    5.43   0
  15  -5   8   -0.26    3.50   0
  15   5  -8   31.75    8.26   0
  16  -4   3    3.07    3.34   0
  17  -5   8   24.12    3.93   0
  17  -3   0   92.17    5.21   0
  18  -4   3   20.94    5.04   0
  19  -3   0  123.57    5.31   0
  20  -4   3    9.47    3.36   0
  20   0  -6   66.33    3.97   0
  21  -3   0   -4.51    4.69   0
  21   1  -7   53.21    5.25   0
  22   0  -6  307.17    7.02   0
  22   2  -8   70.27    5.41   0
  23  -3   0   16.30    4.51   0
  23   5  -9   34.20    5.30   0
  24   0  -6    0.03    4.73   0
  24   2  -8   10.33    4.86   0
  25  -3   0    8.16    3.20   0
  25   1  -7   27.85    4.74   0
  25   5  -9   -0.39    5.98   0
  26   0  -6  664.92    7.54   0
  26   2  -8    9.09    4.36   0
  27   1  -7   36.98    5.00   0
  28  -2  -2   13.92    4.96   0
  29  -1  -4   11.07    3.50   0
 -22   2  19    2.58    5.61   0
 -21   1  20   65.03    5.83   0
 -20   2  15  121.32    5.89   0
 -20   4  13  114.86    5.84   0
 -20   6  13    2.18    4.92   0
 -18   2  12    5.31    5.28   0
 -17   3  10   16.40    5.02   0
 -17   7  10   20.58    3.69   0
 -16   0  13   -1.93    4.83   0
 -15   1  10   -2.90    5.40   0
 -15   5   7   29.94    4.71   0
 -13   1   8  217.31    6.15   0
 -13   3   6  296.33    5.73   0
 -13   7   6    4.22    3.71   0
 -11   1   6   82.11    6.43   0
 -10   4   3    1.60    4.91   0
 -10   6   3   12.39    5.20   0
 -10   8   4   13.46    5.02   0
  -8   0   5    0.08    6.99   0
  -7  -1   6   47.69    8.86   0
  -7   1   3   26.22    7.82   0
  -5   7   0    5.36    4.82   0
  -4   6  -1   50.93    5.18   0
  -4   8   0   14.31    4.87   0
  -2   2  -1    4.86    8.19   0
  -2   4  -2   40.66    5.58   0
  -2   6  -2  288.40    7.33   0
   0  -4  10  181.56    8.47   0
   0   4  -3   80.43    6.22   0
   0   6  -3    9.67    4.54   0
   2   6  -4   -0.29    5.96   0
   3  -5  15   15.80    6.31   0
   3   3  -4  781.49   19.37   0
   4   8  -4   71.56    6.62   0
   5  -5  13   99.40    7.05   0
   7   5  -6    1.82    7.82   0
   9  -3   2   57.30    6.01   0
  10  -4   5   66.38    5.49   0
  10   8  -6   37.07    7.90   0
  11  -5  10    5.20    4.82   0
  13  -5   9    3.69    3.57   0
  13  -3   1   66.32    5.67   0
  14  -4   4   28.14    5.10   0
  14   8  -7   57.28   13.49   0
  15  -5   9   59.08    5.44   0
  16  -2  -2  254.36    6.19   0
  16   4  -8   83.17    8.32   0
  17  -1  -4   61.71    4.24   0
  20  -4   4   67.92    5.13   0
  22  -4   4   20.94    4.85   0
  23   1  -7   29.66    3.82   0
  24  -2  -2   -1.67    4.55   0
  25  -3   1    1.37    4.43   0
  25  -1  -4   11.35    4.87   0
  26  -2  -2   32.37    3.35   0
  27  -1  -4    4.93    3.39   0
  29   3  -8    6.71    4.89   0
  30   0  -5    0.61    4.84   0
 -22   4  16   74.50    4.39   0
 -21   1  19   43.35    5.76   0
 -21   3  15   15.95    5.25   0
 -21   5  14   64.62    4.16   0
 -19   1  15  100.65    5.74   0
 -19   3  12    1.23    4.82   0
 -19   5  11    6.20    4.68   0
 -18   0  16  161.47    6.71   0
 -18   4  10   41.59    5.03   0
 -18   6  10   20.83    4.66   0
 -17  -1  18   13.24    5.17   0
 -17   1  12   19.90    5.14   0
 -17   5   9   74.43    4.08   0
 -16   4   8   93.96    5.25   0
 -16   6   8    5.36    3.23   0
 -14  -2  17    2.79    6.09   0
 -14   4   6    4.96    4.52   0
 -14   6   6   16.85    4.71   0
 -14   8   7   54.23    5.45   0
 -13   5   5   65.98    5.33   0
 -11   3   4    7.39    4.93   0
 -11   7   4   -0.12    3.35   0
 -10   2   4  647.34    9.57   0
  -9   5   2  116.71    4.76   0
  -7   7   1    9.89    4.82   0
  -6   6   0  197.02    6.54   0
  -6   8   1   19.25    5.10   0
  -5   3   0   37.25    4.87   0
  -4   2   0    2.45    7.97   0
  -4   4  -1   79.10    5.98   0
  -3   9   0   90.43    5.79   0
  -2  -4  12  436.16   11.67   0
  -1   9  -1   15.83    5.30   0
   1   9  -2    1.08    5.29   0
   2   2  -3 1033.66   26.23   0
   2   4  -4   82.27    7.42   0
   3  -5  16    1.03    6.59   0
   3   9  -3   25.91    6.80   0
   5   7  -5  161.19    7.88   0
   7  -5  12   38.26    5.54   0
   7   1  -4   44.28    9.76   0
   8  -4   6  315.87    7.37   0
   8  -2   0  452.28    8.15   0
   9  -5  11    3.72    4.99   0
  11  -5  11    5.61    4.93   0
  12  -2  -1   -0.43    4.90   0
  13  -5  10    1.10    4.89   0
  13  -1  -3  499.69    8.47   0
  15  -5  10    4.70    5.29   0
  15  -3   1  377.97    7.01   0
  15   1  -6  256.58    7.44   0
  16  -4   4   91.06    4.19   0
  16   0  -5   -1.14    5.25   0
  16   2  -7  119.81    5.99   0
  16   6  -8    6.43    8.60   0
  18  -4   4   25.70    3.44   0
  18  -2  -2  117.10    4.23   0
  19  -1  -4   66.01    4.14   0
  19   3  -8    7.44    4.88   0
  20  -2  -2  169.24    5.61   0
  21  -1  -4   10.46    4.56   0
  22  -4   5   33.01    5.01   0
  22  -2  -2   20.53    3.34   0
  23  -3   1   44.30    4.96   0
  23  -1  -4   57.11    3.89   0
  27   3  -8   14.89    4.89   0
  28  -2  -1   34.86    3.74   0
  28   0  -5    5.21    4.76   0
  29  -1  -3   -1.06    4.97   0
  29   1  -6    8.07    4.84   0
  30   2  -7    7.13    4.94   0
 -22   2  18    8.23    3.79   0
 -22   4  15   15.48    5.17   0
 -21   1  18   20.26    5.55   0
 -21   5  13    0.89    5.06   0
 -20   0  20   31.49    5.46   0
 -20   2  14   -2.04    5.07   0
 -20   4  12   62.85    5.45   0
 -20   6  12   20.05    5.11   0
 -17   7   9   19.56    3.66   0
 -16   2   9   81.16    5.91   0
 -15  -1  14    7.04    5.09   0
 -15   7   7   -0.15    3.48   0
 -14   0  10  294.50    7.66   0
 -13   7   5   41.10    5.14   0
 -12   4   4  282.86    6.88   0
 -12   6   4  122.81    5.70   0
 -12   8   5  132.73    5.81   0
 -11   5   3   59.15    5.39   0
  -9   7   2   12.31    5.04   0
  -8   6   1   12.08    5.06   0
  -8   8   2   10.43    4.87   0
  -7   3   1 1984.39   15.73   0
  -6  -4  18    0.08    9.61   0
  -6   4   0  275.95    7.68   0
  -5   9   1   -1.70    5.29   0
  -1  -3   7   49.15    7.41   0
   2  -4   9  225.25    7.30   0
   4  -4   8    7.61    4.59   0
   4   6  -5    0.32    5.75   0
   5  -5  14   37.68    5.54   0
   6  -4   7  711.91    9.93   0
   6   8  -5   10.00    6.14   0
   7  -5  13    2.60    5.15   0
   7  -3   3   84.20    4.82   0
   9  -5  12   23.77    5.04   0
   9  -1  -2    2.35    4.57   0
   9   3  -6   21.42    9.83   0
  11  -5  12    2.73    5.10   0
  11  -3   2   15.55    4.97   0
  12  -4   5   16.22    3.89   0
  13  -5  11   22.64    5.41   0
  13   3  -7   40.45    6.80   0
  14  -4   5    0.71    5.03   0
  16  -4   5    8.97    4.98   0
  17  -3   1    3.29    4.45   0
  18  -4   5   -2.14    4.77   0
  18   0  -5    0.85    5.01   0
  19  -3   1   77.62    5.01   0
  20  -4   5   11.79    4.96   0
  21  -3   1   14.95    3.53   0
  21   3  -8   36.10    5.09   0
  23   3  -8   38.04    5.22   0
  24   0  -5    0.70    4.83   0
  25  -3   2    5.56    4.82   0
  25   3  -8  128.60    6.30   0
  26  -2  -1    2.21    3.13   0
  26   0  -5    3.80    3.49   0
  27  -1  -3  112.16    5.47   0
  27   1  -6    1.06    4.96   0
  28  -2   0   13.02    4.93   0
  28   2  -7    7.48    4.77   0
  30   0  -4   42.07    5.19   0
 -23   3  17   62.62    5.88   0
 -22   2  17    4.02    4.96   0
 -21   3  14    5.46    3.38   0
 -20   0  19    4.51    5.15   0
 -19   1  14  149.02    6.30   0
 -19   3  11   12.52    4.88   0
 -19   5  10   12.24    5.30   0
 -18   0  15    4.17    5.15   0
 -18   2  11   -0.81    5.30   0
 -18   6   9    1.49    4.50   0
 -17  -1  17    6.82    4.97   0
 -17   3   9   63.13    3.90   0
 -17   5   8   -0.65    4.57   0
 -16   0  12  148.57    6.28   0
 -16   6   7   27.78    4.80   0
 -15   1   9   12.08    5.37   0
 -15   3   7   18.37    3.25   0
 -15   5   6   17.39    4.53   0
 -14   2   7   41.83    4.27   0
 -14   8   6   -1.66    5.18   0
 -12   0   8   72.23    6.32   0
 -10  -2  11  312.48   11.04   0
 -10   8   3   32.19    5.36   0
  -9   1   4  159.62    7.79   0
  -8   4   1   40.68    5.76   0
  -6   2   1  207.86    8.53   0
  -5   5  -1   32.53    5.30   0
  -3   5  -2   79.00    5.73   0
  -1   5  -3   75.73    5.62   0
   1  -3   6   24.96    6.84   0
   3  -3   5  133.76    7.99   0
   5  -5  15   -1.62    5.13   0
   5  -3   4    9.78    5.59   0
   6  -2   1   -0.59    4.36   0
   7  -5  14    7.84    5.39   0
   8   0  -3   -1.54    7.71   0
   9  -5  13   15.04    5.32   0
  10  -4   6    4.42    4.93   0
  11   1  -5  409.95    9.76   0
  12   0  -4 1038.19   12.17   0
  14  -2  -1  139.29    4.67   0
  15  -1  -3    9.61    5.00   0
  16  -2  -1    2.35    4.31   0
  17   1  -6   25.44    5.12   0
  18   2  -7   41.78    4.99   0
  18   4  -8   18.51    6.15   0
  19   7  -8   71.39    9.62   0
  20  -4   6    6.51    4.99   0
  20   0  -5    2.28    4.88   0
  22  -2  -1   -0.78    4.72   0
  22   0  -5    1.49    4.88   0
  23  -3   2    4.66    3.27   0
  24  -2  -1   43.37    3.55   0
  24   2  -7    5.45    4.91   0
  25  -3   3   32.12    5.28   0
  25  -1  -3   18.06    5.11   0
  25   1  -6   32.61    5.06   0
  26   2  -7   37.96    5.29   0
  28   0  -4   30.04    5.19   0
  29  -1  -2   -3.96    4.76   0
 -23   3  16    2.69    5.06   0
 -22   2  16   19.59    5.02   0
 -22   4  14   39.69    3.80   0
 -21   1  17    7.60    3.51   0
 -21   3  13    0.02    5.15   0
 -21   5  12   80.87    5.35   0
 -20   0  18   91.82    6.13   0
 -20   2  13    2.62    4.84   0
 -20   4  11   19.79    4.99   0
 -20   6  11   10.52    3.51   0
 -19  -1  21   20.80    6.78   0
 -18   4   9  437.70    6.23   0
 -17   1  11  717.86    9.40   0
 -17   7   8   -1.42    3.49   0
 -16  -2  21    1.56    6.38   0
 -16   4   7   15.54    3.51   0
 -15   7   6   16.71    4.91   0
 -14  -2  16   46.46    6.80   0
 -14   6   5   33.40    3.56   0
 -13  -1  11  265.85    7.96   0
 -13   1   7    1.15    6.09   0
 -13   3   5    1.20    3.26   0
 -13   5   4  107.11    5.45   0
 -12  -2  13    3.89    7.23   0
 -12   2   5   45.02    5.54   0
 -12   8   4   22.84    4.95   0
 -11  -3  17    5.69   10.63   0
 -11  -1   9  236.27    8.03   0
 -11   7   3  201.64    5.13   0
 -10   6   2  147.53    4.88   0
  -9   3   2  222.96    7.02   0
  -8  -2   9  950.72   22.13   0
  -7   5   0    8.83    5.23   0
  -4  -4  15   47.28    8.77   0
  -4   8  -1    2.79    5.16   0
  -3   7  -2  109.62    6.00   0
  -2   8  -2   -0.12    5.10   0
   0  -4  11  114.64    7.75   0
   1   5  -4  112.39    6.52   0
   4  -2   2 5281.42   29.49   0
   8  -4   7   38.43    5.21   0
   9  -3   3    7.35    5.47   0
  10  -2   0  317.81    6.61   0
  12  -4   6    8.93    5.08   0
  12   2  -6  926.44   13.67   0
  13  -3   2   13.43    3.58   0
  14  -4   6   12.46    5.20   0
  15  -3   2   72.71    5.27   0
  16  -4   6   25.36    5.06   0
  17  -3   2   47.13    4.99   0
  17  -1  -3  328.51    7.31   0
  18  -4   6   51.13    3.93   0
  18  -2  -1   77.33    3.98   0
  19  -3   2   14.44    4.62   0
  19  -1  -3  126.80    5.60   0
  19   1  -6   19.96    5.17   0
  20  -4   7   -4.30    4.92   0
  20  -2  -1   44.79    3.61   0
  20   2  -7   80.74    5.47   0
  20   4  -8    8.99    6.05   0
  21  -3   2   10.57    3.63   0
  21  -1  -3   33.04    4.63   0
  21   1  -6   14.06    4.87   0
  22   2  -7   41.73    5.00   0
  23  -3   3    5.24    4.56   0
  23  -1  -3  654.97    7.30   0
  23   1  -6   43.57    5.32   0
  24   4  -8   34.88    6.24   0
  26  -2   0   -0.16    3.24   0
  26   4  -8    0.82    4.85   0
  27  -1  -2    5.25    4.72   0
  29   1  -5   15.08    4.78   0
  29   3  -7    1.34    5.12   0
  30   0  -3    0.11    5.08   0
  30   2  -6    5.60    5.01   0
 -22   4  13    4.28    5.14   0
 -21   1  16   15.31    5.08   0
 -20   6  10   37.62    5.12   0
 -19  -1  20   11.37    6.68   0
 -19   1  13  385.36    7.86   0
 -19   5   9  122.65    5.58   0
 -18   0  14   41.69    5.32   0
 -18   6   8   34.29    5.06   0
 -17  -1  16   98.52    6.29   0
 -17   3   8  282.81    6.50   0
 -17   5   7  202.35    6.00   0
 -16  -2  20   45.23    7.13   0
 -15  -1  13   92.73    6.59   0
 -14   4   5   73.29    4.01   0
 -13   7   4  157.54    6.08   0
 -12   6   3    0.74    4.95   0
 -10   0   6  387.06    8.66   0
 -10   4   2   89.08    4.36   0
  -9   5   1   86.53    5.82   0
  -8   2   2  566.93    9.06   0
  -8   8   1   -5.39    5.20   0
  -7   7   0   41.71    5.10   0
  -6  -4  19   30.93    9.80   0
  -6   8   0   38.84    5.64   0
  -5   7  -1   10.46    3.35   0
  -5   9   0   -2.45    5.09   0
  -3   9  -1   41.81    5.22   0
  -2  -4  13   53.80    7.81   0
  -1   7  -3    3.46    5.31   0
  -1   9  -2    4.60    5.35   0
   0   8  -3    9.17    5.01   0
   2  -4  10   34.69    6.38   0
   4  -4   9  120.90    6.75   0
   4   4  -5   10.03    7.46   0
   6  -4   8   12.47    4.89   0
   7  -1  -1 2905.73   22.13   0
   7   7  -6   32.30    7.28   0
   8   2  -5  356.91   13.82   0
  10  -4   7  439.93    7.98   0
  11  -1  -2  590.03    9.62   0
  11   7  -7   -0.15   10.02   0
  12  -2   0  153.41    6.22   0
  14   0  -4  261.78    7.55   0
  17   5  -8    1.68    5.93   0
  18  -4   7   58.42    5.36   0
  21  -3   3   89.44    5.25   0
  22  -2   0   19.11    4.76   0
  22   4  -8    5.43    4.85   0
  24  -2   0   89.83    3.88   0
  24   0  -4   28.70    5.00   0
  25  -1  -2    9.40    4.84   0
  25   5  -8   31.20    6.32   0
  26  -2   1    7.13    4.79   0
  26   0  -4    9.65    3.45   0
  27   1  -5    6.49    5.07   0
  27   3  -7  111.68    5.89   0
  28   2  -6   11.01    5.13   0
  29  -1  -1   13.72    3.55   0
 -23   3  15   28.39    5.33   0
 -22   2  15    3.65    5.18   0
 -21   3  12   54.72    5.37   0
 -21   5  11   94.73    5.41   0
 -20   0  17    4.05    5.61   0
 -20   2  12   20.60    5.30   0
 -20   4  10    7.50    4.95   0
 -19   3  10   45.30    4.17   0
 -19   7   9   39.29    5.41   0
 -18   2  10   44.23    4.26   0
 -18   4   8   12.89    4.88   0
 -17   7   7   26.80    5.16   0
 -16   2   8   -0.44    3.78   0
 -16   6   6   19.92    3.59   0
 -15   3   6   16.71    5.08   0
 -15   5   5    0.23    4.52   0
 -14   2   6    5.35    5.08   0
 -14   8   5   78.95    5.89   0
 -12   4   3  115.48    6.00   0
 -11   1   5  575.45    9.67   0
 -11   3   3   28.42    3.86   0
 -11   5   2   13.58    5.10   0
 -10   8   2   -4.28    4.78   0
  -9  -1   7    1.84    7.03   0
  -9   7   1   19.15    4.84   0
  -6   6  -1  169.73    6.49   0
  -4   6  -2   10.69    5.20   0
  -2   6  -3  146.84    6.24   0
   1   7  -4   11.12    5.11   0
   1   9  -3   23.91    5.58   0
   2  -2   3  547.27   12.77   0
   2   8  -4    2.35    4.83   0
   7  -3   4   -1.12    5.25   0
   8  -4   8   25.04    5.30   0
   8  -2   1  779.65   10.87   0
  11  -3   3  200.86    5.57   0
  12  -4   7    2.07    5.06   0
  12   4  -7  464.59   14.72   0
  13  -3   3    3.67    5.07   0
  13   1  -5   41.42    5.85   0
  14  -4   7   12.09    5.16   0
  14  -2   0   71.18    5.19   0
  15   3  -7   20.34    5.23   0
  16  -4   7    6.74    3.60   0
  16   0  -4   13.33    5.48   0
  17  -3   3   51.49    4.70   0
  18  -4   8   -1.03    4.93   0
  18   6  -8   34.76    7.81   0
  19  -3   3    5.35    4.86   0
  19   5  -8  115.38    7.24   0
  20  -2   0  124.67    5.44   0
  22   0  -4   11.77    4.98   0
  23  -3   4    1.56    3.33   0
  23  -1  -2   37.28    4.94   0
  23   5  -8    6.51    5.82   0
  24  -2   1   32.07    5.03   0
  25   1  -5   25.92    4.86   0
  25   3  -7   -1.97    5.26   0
  26   2  -6  142.23    5.67   0
  27  -1  -1   10.21    4.74   0
  28   0  -3   -0.24    3.36   0
  30   2  -5    1.85    5.26   0
 -24   2  18    0.36    5.60   0
 -24   4  15    3.79    3.85   0
 -23   1  19    9.03    3.97   0
 -23   5  13   10.66    3.84   0
 -22   4  12   15.16    5.03   0
 -21   1  15   57.29    5.56   0
 -20   6   9    9.72    4.92   0
 -19  -1  19    2.42    5.00   0
 -17  -1  15  188.79    7.63   0
 -17   1  10   11.24    5.43   0
 -16  -2  19    8.81    6.15   0
 -16   0  11    2.03    5.25   0
 -16   4   6  102.31    4.19   0
 -15   1   8  171.08    6.68   0
 -15   7   5   10.68    3.48   0
 -14  -2  15    9.30    7.05   0
 -14   0   9    2.94    5.29   0
 -14   6   4   36.05    3.58   0
 -12   8   3    4.12    4.83   0
 -11   7   2    4.77    4.99   0
 -10   2   3  124.24    5.19   0
  -8   6   0   90.72    5.82   0
  -6   0   3    1.08    9.55   0
  -3   1   0  192.04   13.24   0
  -2  -2   5 1014.57   24.51   0
   0  -2   4  877.40   17.89   0
   0   6  -4  815.50   11.89   0
   3   5  -5   36.62    6.62   0
   6  -4   9   67.52    6.33   0
   6   6  -6    2.20    6.96   0
   8   8  -6    3.51    6.26   0
  10  -4   8   57.93    5.43   0
  12  -4   8    8.57    4.96   0
  13  -1  -2  535.66    7.85   0
  14  -4   8   62.12    5.35   0
  14   2  -6    4.36    6.35   0
  15  -3   3  298.51    5.77   0
  15  -1  -2   54.74    5.26   0
  16  -4   8   91.80    5.62   0
  16  -2   0  147.89    4.60   0
  18  -4   9   30.71    5.25   0
  18  -2   0  371.23    5.87   0
  18   0  -4  228.71    6.74   0
  19  -1  -2   78.84    5.46   0
  20   0  -4   19.90    3.66   0
  20   6  -8   32.68    6.60   0
  21  -3   4   84.17    5.36   0
  21  -1  -2   41.57    4.78   0
  21   5  -8   73.75    5.84   0
  22   6  -8    2.73    5.93   0
  23  -3   5   48.18    5.33   0
  23   1  -5    0.26    4.96   0
  23   3  -7    1.37    5.05   0
  25  -1  -1   44.53    5.03   0
  26  -2   2  110.06    4.19   0
  26   0  -3    4.05    4.62   0
  29   1  -4    9.88    3.35   0
  29   3  -6    2.49    5.22   0
 -24   2  17   11.94    5.45   0
 -24   4  14    5.14    5.32   0
 -23   1  18   80.13    6.10   0
 -23   3  14    4.13    3.70   0
 -23   5  12  104.32    5.76   0
 -22   0  20   22.46    5.45   0
 -22   2  14    2.93    5.02   0
 -21   3  11   34.29    4.91   0
 -21   5  10   35.87    3.41   0
 -20   0  16  305.56    7.61   0
 -19  -1  18   86.40    6.49   0
 -19   1  12  140.32    5.07   0
 -19   3   9  112.28    5.36   0
 -19   5   8  144.95    4.40   0
 -19   7   8   80.53    5.64   0
 -18   0  13   -1.18    5.14   0
 -18   2   9  171.62    6.05   0
 -18   6   7   28.45    3.56   0
 -17   3   7  199.52    6.19   0
 -17   5   6   41.93    4.84   0
 -17   7   6   13.09    5.02   0
 -16   6   5  141.54    5.78   0
 -14   4   4  233.56    6.32   0
 -13   3   4   -1.01    3.27   0
 -13   5   3  288.02    6.62   0
 -13   7   3   43.39    5.38   0
 -12   0   7   -1.11    5.51   0
 -10   6   1  138.53    4.80   0
  -6   4  -1  330.87    7.93   0
  -5   1   1  684.76   12.97   0
  -4  -4  16    3.87    7.47   0
  -4   4  -2  208.61    7.21   0
   0  -4  12   92.18    6.30   0
   2  -4  11  126.79    7.19   0
   3   7  -5    1.59    5.75   0
   4  -4  10  364.21    8.36   0
   4   8  -5  158.29    7.70   0
   5  -3   5    4.61    5.41   0
   9  -3   4  517.74    8.58   0
  10  -2   1    2.04    5.25   0
  10   0  -3    0.34    6.40   0
  11   5  -7  205.23   17.68   0
  15   1  -5  234.45    7.33   0
  16  -4   9    5.78    5.07   0
  17  -3   4   18.23    4.75   0
  17  -1  -2   56.20    4.19   0
  17   3  -7  176.36    6.82   0
  19  -3   4   79.37    4.22   0
  19   3  -7   47.62    5.09   0
  20  -2   1  302.66    6.25   0
  21  -3   5   27.64    4.84   0
  21   1  -5   64.13    5.28   0
  21   3  -7    1.14    4.63   0
  22  -2   1    8.04    3.28   0
  22   2  -6   22.21    4.96   0
  23  -3   6   29.55    5.23   0
  24  -2   2   24.31    4.70   0
  24   0  -3   -3.54    4.70   0
  24   2  -6   -0.36    3.31   0
  26  -2   3   -5.42    4.84   0
  26   4  -7    2.79    4.64   0
  27  -1   0    0.12    4.69   0
  27   1  -4    7.49    4.94   0
  28   0  -2   48.36    5.10   0
  28   2  -5    0.13    4.76   0
 -25   3  16   20.12    5.29   0
 -23   1  17   16.84    5.37   0
 -23   3  13   38.63    5.43   0
 -22   0  19    2.13    5.11   0
 -22   4  11   -0.98    4.88   0
 -21   1  14  111.89    5.65   0
 -20   2  11   78.83    5.92   0
 -20   4   9   99.03    4.17   0
 -18   4   7   20.95    4.80   0
 -16  -2  18   13.16    6.18   0
 -16   2   7  118.10    6.21   0
 -15  -1  12   -0.12    4.59   0
 -15   5   4    6.56    4.33   0
 -15   7   4   39.89    5.17   0
 -14   8   4   38.26    3.64   0
 -13  -1  10    6.34    5.26   0
 -13   1   6  551.88    8.28   0
 -12   2   4   42.16    4.07   0
 -12   6   2   59.99    3.91   0
  -8   4   0  197.23    5.56   0
  -8   8   0    8.48    4.98   0
  -7   1   2   47.44    6.11   0
  -7   3   0   21.37    6.16   0
  -7   5  -1   19.95    5.26   0
  -7   7  -1    9.94    4.62   0
  -6   8  -1    1.97    4.99   0
  -5   3  -1    5.68    4.36   0
  -5   5  -2  162.41    6.68   0
  -5   7  -2  125.38    5.85   0
  -4   8  -2    3.36    5.16   0
  -3  -3   9   60.31    8.55   0
  -3   3  -2   17.98    6.08   0
  -3   9  -2    0.71    6.32   0
  -2  -4  14    7.67    6.32   0
  -2   4  -3   81.74    6.04   0
  -2   8  -3    7.06    6.18   0
   3  -3   6    0.88    5.23   0
   5  -1   0  160.53   10.37   0
   6  -2   2  374.89    9.22   0
   6   0  -2  300.81   12.78   0
   8  -4   9   40.13    4.98   0
   9  -1  -1    6.58    4.58   0
   9   1  -4  187.45    8.72   0
  10  -4   9    3.15    4.85   0
  11  -3   4   77.08    4.54   0
  12  -4   9   39.91    5.10   0
  12  -2   1   -0.60    4.77   0
  13  -3   4    1.30    4.84   0
  14  -4   9   41.36    4.02   0
  15  -3   4   56.08    5.05   0
  16  -4  10    0.21    5.15   0
  16   2  -6   77.25    5.70   0
  17   1  -5    7.56    5.13   0
  18  -2   1    8.84    4.69   0
  18   2  -6    2.07    4.55   0
  19  -3   5   64.63    5.09   0
  19   1  -5  215.30    5.54   0
  20   2  -6    5.28    4.81   0
  21  -3   6   53.58    4.90   0
  22  -2   2  224.28    6.07   0
  22   0  -3    4.21    5.01   0
  23  -1  -1   12.67    3.21   0
  25  -1   0   31.11    5.00   0
  26   0  -2   66.72    5.23   0
  27   3  -6    6.37    4.51   0
  29   1  -3    0.64    4.90   0
 -24   2  16   32.24    4.22   0
 -24   4  13   38.99    5.39   0
 -23   5  11   -2.31    4.99   0
 -22   0  18  264.06    7.38   0
 -22   2  13   11.65    3.70   0
 -22   6  10  201.93    5.13   0
 -21   5   9   57.26    5.08   0
 -20   0  15    4.01    5.29   0
 -20   6   8   39.53    3.77   0
 -19  -1  17   18.38    6.45   0
 -19   1  11   19.78    5.32   0
 -19   5   7  103.71    5.27   0
 -19   7   7   27.06    5.58   0
 -18   6   6   75.41    5.20   0
 -17  -1  14   74.59    6.78   0
 -17   1   9   10.75    5.54   0
 -16   0  10  298.12    7.39   0
 -16   4   5   94.82    5.30   0
 -15   3   5  861.88    8.49   0
 -14   6   3   -1.21    4.73   0
 -12   8   2   25.80    5.07   0
 -11   7   1   26.82    5.06   0
 -10   4   1   20.96    3.85   0
 -10   8   1   73.53    4.20   0
  -9   1   3  335.04    9.12   0
  -9   3   1   12.40    3.98   0
  -9   5   0    2.82    5.17   0
  -9   7   0   18.42    4.95   0
  -8   0   4 2308.77   20.54   0
  -4  -4  17    0.64    7.67   0
  -3   5  -3  113.22    6.14   0
  -3   7  -3  135.95    6.27   0
  -1  -3   8   16.45    6.63   0
  -1   9  -3    3.03    5.31   0
   0  -4  13   74.66    7.39   0
   1  -3   7   18.38    5.58   0
   2   6  -5    1.72    6.14   0
   4  -4  11    0.51    6.32   0
   6  -4  10   47.67    5.36   0
   7  -3   5   61.63    5.82   0
   8  -4  10  126.80    5.84   0
  10  -4  10    1.88    4.61   0
  12  -4  10   16.01    4.58   0
  12   0  -3    2.54    5.71   0
  14  -4  10   12.13    3.70   0
  14  -4  11   39.52    5.36   0
  14  -2   1    1.22    3.38   0
  16  -4  11    6.48    3.83   0
  16  -2   1   10.05    3.54   0
  17  -3   5    1.06    4.84   0
  20   0  -3    5.16    4.99   0
  21  -3   7   45.66    5.36   0
  21  -1  -1   30.33    3.41   0
  24  -2   3   -1.13    3.15   0
  24   4  -7   17.53    5.37   0
  25   1  -4    4.02    3.43   0
  25   3  -6    2.68    5.23   0
  26   2  -5   21.14    5.02   0
  27  -1   1   32.88    3.61   0
  28   0  -1   -4.06    4.78   0
  29   3  -5   35.53    5.70   0
 -25   3  15   28.87    5.08   0
 -24   2  15   24.74    5.53   0
 -23   1  16    1.57    5.02   0
 -23   3  12    4.41    4.96   0
 -22   4  10    9.52    4.93   0
 -21   1  13  108.63    5.99   0
 -21   3  10   11.02    4.82   0
 -20   2  10  359.21    7.46   0
 -20   4   8    5.08    4.75   0
 -19   3   8    9.37    4.65   0
 -18   0  12  216.18    6.75   0
 -17   5   5    9.33    4.72   0
 -17   7   5   10.65    5.02   0
 -16  -2  17   33.66    6.28   0
 -16   6   4    0.84    4.86   0
 -15   1   7  105.11    6.29   0
 -14   0   8  463.71    9.01   0
 -14   2   5    1.05    3.58   0
 -14   8   3    7.57    5.18   0
 -13   7   2  155.40    5.99   0
 -12  -2  12   42.75    6.65   0
 -12   4   2  151.44    5.11   0
 -11  -1   8  147.08    7.23   0
 -11   3   2  111.48    4.77   0
 -11   5   1   -0.09    3.64   0
  -8   6  -1    3.40    5.22   0
  -6   2   0  127.84    8.00   0
  -6   6  -2   35.26    5.14   0
  -2  -4  15  151.43    8.02   0
  -1   3  -3  222.92    8.65   0
  -1   7  -4  127.60    6.23   0
   0   8  -4   69.34    5.57   0
   2  -4  12   67.01    5.74   0
   5   1  -3   25.43    9.45   0
   6  -4  11   10.41    5.97   0
   9  -3   5    6.43    5.38   0
  11  -3   5    5.29    5.11   0
  11  -1  -1  274.19    6.48   0
  12  -4  11    4.09    4.82   0
  13  -3   5   33.37    5.11   0
  13  -1  -1  182.91    6.47   0
  14  -4  12    2.08    5.14   0
  14   0  -3    2.70    5.49   0
  14   4  -7   42.50    6.74   0
  15  -3   5   30.70    4.86   0
  15  -1  -1   55.00    5.19   0
  16   0  -3    5.30    5.03   0
  17  -1  -1    5.97    4.47   0
  18   0  -3   -1.66    5.10   0
  19  -3   6   -2.85    3.38   0
  19  -1  -1   84.17    4.12   0
  20  -2   2   33.63    3.53   0
  21  -3   8   32.58    5.31   0
  22  -2   3   -0.85    4.69   0
  22   4  -7    8.66    4.85   0
  23  -1   0    6.75    4.53   0
  23   1  -4   38.64    5.37   0
  24  -2   4   18.59    4.79   0
  24   0  -2  239.20    6.23   0
  24   2  -5   13.11    4.65   0
  25  -1   1   -0.45    4.58   0
  25   5  -7    6.89    5.05   0
  27  -1   2    2.71    4.90   0
  27   1  -3  134.12    4.65   0
  28   2  -4   32.44    5.31   0
  29   1  -2   -1.15    4.64   0
 -25   3  14    6.92    5.16   0
 -24   4  12   24.75    3.61   0
 -23   5  10   75.39    4.99   0
 -22   0  17   -1.73    5.65   0
 -22   2  12   21.51    5.02   0
 -22   6   9    3.75    3.47   0
 -21  -1  20   59.22    7.23   0
 -21   5   8   60.42    5.33   0
 -20   0  14   89.82    5.92   0
 -20   6   7   50.37    4.88   0
 -18   2   8 1007.25    9.30   0
 -18   4   6   23.25    4.95   0
 -17   3   6  361.68    5.92   0
 -15   7   3    7.32    4.98   0
 -14  -2  14  260.01    9.31   0
 -14   4   3   40.10    5.16   0
 -13   3   3    1.37    4.68   0
 -13   5   2   73.02    3.90   0
 -12   6   1   61.31    5.49   0
 -11   1   4   15.60    4.15   0
 -10  -2  10  617.22   15.57   0
 -10   0   5    3.03    6.67   0
 -10   2   2 1966.46   14.99   0
 -10   6   0  292.67    7.03   0
  -8   2   1   22.94    4.43   0
  -4  -4  18    0.82    7.71   0
  -4   2  -1  684.98   12.83   0
  -4   6  -3    8.05    4.71   0
  -1   5  -4   54.48    5.55   0
   0   4  -4  229.68    7.98   0
   4  -4  12   30.87    6.33   0
   4  -2   3   61.69    7.45   0
   5  -3   6  195.92    7.15   0
   5   7  -6    7.57    5.95   0
   6   8  -6   70.88    8.21   0
   8  -4  11   11.13    4.97   0
   8  -2   2 2952.68   17.85   0
  10  -4  11   34.04    4.81   0
  11   3  -6  255.88   10.66   0
  12  -4  12   83.09    5.55   0
  16  -2   2  210.51    6.12   0
  16   4  -7   14.42    6.30   0
  17  -3   6  119.13    4.52   0
  18  -2   2  261.53    5.18   0
  18   4  -7   21.18    5.86   0
  19  -3   7    3.78    4.78   0
  20  -2   3  211.63    5.74   0
  20   4  -7  117.76    6.15   0
  21  -1   0    8.29    4.29   0
  21   1  -4   10.52    4.84   0
  22  -2   4    7.59    4.99   0
  22   0  -2  114.34    5.42   0
  23   3  -6   67.85    5.39   0
  23   5  -7  102.81    6.78   0
  24  -2   5    1.78    4.81   0
  25   1  -3   25.30    5.07   0
  26   0  -1   -2.12    3.27   0
  26   4  -6   73.53    5.66   0
  27   3  -5    5.65    4.88   0
  28   0   0    4.33    3.27   0
 -26   2  17   13.51    5.69   0
 -25   1  18   -1.44    5.58   0
 -24   2  14   20.82    5.44   0
 -23   1  15   16.51    3.93   0
 -23   3  11   63.64    5.34   0
 -22   4   9   68.92    5.46   0
 -21   3   9    9.46    4.76   0
 -19  -1  16    8.72    5.03   0
 -19   1  10   38.52    5.52   0
 -19   5   6    1.57    4.70   0
 -19   7   6   12.18    3.84   0
 -18   6   5   26.32    5.01   0
 -16   2   6  107.39    4.47   0
 -16   4   4   20.12    4.89   0
 -15  -1  11  114.07    6.08   0
 -15   3   4  198.58    5.92   0
 -15   5   3    3.37    4.36   0
 -14   6   2  121.68    5.77   0
 -10   8   0   -3.63    5.33   0
  -8   8  -1   13.40    5.41   0
  -6   8  -2   20.79    5.20   0
  -4  -4  19   48.78    7.02   0
  -2  -4  16   56.96    6.54   0
  -2   6  -4  161.22    7.43   0
   0  -4  14  105.75    6.42   0
   1   7  -5    6.36    5.77   0
   2  -4  13   18.57    5.36   0
   2   8  -5   -1.78    5.73   0
   6  -4  12  122.72    6.15   0
   7  -3   6    7.15    5.37   0
   7  -1   0  362.01   10.10   0
   8  -4  12   33.91    5.42   0
  10  -4  12   34.56    5.11   0
  10  -4  13    9.14    5.38   0
  10  -2   2    8.75    3.87   0
  10   2  -5   17.17    5.87   0
  11   1  -4   12.19    6.03   0
  12  -4  13    0.70    5.17   0
  12  -2   2   -0.11    4.75   0
  13  -3   6   -0.53    4.89   0
  14  -2   2   96.03    5.48   0
  15  -3   6    0.45    3.43   0
  17  -3   7   49.54    5.18   0
  19  -3   8    1.94    4.69   0
  19  -1   0   49.73    4.90   0
  19   1  -4   44.67    5.46   0
  21   3  -6   83.24    5.55   0
  22   2  -5   94.23    5.68   0
  23  -1   1   46.53    3.64   0
  24  -2   6   25.61    4.94   0
  24   0  -1    2.19    4.82   0
  25  -1   2   23.93    3.34   0
  26   0   0   10.25    4.72   0
  26   2  -4   -1.63    4.61   0
  27   1  -2    4.06    4.92   0
  28   0   1    1.91    4.77   0
  28   2  -3   20.06    4.84   0
  29   1  -1   20.88    4.98   0
 -26   2  16   37.03    5.42   0
 -26   4  13    7.27    5.28   0
 -25   3  13    7.23    5.11   0
 -24   4  11   16.17    3.39   0
 -23   5   9   25.26    5.01   0
 -22   0  16  633.07    9.62   0
 -22   2  11    7.43    4.96   0
 -22   6   8   -5.63    4.87   0
 -21  -1  19   39.26    5.56   0
 -21   1  12   27.63    3.85   0
 -20   0  13    0.44    5.31   0
 -20   2   9   79.28    5.31   0
 -20   4   7  139.51    5.71   0
 -20   6   6    4.92    4.59   0
 -19   3   7   57.56    3.70   0
 -18  -2  20    7.89    6.39   0
 -18   0  11    0.69    5.05   0
 -17  -1  13   41.66    5.30   0
 -17   1   8    1.28    5.20   0
 -17   5   4   58.89    5.03   0
 -17   7   4   49.57    3.95   0
 -16  -2  16   70.35    6.90   0
 -16   0   9   -0.28    5.15   0
 -16   6   3   -2.48    4.87   0
 -14   8   2    1.71    4.78   0
 -13  -1   9   25.63    6.56   0
 -13   1   5   48.28    4.39   0
 -12   0   6  723.98   11.04   0
 -12   2   3   97.80    4.63   0
 -12   8   1    2.37    3.75   0
 -11   7   0   -1.48    4.73   0
  -9   7  -1   24.00    4.89   0
  -8   4  -1    9.97    5.21   0
  -7   7  -2   57.79    5.36   0
  -5  -1   4   87.50   11.89   0
  -4   8  -3   53.15    5.44   0
  -2  -4  17   46.27    7.04   0
  -2   2  -2 1654.12   19.94   0
   0  -4  15    6.84    6.01   0
   2  -4  14    2.04    6.14   0
   3  -3   7  652.74   10.77   0
   3  -1   1  748.22   16.91   0
   4  -4  13    1.46    5.11   0
   5   5  -6  115.15    9.19   0
   6  -4  13   22.69    5.21   0
   8  -4  13   66.68    5.74   0
   8   0  -2 2970.31   22.73   0
   9  -3   6  105.58    6.14   0
  10  -4  14   25.62    5.49   0
  11  -3   6    9.62    4.87   0
  13   1  -4    5.50    5.64   0
  15  -3   7   33.78    4.88   0
  15   1  -4    2.03    5.04   0
  17  -3   8   30.60    5.03   0
  17  -1   0    4.41    4.81   0
  17   1  -4   48.96    5.56   0
  18  -2   3  333.00    5.59   0
  19  -3   9   -2.88    3.44   0
  19   3  -6  127.45    6.94   0
  20  -2   4   17.29    4.68   0
  20   0  -2  368.53    6.05   0
  20   2  -5   12.40    4.70   0
  21  -1   1    2.33    4.51   0
  21   5  -7   10.31    5.94   0
  22  -2   5   46.98    3.64   0
  23   1  -3  448.30    7.46   0
  24   4  -6   41.65    5.43   0
  25  -1   3    5.51    4.59   0
  25   3  -5   38.51    5.35   0
 -25   1  17   43.99    5.83   0
 -25   5  11   36.63    3.82   0
 -24   0  19    0.54    5.31   0
 -24   2  13   -3.13    4.97   0
 -23   1  14   23.50    3.74   0
 -21  -1  18   14.05    6.21   0
 -21   5   7   11.05    3.45   0
 -19  -1  15   77.13    5.89   0
 -19   7   5   22.98    5.07   0
 -18   2   7   55.09    5.53   0
 -18   4   5    1.79    4.62   0
 -17   3   5    3.19    4.59   0
 -15   1   6  294.03    7.50   0
 -14   2   4  430.87    7.56   0
 -13   7   1   13.31    5.17   0
 -12   4   1   56.29    5.61   0
 -11   5   0   53.33    5.46   0
 -10   4   0  253.09    5.70   0
  -9   3   0  239.32    7.11   0
  -9   5  -1  117.91    5.86   0
  -7  -1   5  316.95   11.88   0
  -7   5  -2    2.24    4.92   0
  -6   4  -2   -0.16    5.12   0
  -5   7  -3   46.78    5.50   0
  -2  -4  18   52.81    7.17   0
  -2  -4  19   47.79    6.95   0
  -2   8  -4    5.54    4.86   0
   0  -4  16    6.55    6.10   0
   1   5  -5  364.70    9.23   0
   2  -4  15   29.69    6.18   0
   4  -4  14  140.10    7.00   0
   4   6  -6   54.23    6.67   0
   6  -4  14   34.81    5.42   0
   6  -2   3   12.13    6.29   0
   8  -4  14   57.01    5.82   0
   8  -4  15   16.20    4.97   0
   9  -1   0   -0.49    6.12   0
   9   7  -7    3.96    9.69   0
  12   2  -5   48.85    6.85   0
  13  -3   7    4.39    5.12   0
  13   3  -6  276.17    9.30   0
  15  -3   8    5.61    5.04   0
  15  -1   0   49.74    4.99   0
  16  -2   3  356.15    6.00   0
  17  -3   9   11.34    4.96   0
  17   3  -6  370.16    7.82   0
  18  -2   4    6.67    4.59   0
  18   0  -2  751.31    8.39   0
  18   2  -5   23.40    4.95   0
  20  -2   5   43.86    5.09   0
  22  -2   6   19.05    4.77   0
  22   0  -1    2.04    4.50   0
  22   6  -7    2.85    4.86   0
  23  -1   2    9.19    3.79   0
  24   0   0  224.22    6.12   0
  24   2  -4   70.39    3.91   0
  25  -1   4    2.51    4.59   0
  25   1  -2    6.58    4.99   0
  25   5  -6    0.10    6.26   0
  26   0   1    3.65    4.74   0
  26   2  -3   12.51    4.86   0
  27   1  -1    4.31    4.78   0
  27   3  -4   30.38    5.11   0
 -26   2  15    4.33    5.10   0
 -26   4  12   27.28    5.54   0
 -25   1  16   -2.43    5.14   0
 -25   3  12   -0.02    4.89   0
 -24   0  18   19.18    5.69   0
 -24   4  10   -0.37    3.24   0
 -23   3  10   15.10    3.41   0
 -22   0  15   -0.04    5.24   0
 -22   4   8   10.90    4.77   0
 -22   6   7   -0.65    4.78   0
 -21   1  11   91.00    5.84   0
 -21   3   8   39.82    5.09   0
 -19   1   9    6.39    5.09   0
 -19   5   5    7.68    3.49   0
 -18  -2  19    4.50    6.54   0
 -18   6   4   13.04    3.45   0
 -17   7   3    4.78    4.96   0
 -15   5   2  136.22    5.82   0
 -15   7   2   44.49    3.85   0
 -14   0   7    2.04    5.46   0
 -14   4   2  128.90    5.68   0
 -13   3   2  166.29    5.88   0
 -13   5   1  152.61    4.78   0
 -12   6   0   22.88    4.94   0
 -11   3   1  671.84    8.21   0
 -10   6  -1  120.78    5.87   0
  -9  -1   6    1.26    7.32   0
  -8   6  -2   50.37    5.47   0
  -7   3  -1  862.09   10.86   0
  -5   5  -3   72.65    5.71   0
  -4   4  -3  282.35    7.73   0
  -3   7  -4    2.95    4.80   0
   0  -4  17    3.74    6.16   0
   0  -4  18   17.17    6.45   0
   0   6  -5   76.59    5.71   0
   1  -3   8   76.53    6.44   0
   1   3  -4  234.95   10.47   0
   2  -4  16   34.33    6.21   0
   2  -2   4  134.36    8.22   0
   4  -4  15   -1.82    5.08   0
   4  -4  16   10.29    6.23   0
   5  -3   7   66.96    5.84   0
   6  -4  15   65.59    5.50   0
   6  -4  16   37.56    5.61   0
   7  -3   7  469.69    8.48   0
   8  -2   3  106.00    6.23   0
   9  -3   7    9.13    5.25   0
  10  -2   3  124.89    6.71   0
  10   0  -2 2407.43   17.90   0
  11  -3   7   27.67    5.23   0
  11  -1   0   45.49    4.26   0
  12  -2   3    6.27    4.70   0
  12   0  -2  936.08   11.11   0
  13  -1   0   97.83    4.46   0
  14  -2   3  142.74    4.78   0
  14   0  -2    3.26    5.21   0
  14   2  -5    2.23    5.15   0
  15   3  -6   17.27    5.11   0
  16   0  -2    1.60    3.53   0
  16   2  -5   50.80    5.38   0
  17  -3  10   -0.99    4.88   0
  17  -3  11   11.28    5.11   0
  19  -1   1   41.64    3.50   0
  19   5  -7  120.64    6.34   0
  20   0  -1    1.55    4.63   0
  21  -1   2   31.81    4.72   0
  21   1  -3   54.11    3.90   0
  22  -2   7    0.86    3.40   0
  22   2  -4   13.43    5.05   0
  22   4  -6   29.58    5.14   0
  23  -1   3   91.13    5.12   0
  23   3  -5   15.56    4.65   0
  25  -1   5   51.86    5.07   0
  26   4  -5    7.81    4.71   0
  28   2  -2   23.70    3.35   0
 -27   3  14    4.24    4.77   0
 -25   5  10   -0.79    3.55   0
 -24   2  12  279.88    6.62   0
 -23   1  13  466.10    7.72   0
 -23   5   8    8.61    3.38   0
 -22   2  10   20.70    3.70   0
 -21  -1  17    6.03    6.05   0
 -21   5   6    2.50    4.52   0
 -20   0  12   85.22    5.65   0
 -20   2   8  139.26    5.73   0
 -20   4   6  171.03    4.72   0
 -20   6   5   -2.96    4.59   0
 -19   3   6  144.35    5.61   0
 -18   0  10  416.53    8.02   0
 -17  -1  12   17.64    4.70   0
 -17   1   7  153.66    6.36   0
 -17   5   3    3.39    4.42   0
 -16   2   5   56.79    4.05   0
 -16   4   3  298.89    6.44   0
 -15   3   3  257.65    6.43   0
 -14  -2  13   11.11    6.28   0
 -14   6   1  216.75    6.22   0
 -12   8   0    6.81    5.05   0
 -10   8  -1    4.81    4.89   0
  -9   1   2   -0.84    6.52   0
  -8   8  -2   43.24    5.22   0
  -6   6  -3    2.10    4.72   0
  -5  -3  11   44.31    8.98   0
  -5   3  -2   11.93    6.00   0
  -1  -3   9  879.55   14.71   0
   0   8  -5   17.06    5.98   0
   2  -4  17    0.52    5.16   0
   2  -4  18   10.24    5.65   0
   2   4  -5   11.58    6.40   0
   3   7  -6   12.92    5.88   0
   4  -4  17    6.05    5.34   0
   4   8  -6   18.46    6.17   0
  10   8  -7    7.17   12.36   0
  13  -3   8  181.69    5.12   0
  13   5  -7  355.91   13.11   0
  15  -3   9   70.43    4.23   0
  15  -3  10    2.70    5.00   0
  15   5  -7   31.90    7.05   0
  16  -2   4  757.80    7.75   0
  17  -1   1    7.17    4.37   0
  17   5  -7  176.57    8.02   0
  18  -2   5    7.81    4.45   0
  19   1  -3  104.76    5.79   0
  20  -2   6   60.27    3.91   0
  20   6  -7   38.49    5.14   0
  22  -2   8   13.72    3.73   0
  22   0   0   61.42    4.83   0
  23  -1   4   36.58    4.46   0
  23   1  -2   42.41    5.01   0
  24   0   1    1.93    4.77   0
  25   1  -1   29.81    4.69   0
  25   3  -4    1.62    4.63   0
  26   0   2   40.83    3.62   0
  27   1   0   -2.42    3.42   0
  28   2  -1   37.05    4.90   0
 -26   2  14   69.92    5.57   0
 -26   4  11   -1.89    5.11   0
 -25   1  15    5.69    4.95   0
 -25   3  11    8.55    5.04   0
 -24   0  17   -4.14    5.45   0
 -24   4   9   41.24    5.06   0
 -23   3   9   13.92    5.16   0
 -22   0  14   81.39    5.94   0
 -22   4   7    7.06    4.57   0
 -19  -1  14  157.39    6.64   0
 -19   7   4   14.12    3.63   0
 -18  -2  18   98.02    7.44   0
 -18   2   6    6.00    4.92   0
 -18   4   4  196.95    5.94   0
 -16  -2  15   51.12    6.61   0
 -16   0   8   30.85    5.44   0
 -16   6   2    4.45    3.34   0
 -15  -1  10   -1.21    4.85   0
 -14   8   1    5.76    3.68   0
 -13   7   0   13.65    4.93   0
 -12  -2  11   25.85    6.22   0
 -11  -1   7 1179.04   15.04   0
 -11   1   3    7.19    4.05   0
 -11   7  -1   65.27    5.41   0
 -10   2   1   40.29    5.74   0
  -9   7  -2   85.67    5.46   0
  -7   1   1 3393.05   22.65   0
  -6   8  -3   -2.26    5.23   0
  -4   6  -4  285.61    7.13   0
  -3  -3  10    0.72    6.13   0
  -3   5  -4  368.83    7.93   0
  -1   7  -5    5.90    5.88   0
   3  -3   8   43.85    5.49   0
   9  -3   8    8.43    4.88   0
  11  -3   8    2.09    3.58   0
  13  -3   9   -3.55    4.80   0
  14  -2   4   -1.87    4.94   0
  14   8  -7   62.31   13.13   0
  15  -3  11   28.85    4.99   0
  15  -1   1  223.08    6.04   0
  17   1  -3  440.45    7.90   0
  18  -2   6    2.33    4.46   0
  18   0  -1    1.37    5.26   0
  18   6  -7   23.77    7.15   0
  19  -1   2  124.89    5.23   0
  19   7  -7   23.59    6.33   0
  20  -2   7    5.52    3.28   0
  20   2  -4   97.44    5.65   0
  20   4  -6  157.12    6.29   0
  21  -1   3   -0.05    4.56   0
  21   3  -5    3.08    4.76   0
  23   5  -6    3.07    4.75   0
  24   2  -3    2.96    3.45   0
  24   4  -5   10.65    4.69   0
  26   0   3    6.08    4.69   0
  26   2  -2   27.30    5.08   0
  27   1   1   31.89    4.97   0
  27   3  -3   49.76    5.18   0
 -27   3  13    8.62    3.54   0
 -25   5   9    0.39    3.51   0
 -24   0  16   44.97    5.55   0
 -24   2  11   52.37    5.34   0
 -23   1  12   41.16    5.29   0
 -23   5   7  103.07    5.29   0
 -22   2   9  256.96    6.66   0
 -22   6   6    6.35    3.67   0
 -21  -1  16   18.08    6.23   0
 -21   1  10    5.77    5.15   0
 -21   3   7    1.92    3.38   0
 -20   4   5  167.31    5.68   0
 -19   5   4    4.01    3.30   0
 -18   6   3    0.92    3.47   0
 -17   3   4  324.74    5.73   0
 -17   7   2   -4.12    4.84   0
 -15   7   1   36.27    5.19   0
 -14   2   3  391.78    7.60   0
 -13   1   4    9.05    3.99   0
 -12   2   2  338.97    6.38   0
 -11   5  -1  186.60    6.31   0
 -10   0   4  530.72   10.95   0
  -8   0   3    2.12    7.89   0
  -8   2   0  509.70    9.45   0
  -7   7  -3  122.02    5.96   0
  -5   1   0  136.93   10.51   0
  -4   8  -4    7.91    5.17   0
  -3   3  -3   26.57    5.96   0
  -2   4  -4   14.43    5.50   0
   4  -2   4   -0.39    6.25   0
   5  -3   8   15.58    4.87   0
   5  -1   1  452.68   10.51   0
   7  -3   8   55.46    5.40   0
   7   1  -3   18.50    7.80   0
  11  -3   9   44.31    5.40   0
  12  -2   4   18.80    4.99   0
  13  -3  10   31.23    5.12   0
  13  -1   1   56.00    5.32   0
  15  -3  12   19.17    3.55   0
  16  -2   5  163.45    4.45   0
  16   0  -1    2.13    4.76   0
  20  -2   8   61.60    3.95   0
  20  -2   9   25.40    5.31   0
  20   0   0   97.32    5.08   0
  21  -1   4   44.74    4.80   0
  21   1  -2   52.23    4.08   0
  22   0   1    3.14    4.47   0
  23  -1   5  229.33    4.83   0
  23  -1   6    5.27    4.51   0
  23   1  -1   10.01    4.67   0
  24   0   2   66.89    3.95   0
  25   1   0   19.64    4.91   0
  25   5  -5   14.31    5.94   0
  26   0   4   18.69    4.71   0
  26   4  -4   23.83    5.20   0
  28   2   0    8.46    5.02   0
 -26   2  13    5.89    3.69   0
 -26   4  10   60.21    5.31   0
 -25   1  14   12.88    4.91   0
 -25   3  10    7.34    4.82   0
 -24   4   8   20.02    4.81   0
 -23  -1  19    9.34    6.57   0
 -22   0  13    6.04    4.70   0
 -21   5   5   44.34    5.02   0
 -20   0  11    2.23    5.10   0
 -20   2   7   86.22    5.44   0
 -20   6   4   38.22    3.55   0
 -19   1   8   29.07    3.91   0
 -19   3   5 1283.73   10.30   0
 -19   7   3    4.73    5.22   0
 -18  -2  17   20.67    6.12   0
 -16   2   4  783.68    8.97   0
 -15   1   5  337.31    7.66   0
 -15   5   1   64.78    5.23   0
 -14   4   1  269.83    6.53   0
 -13  -1   8  176.60    7.31   0
 -13   5   0   25.02    3.79   0
 -12   0   5    1.82    6.08   0
 -12   4   0   17.31    3.89   0
 -12   6  -1   25.15    5.16   0
 -10   4  -1   28.52    3.94   0
  -9   5  -2   60.86    5.51   0
  -8   4  -2  247.57    7.04   0
  -6   0   2  203.13   11.82   0
  -6   2  -1    3.51    6.52   0
  -5   7  -4  139.57    6.13   0
   0  -2   5  164.90    9.03   0
   1  -3   9   13.08    5.30   0
   2   6  -6   44.08    6.49   0
   6  -2   4  327.19    8.58   0
   7  -1   1 2464.28   19.01   0
   8  -2   4  616.75    9.52   0
   9  -3   9  193.60    6.33   0
   9  -1   1  886.26   11.19   0
  10  -2   4  291.64    6.25   0
  11  -3  10   14.84    4.87   0
  11  -1   1  726.13    9.61   0
  13  -3  11   51.30    3.83   0
  13  -3  12    6.12    4.90   0
  14  -2   5   18.07    4.62   0
  15   1  -3   18.90    4.16   0
  16  -2   6   12.68    4.56   0
  16   6  -7   25.64    7.37   0
  17  -1   2   57.69    3.84   0
  17   7  -7   18.69    7.27   0
  18  -2   7    5.23    3.39   0
  18  -2   8   11.39    4.68   0
  18   2  -4   51.68    5.42   0
  18   4  -6   25.26    5.00   0
  19  -1   3   10.77    3.29   0
  19   3  -5  932.66   10.89   0
  20  -2  10    6.74    3.48   0
  21   5  -6    3.23    6.16   0
  22   2  -3   21.71    4.84   0
  23  -1   7    2.55    4.69   0
  23   3  -4    0.80    4.55   0
  24   0   3   -2.95    4.57   0
  24   2  -2   -2.06    4.92   0
  25   3  -3    3.95    4.68   0
  26   2  -1   10.36    4.82   0
  27   1   2    1.26    3.55   0
  27   3  -2    0.20    4.46   0
 -27   1  16    8.44    5.75   0
 -27   3  12    2.09    3.74   0
 -25   5   8   30.43    3.59   0
 -24   0  15    2.03    5.38   0
 -24   2  10   24.40    5.27   0
 -23   1  11   29.51    5.13   0
 -23   3   8   43.29    3.94   0
 -23   5   6    1.42    4.56   0
 -22   4   6   18.87    4.74   0
 -22   6   5   37.70    5.14   0
 -21   3   6   81.67    5.01   0
 -19  -1  13  484.43    9.00   0
 -18   0   9    2.59    5.09   0
 -18   4   3   -0.59    4.52   0
 -17  -1  11  746.17   10.26   0
 -17   1   6   27.30    5.56   0
 -17   5   2    3.13    3.33   0
 -16   4   2  453.02    6.35   0
 -16   6   1    7.55    4.93   0
 -15   3   2    3.60    4.54   0
 -14   0   6   20.95    5.78   0
 -14   6   0   19.32    3.59   0
 -14   8   0    9.73    5.31   0
 -13   3   1  138.33    5.83   0
 -12   8  -1   -0.12    5.07   0
 -11   3   0   58.52    5.32   0
 -10   6  -2   53.49    4.22   0
 -10   8  -2   16.44    5.12   0
  -9   3  -1  979.71   11.05   0
  -8   6  -3   16.41    5.06   0
  -7   5  -3  224.86    6.78   0
  -2   6  -5  247.94    7.37   0
  -2   8  -5  118.47    6.75   0
  -1   5  -5   14.96    4.93   0
   0   2  -3  306.37   12.14   0
   2   8  -6   29.95    6.29   0
   3  -3   9  497.34    9.12   0
   3   5  -6   44.51    7.65   0
   5  -3   9  405.64    8.02   0
   7  -3   9    7.05    4.87   0
   7   7  -7   16.94    8.64   0
   9  -3  10  126.72    5.98   0
   9   1  -3  270.15    9.69   0
  11  -3  11  320.61    6.69   0
  11   1  -3    6.00    6.25   0
  12  -2   5   20.04    5.07   0
  13  -3  13    3.35    3.72   0
  13  -3  14   -0.42    5.28   0
  13   1  -3  485.24    8.23   0
  14   0  -1    1.39    3.71   0
  15  -1   2  323.84    6.57   0
  16  -2   7  102.88    5.24   0
  18  -2   9   13.49    4.88   0
  18   0   0  492.66    7.51   0
  19  -1   4   19.64    4.78   0
  19   1  -2   85.16    4.27   0
  20   0   1   -1.77    4.21   0
  21  -1   5    9.00    3.15   0
  21   1  -1   38.99    5.21   0
  22   0   2  119.00    5.29   0
  22   4  -5  199.45    6.68   0
  22   6  -6   -1.07    4.83   0
  23   1   0   -1.39    4.85   0
  24   0   4   27.06    4.55   0
  25   1   1    2.37    3.27   0
  27   1   3   10.15    5.07   0
 -28   2  14   45.26    5.44   0
 -27   3  11   68.60    5.30   0
 -26   2  12    2.80    3.74   0
 -26   4   9   -0.86    4.87   0
 -25   1  13    5.60    5.02   0
 -25   3   9  127.35    5.76   0
 -23  -1  18   79.98    6.14   0
 -22   2   8   87.53    5.65   0
 -21  -1  15   67.13    5.75   0
 -21   1   9   47.05    4.06   0
 -20  -2  20    7.16    7.36   0
 -19   5   3   -1.26    3.41   0
 -18   2   5   33.03    3.78   0
 -18   6   2    5.76    3.50   0
 -17   3   3   12.68    4.68   0
 -16  -2  14  319.14    9.65   0
 -15  -1   9    5.51    6.27   0
 -15   7   0    3.76    5.03   0
 -14  -2  12   13.03    6.05   0
 -13   7  -1   27.24    5.03   0
 -11   7  -2   98.26    5.33   0
  -8  -2   8  355.98   16.97   0
  -8   8  -3   21.36    5.02   0
  -6   4  -3    7.71    5.14   0
  -3   7  -5    6.94    5.66   0
  -1  -3  10   12.73    6.54   0
   1  -1   2 2332.51   30.35   0
   1   7  -6    5.20    5.78   0
   6   0  -1    0.52    6.94   0
   7  -3  10   11.23    4.97   0
   8   8  -7   29.54   10.16   0
   9  -3  11   14.10    4.85   0
  10  -2   5   55.49    5.50   0
  10   0  -1    0.83    6.19   0
  11  -3  12   59.54    5.26   0
  11  -3  13    2.40    4.92   0
  12   0  -1    0.38    3.70   0
  14  -2   6   10.53    3.63   0
  14   6  -7   11.46    7.92   0
  16  -2   8   38.97    5.07   0
  16   2  -4  882.17   10.51   0
  16   4  -6   78.22    5.76   0
  17  -1   3   39.79    3.53   0
  17   1  -2   67.42    5.77   0
  17   3  -5    3.05    4.49   0
  18  -2  10   39.33    5.09   0
  18  -2  11   72.74    5.39   0
  20   2  -3   25.51    4.89   0
  21  -1   6   26.01    3.51   0
  21   3  -4  120.32    5.76   0
  23   5  -5    1.54    4.84   0
  24   0   5    2.93    4.70   0
  24   4  -4   23.20    4.89   0
  25   1   2   22.78    4.91   0
  26   2   0   -0.77    4.83   0
  26   4  -3    5.14    4.87   0
  27   3  -1   25.87    5.31   0
 -27   1  15   36.79    5.65   0
 -26   0  17    0.32    5.09   0
 -25   5   7    9.75    4.86   0
 -24   0  14    5.11    5.53   0
 -24   4   7   22.54    3.27   0
 -23  -1  17   17.66    6.51   0
 -23   3   7    1.66    4.75   0
 -22   0  12   32.76    5.40   0
 -21   5   4   10.71    3.56   0
 -20   0  10   90.21    5.86   0
 -20   2   6    8.82    4.77   0
 -20   4   4  185.72    4.73   0
 -20   6   3   55.39    3.86   0
 -19   1   7  300.62    7.12   0
 -19   3   4   47.78    4.97   0
 -19   7   2   26.56    5.28   0
 -18  -2  16   70.37    6.73   0
 -17   7   1   40.49    3.60   0
 -16   0   7    0.25    3.71   0
  -9   7  -3    2.36    5.21   0
  -7   3  -2  862.51   10.98   0
  -6   6  -4   18.10    4.78   0
  -6   8  -4   29.12    5.30   0
  -5   5  -4   -0.07    4.45   0
  -4   2  -2 4755.84   27.53   0
   1  -3  10  212.70    8.07   0
   2  -2   5 1648.25   17.63   0
   5  -3  10   99.04    5.76   0
   8  -2   5  260.68    7.65   0
   8   0  -1   -2.53    5.25   0
   9  -3  12  162.08    6.07   0
  11  -3  14   11.60    3.66   0
  11  -3  15    7.27    5.49   0
  12  -2   6  253.45    6.64   0
  13  -1   2   -1.60    3.29   0
  14  -2   7   21.71    4.77   0
  14   2  -4  500.39    9.01   0
  14   4  -6    1.32    5.53   0
  15   7  -7    0.52    6.93   0
  16  -2   9    2.20    4.96   0
  16   0   0   80.85    4.20   0
  17  -1   4    9.62    4.53   0
  18   0   1    3.46    4.58   0
  19  -1   5  154.04    5.50   0
  19   5  -6    1.02    4.65   0
  20   0   2    4.19    4.20   0
  20   4  -5  174.11    6.44   0
  21  -1   7   14.60    3.25   0
  21  -1   8    9.73    4.82   0
  22   0   3   -1.06    3.21   0
  22   2  -2   20.71    3.55   0
  23   1   1   45.80    5.17   0
  23   3  -3    6.49    4.53   0
  24   0   6   48.08    5.05   0
  24   2  -1   51.28    3.89   0
  25   3  -2    8.87    4.93   0
  25   5  -4   -0.21    4.79   0
  26   2   1    8.69    4.75   0
 -28   2  13   17.99    5.39   0
 -26   2  11    3.99    3.53   0
 -26   4   8    3.05    4.86   0
 -25   1  12    7.16    5.08   0
 -24   2   9   75.86    5.42   0
 -23   1  10    2.77    5.17   0
 -23   5   5    0.28    4.73   0
 -22   4   5  246.70    5.02   0
 -22   6   4    1.69    3.38   0
 -21  -1  14   95.97    6.16   0
 -21   3   5    6.26    4.71   0
 -20  -2  19    1.19    6.34   0
 -19  -1  12  139.94    6.51   0
 -18   0   8  461.34    8.45   0
 -17   5   1   11.23    4.70   0
 -16   2   3  105.41    5.24   0
 -16   4   1  342.11    6.71   0
 -16   6   0    1.88    4.93   0
 -15   1   4    1.08    4.98   0
 -15   5   0   77.26    5.58   0
 -14   2   2  187.25    6.17   0
 -14   4   0  273.09    6.90   0
 -14   6  -1    2.66    5.13   0
 -13   1   3  531.92    7.76   0
 -13   5  -1  194.67    6.28   0
 -12   2   1    1.77    4.99   0
 -12   4  -1   20.62    5.30   0
 -11   1   2  663.59    9.07   0
 -11   5  -2   11.11    4.82   0
 -10  -2   9   21.98    7.69   0
 -10   2   0  312.08    7.69   0
  -7   7  -4   59.94    5.42   0
  -4   4  -4   14.53    5.30   0
  -3  -3  11 1132.94   16.92   0
  -3   1  -1 1009.92   17.02   0
  -1   3  -4  231.67    8.47   0
   0   4  -5    2.06    5.10   0
   3  -3  10  137.06    6.05   0
   4  -2   5   42.27    6.37   0
   6  -2   5   54.22    6.06   0
   6   2  -4  982.09   24.69   0
   7  -3  11  351.70    7.54   0
   9  -3  13   30.53    5.27   0
   9  -3  14    7.64    5.02   0
   9  -3  15   66.70    5.75   0
   9  -3  16   13.26    5.59   0
  11  -1   2  184.94    6.45   0
  12   6  -7   62.86    9.76   0
  14  -2   8   54.03    5.22   0
  14   0   0 2354.42   14.69   0
  15  -1   3 1271.27    9.88   0
  15   1  -2   51.46    5.69   0
  15   3  -5  714.84   10.49   0
  16  -2  10   16.61    5.08   0
  16  -2  11    5.50    4.92   0
  18   2  -3  124.41    6.06   0
  19  -1   6   24.29    4.75   0
  19   1  -1   83.19    4.14   0
  19   3  -4   54.05    5.52   0
  20   6  -6    4.27    4.82   0
  21  -1   9    7.83    4.92   0
  21   1   0   17.11    3.55   0
  22   0   4   41.93    4.92   0
  25   1   3   13.14    3.34   0
  26   4  -2   97.88    5.78   0
  27   3   0   22.44    4.96   0
 -27   1  14   43.55    4.02   0
 -27   3  10    3.20    3.55   0
 -26   0  16   74.97    5.80   0
 -25   3   8  178.36    5.99   0
 -25   5   6    5.14    4.86   0
 -24   0  13   -2.67    5.32   0
 -24   4   6   32.46    4.98   0
 -23  -1  16   11.41    6.45   0
 -22   0  11    3.72    5.17   0
 -22   2   7   41.93    4.07   0
 -21   1   8   92.97    4.41   0
 -20   6   2   11.72    5.13   0
 -19   5   2   13.51    3.61   0
 -18   2   4   56.92    5.18   0
 -18   4   2   50.16    4.86   0
 -18   6   1   28.47    4.90   0
 -17  -1  10   12.81    4.83   0
 -17   1   5   11.19    5.35   0
 -12   6  -2  163.67    4.78   0
 -12   8  -2   42.13    4.29   0
 -10   4  -2    2.25    5.32   0
 -10   6  -3    4.12    4.84   0
 -10   8  -3   17.30    5.18   0
  -9   1   1    7.97    4.63   0
  -9   5  -3   40.08    5.14   0
  -7  -3  13   36.00    9.79   0
  -5  -3  12  453.85   13.52   0
  -5   3  -3  326.54    8.22   0
  -4   6  -5   24.98    4.87   0
  -4   8  -5   37.13    5.40   0
  -3   5  -5    2.29    5.71   0
   0   6  -6  351.22    9.30   0
   0   8  -6    1.06    4.89   0
   5  -3  11   44.56    5.36   0
   6   8  -7   11.99    8.00   0
   7  -3  12   15.51    5.21   0
   7  -3  13    2.52    5.23   0
   9  -1   2   65.26    6.16   0
  10  -2   6    0.75    5.25   0
  12  -2   7   78.91    5.49   0
  12   2  -4   44.07    5.85   0
  12   4  -6  455.17   11.69   0
  13  -1   3    0.32    4.66   0
  13   3  -5    2.83    6.39   0
  14  -2   9   34.80    4.99   0
  16  -2  12   26.77    5.29   0
  17  -1   5  143.04    5.54   0
  17   5  -6   42.95    6.36   0
  19  -1   7    5.95    4.88   0
  20   0   3    3.74    4.61   0
  20   2  -2  188.76    6.26   0
  21   5  -5   34.64    5.58   0
  22   0   5   -0.13    4.49   0
  22   2  -1    3.29    4.80   0
  22   4  -4    5.46    4.95   0
  22   6  -5   33.91    6.51   0
  23   1   2   15.14    4.87   0
  24   2   0   87.42    4.13   0
  24   4  -3    6.33    4.80   0
  25   1   4    5.02    3.46   0
  25   3  -1   28.83    5.06   0
  26   2   2  102.20    5.48   0
 -28   2  12   33.51    5.21   0
 -27   1  13   30.24    5.47   0
 -26   0  15    5.65    5.45   0
 -26   2  10   44.57    5.32   0
 -25   1  11   26.43    5.37   0
 -24   2   8   14.58    5.38   0
 -23   1   9    3.34    5.27   0
 -23   3   6   78.44    4.05   0
 -22   6   3   -1.12    5.34   0
 -21   5   3   -1.51    3.49   0
 -20  -2  18   58.43    7.30   0
 -20   0   9    3.94    5.03   0
 -20   2   5    8.04    4.75   0
 -20   4   3  100.90    4.33   0
 -19   1   6   16.42    5.32   0
 -19   7   1    1.16    5.25   0
 -18  -2  15    3.81    6.11   0
 -17   3   2   62.26    5.22   0
 -17   7   0   77.70    5.39   0
 -16  -2  13    2.51    5.91   0
 -15   3   1  253.99    5.44   0
 -15   7  -1    9.04    3.82   0
 -14   0   5   -1.83    5.60   0
 -13  -1   7    4.99    5.48   0
 -13   3   0   68.37    4.29   0
 -13   7  -2    7.06    4.95   0
 -12  -2  10    4.09    6.19   0
 -12   0   4 1078.14   12.57   0
 -11  -1   6   96.53    6.87   0
 -11   3  -1   25.28    5.56   0
 -11   7  -3   23.42    4.97   0
 -10   0   3    0.56    6.49   0
  -9  -1   5    4.58    7.85   0
  -8   2  -1  819.57   10.92   0
  -8   4  -3  646.28    9.29   0
  -8   8  -4   -1.00    5.09   0
  -7   1   0  583.14   11.58   0
  -5   7  -5   -2.39    4.82   0
  -2  -2   6 2094.43   28.43   0
  -1  -3  11  184.66    7.27   0
  -1   7  -6   11.11    4.99   0
   1  -3  11  158.98    6.39   0
   3  -3  11   58.55    5.30   0
   3  -1   2   74.10   10.24   0
   5  -3  12   35.17    5.50   0
   5   7  -7   10.83    7.04   0
   6   6  -7   92.47   11.21   0
   7  -3  14   22.19    5.92   0
   7  -3  15   11.49    5.01   0
   7  -3  16   23.64    5.20   0
   7  -3  17   27.52    5.53   0
   7  -1   2  301.32    8.80   0
   8  -2   6  981.23   10.75   0
   8   2  -4  344.07   11.85   0
   8   4  -6  274.32   17.30   0
  10   2  -4  579.29   11.52   0
  10   4  -6  230.65   11.57   0
  12  -2   8  191.09    6.23   0
  12   0   0   33.49    5.58   0
  13   1  -2  503.19    8.97   0
  13   7  -7   29.18    9.24   0
  14  -2  10   -1.98    4.84   0
  15  -1   4    3.50    3.32   0
  16   0   1   -1.08    3.30   0
  17  -1   6  374.92    6.70   0
  17   1  -1    6.66    5.14   0
  18   0   2   46.21    3.59   0
  18   4  -5   -2.87    4.96   0
  19  -1   8    1.82    3.41   0
  19  -1   9   37.67    4.72   0
  19   1   0   55.26    5.25   0
  19   7  -6    8.21    6.18   0
  20   0   4    6.43    4.50   0
  21   1   1    3.63    4.52   0
  21   3  -3   20.49    3.66   0
  22   0   6   14.43    4.56   0
  23   1   3  121.11    5.54   0
  23   3  -2   25.82    3.58   0
  23   5  -4   11.20    4.95   0
  24   2   1   30.54    5.02   0
  25   1   5   48.32    3.72   0
  25   5  -3   18.51    5.24   0
  26   2   3   -1.16    5.06   0
  26   4  -1   11.93    5.26   0
 -27   3   9   30.83    3.75   0
 -26   4   7   -3.01    3.42   0
 -25  -1  18    6.34    6.55   0
 -25   3   7    2.97    4.91   0
 -23  -1  15   15.34    6.62   0
 -23   5   4    8.81    3.52   0
 -22   4   4    9.67    3.30   0
 -21  -1  13  166.29    6.67   0
 -21   3   4  159.47    5.68   0
 -19  -1  11   22.10    5.06   0
 -19   3   3   24.11    3.58   0
 -16   0   6   39.67    5.55   0
 -15  -1   8  201.82    7.16   0
  -9   3  -2   71.74    6.16   0
  -8   6  -4    3.59    4.84   0
  -7   5  -4    6.20    5.04   0
   1   5  -6   21.09    6.12   0
   3  -3  12    5.11    4.88   0
   5  -3  13   11.08    5.18   0
   5  -3  14    6.44    6.12   0
   5  -1   2    3.59    5.43   0
  10  -2   7   12.79    5.14   0
  11  -1   3 1108.34   10.74   0
  11   3  -5    4.39    6.38   0
  12  -2   9   -2.31    5.09   0
  14  -2  11    3.64    3.52   0
  14  -2  12    3.63    5.14   0
  14  -2  13   18.73    5.00   0
  14  -2  14   76.37    5.39   0
  15  -1   5  208.76    5.96   0
  16   2  -3  110.61    4.86   0
  17  -1   7  301.60    6.47   0
  17   3  -4  286.20    6.96   0
  18   0   3    4.59    4.64   0
  18   6  -6   81.79    5.93   0
  19  -1  10    0.71    3.41   0
  19  -1  11   13.37    5.07   0
  22   0   7    1.03    3.41   0
  22   0   8   19.55    4.94   0
  22   2   0   18.95    4.93   0
  23   1   4   45.36    4.89   0
  24   4  -2    2.37    4.85   0
  25   3   0   13.14    4.75   0
 -28   2  11    5.98    5.03   0
 -27   1  12    1.11    5.07   0
 -26   0  14    5.61    5.36   0
 -26   2   9   18.41    4.96   0
 -25   1  10   75.71    5.65   0
 -25   5   5    9.02    3.70   0
 -24   0  12  279.59    6.76   0
 -24   4   5    8.51    3.18   0
 -22   0  10    7.71    5.10   0
 -22   2   6   18.95    3.22   0
 -21   1   7   50.56    4.08   0
 -20  -2  17   -1.81    5.77   0
 -20   6   1    4.21    4.93   0
 -19   5   1    4.81    4.90   0
 -18   0   7    3.11    5.26   0
 -18   4   1   17.29    4.50   0
 -18   6   0   -0.09    4.83   0
 -17   5   0    9.69    3.57   0
 -16   4   0  265.08    6.40   0
 -16   6  -1    5.44    4.84   0
 -15   5  -1  119.44    4.40   0
 -14  -2  11  345.98   10.11   0
 -14   4  -1   14.89    4.97   0
 -14   6  -2   58.71    5.16   0
 -13   5  -2  112.72    5.85   0
  -9   7  -4    1.94    4.86   0
  -8   0   2 2474.13   21.07   0
  -6   2  -2  467.77    9.86   0
  -6   8  -5   40.09    5.38   0
  -3  -3  12  198.78    8.60   0
  -2   2  -3  657.53   14.13   0
  -2   8  -6   52.62    5.24   0
  -1  -3  12   81.42    6.91   0
   1  -3  12   94.36    5.68   0
   3  -3  13   43.25    5.19   0
   4   8  -7  103.36    8.55   0
   5  -3  15  109.30    6.15   0
   5  -3  16    0.27    5.11   0
   5  -3  17    9.09    5.14   0
   6  -2   6  229.73    6.20   0
  10  -2   8  461.05    7.68   0
  10   0   0  878.59   11.48   0
  11   1  -2  619.07   10.44   0
  12  -2  10    4.81    4.63   0
  13  -1   4   26.14    3.58   0
  14   0   1   -1.84    3.49   0
  15   1  -1   61.31    5.71   0
  15   5  -6   21.75    5.91   0
  16   0   2    5.17    4.27   0
  17  -1   8   83.19    5.29   0
  18   2  -2   89.96    5.64   0
  19   3  -3   24.17    5.14   0
  19   5  -5    7.66    5.77   0
  20   0   5    1.87    3.18   0
  20   2  -1   35.68    5.21   0
  20   4  -4  190.29    6.61   0
  21   1   2   29.84    3.62   0
  21   3  -2   41.37    5.17   0
  22   4  -3   15.86    5.14   0
  23   1   5  219.44    5.73   0
  23   3  -1   -1.54    4.80   0
  24   2   2   25.26    3.56   0
  25   3   1    3.39    4.66   0
  25   5  -2    2.09    4.98   0
  26   4   0    3.00    4.92   0
 -29   1  14    7.14    5.07   0
 -29   3  10    5.75    3.90   0
 -28   0  16    7.52    5.38   0
 -27   3   8   28.12    4.94   0
 -26   4   6   71.77    5.24   0
 -25  -1  17   45.31    5.82   0
 -24   2   7    0.51    4.74   0
 -23   1   8    7.88    4.98   0
 -23   3   5   17.72    3.37   0
 -23   5   3   37.64    4.83   0
 -22   4   3   26.91    5.01   0
 -22   6   2   45.50    5.32   0
 -21  -1  12   24.83    5.03   0
 -21   5   2   10.30    3.45   0
 -20   0   8    2.62    4.92   0
 -20   4   2  120.05    4.23   0
 -18  -2  14   18.12    6.06   0
 -18   2   3  143.09    5.59   0
 -17  -1   9   13.36    4.64   0
 -17   1   4   47.05    5.17   0
 -17   7  -1    6.06    4.89   0
 -16   2   2  322.45    5.74   0
 -15   1   3   18.72    3.75   0
 -15   7  -2    7.10    4.81   0
 -14   2   1  146.15    4.65   0
 -13   1   2  516.32    8.50   0
 -12   2   0  106.96    5.68   0
 -12   4  -2   27.47    5.19   0
 -12   6  -3   12.56    4.70   0
 -11   5  -3   49.73    5.37   0
 -10   8  -4   28.68    5.12   0
  -7  -1   4   34.16    7.91   0
  -7   7  -5   -2.43    5.44   0
  -6   4  -4  162.40    6.38   0
  -6   6  -5  128.63    5.77   0
  -5   5  -5  123.55    5.75   0
  -3   3  -4   10.94    5.28   0
  -3   7  -6   31.82    4.87   0
  -2   4  -5  218.25    7.45   0
  -2   6  -6   18.72    5.06   0
   0  -2   6    2.28    5.92   0
   1  -3  13    6.16    5.85   0
   2  -2   6  252.90    8.28   0
   3  -3  14    1.92    5.02   0
   3  -3  15   58.23    6.39   0
   3  -3  17    2.72    5.90   0
   3  -3  18   11.35    5.08   0
   3   7  -7    5.51    5.52   0
   4  -2   6   73.42    6.08   0
   8  -2   7   88.30    4.68   0
   9  -1   3   35.80    5.60   0
   9   3  -5  167.89    9.22   0
  12  -2  11    3.96    4.80   0
  12  -2  12   61.80    5.23   0
  14   2  -3  351.59    7.76   0
  15  -1   6  186.72    4.70   0
  16   4  -5   83.73    5.53   0
  17  -1   9   30.83    4.87   0
  17  -1  10    5.75    4.85   0
  17   1   0    5.76    4.89   0
  18   0   4   53.78    4.60   0
  19   1   1   40.69    3.52   0
  20   0   6   64.40    3.62   0
  20   0   7    2.84    4.60   0
  20   6  -5    3.88    4.56   0
  21   1   3    4.57    4.60   0
  21   5  -4    4.59    5.13   0
  22   2   1   10.87    4.72   0
  22   6  -4    4.48    6.09   0
  23   1   6   -0.96    4.41   0
  23   5  -3   45.64    5.10   0
  24   2   3    5.60    4.52   0
 -28   2  10    4.61    4.90   0
 -27   1  11   34.56    5.00   0
 -26   0  13    8.83    4.71   0
 -26   2   8   13.49    4.81   0
 -25   3   6    3.52    4.58   0
 -25   5   4    4.23    4.88   0
 -24   0  11   -3.09    4.75   0
 -24   4   4   20.78    4.68   0
 -23  -1  14   18.05    5.39   0
 -22   2   5  104.04    4.93   0
 -20  -2  16   63.57    6.57   0
 -20   2   4   97.37    4.07   0
 -19  -1  10   33.50    5.09   0
 -19   1   5  209.86    5.27   0
 -19   3   2  101.69    5.08   0
 -17   3   1  614.33    7.06   0
 -16  -2  12   64.43    6.77   0
 -15   3   0   77.73    5.43   0
 -13   3  -1   63.69    5.50   0
 -13   7  -3   36.16    4.92   0
 -11   1   1  250.52    6.16   0
 -10   2  -1    2.68    5.12   0
 -10   4  -3   52.03    5.51   0
 -10   6  -4   77.14    5.29   0
  -9   5  -4  294.84    6.88   0
  -7   3  -3   86.40    4.82   0
  -5  -3  13    8.05    7.21   0
  -5   1  -1  373.92   11.58   0
  -1  -3  13  146.70    7.43   0
  -1   5  -6  424.61    9.57   0
   1  -3  14    5.93    5.77   0
   1  -3  19   11.82    6.47   0
   3  -3  16    7.31    5.21   0
   4   6  -7    7.96    6.85   0
   6  -2   7   42.66    5.44   0
   8  -2   8   59.74    5.66   0
   8   0   0  147.65    8.40   0
   9   1  -2    1.54    6.50   0
  10  -2   9    1.00    3.57   0
  11  -1   4  145.28    5.92   0
  11   7  -7    1.41   10.43   0
  12  -2  13    1.76    3.62   0
  12  -2  14   52.62    3.80   0
  12  -2  15   17.92    3.79   0
  12   0   1    1.37    5.14   0
  13  -1   5   20.27    3.52   0
  15  -1   7    6.69    4.15   0
  15   3  -4  165.08    6.11   0
  16   0   3    1.48    4.38   0
  16   6  -6   16.89    5.61   0
  17  -1  11    2.18    3.42   0
  17  -1  12    8.74    4.87   0
  17   7  -6   14.02    5.75   0
  18   0   5    6.41    4.35   0
  19   1   2  148.29    5.31   0
  20   0   8   10.59    4.33   0
  20   0   9   -1.93    4.49   0
  20   2   0  163.36    6.04   0
  21   1   4   45.78    4.86   0
  23   1   7    2.73    3.19   0
  23   3   0   14.06    4.74   0
  24   2   4   18.34    4.63   0
  24   4  -1   -2.15    3.39   0
  25   3   2    2.17    3.27   0
 -29   1  13   33.94    5.47   0
 -29   3   9   -0.88    3.54   0
 -28   0  15    3.75    5.25   0
 -27   3   7   78.33    5.14   0
 -26   4   5   14.08    4.81   0
 -25  -1  16    3.63    5.24   0
 -25   1   9  315.76    6.78   0
 -23   3   4   -1.60    4.53   0
 -22  -2  19    2.52    6.15   0
 -22   0   9    2.22    5.06   0
 -21   1   6   28.94    3.71   0
 -21   3   3   20.47    3.36   0
 -19   5   0   13.46    4.64   0
 -18   6  -1   51.93    5.14   0
 -17   5  -1  213.85    6.26   0
 -16   0   5   -0.78    5.21   0
 -14   0   4  203.67    7.00   0
 -11   3  -2   18.33    5.01   0
 -11   7  -4   11.05    4.98   0
  -9  -3  15   12.07   10.12   0
  -9   1   0    2.13    6.16   0
  -8   8  -5   26.55    5.34   0
  -7  -3  14  141.66   10.43   0
  -4   8  -6   36.53    5.27   0
  -3  -3  13  181.99    8.45   0
   1  -3  15    9.89    4.83   0
   1  -3  16   11.83    5.05   0
   1  -3  17   77.95    5.78   0
   1  -3  18    8.08    4.96   0
   1   7  -7    5.88    5.47   0
   2   8  -7   11.94    6.07   0
   3   3  -5   22.89    9.92   0
   4   4  -6   31.28    9.12   0
   7  -1   3  313.88    8.30   0
   7   3  -5  148.15   12.40   0
  10  -2  10   54.30    4.09   0
  10  -2  11  123.81    5.66   0
  13  -1   6   97.59    5.46   0
  13   1  -1  164.31    6.61   0
  14   0   2   42.27    3.64   0
  15  -1   8   18.36    4.83   0
  16   2  -2  273.43    6.82   0
  17   1   1    1.28    4.84   0
  18   0   6   19.07    4.46   0
  18   2  -1   71.39    5.42   0
  18   4  -4  196.27    6.42   0
  20   0  10   22.71    3.53   0
  20   4  -3   99.06    5.58   0
  21   1   5    3.76    4.63   0
  21   3  -1  273.68    6.58   0
  22   2   2  193.83    5.87   0
  22   4  -2   55.43    5.03   0
  24   2   5    3.53    4.77   0
  24   4   0   13.80    4.78   0
  25   3   3   37.90    4.91   0
 -28   2   9    4.14    4.79   0
 -26   0  12    9.32    5.13   0
 -25  -1  15    0.35    4.98   0
 -25   3   5   46.25    4.78   0
 -24   2   6    8.44    3.17   0
 -23  -1  13  443.13    8.30   0
 -23   1   7   27.97    5.05   0
 -23   5   2   60.43    5.20   0
 -22  -2  18    6.14    6.32   0
 -22   4   2   45.61    5.08   0
 -22   6   1    2.81    5.04   0
 -21  -1  11   88.41    5.88   0
 -21   5   1   69.79    3.91   0
 -20  -2  15  173.67    7.77   0
 -20   4   1   99.83    5.23   0
 -20   6   0    9.25    3.34   0
 -18  -2  13   20.66    6.13   0
 -18   0   6    2.49    3.76   0
 -18   4   0   17.78    4.53   0
 -16   4  -1   45.94    4.90   0
 -16   6  -2  128.58    4.58   0
 -15  -1   7  150.80    6.58   0
 -15   5  -2   -1.52    3.29   0
 -14   6  -3   13.99    4.98   0
 -13  -1   6  531.24    9.83   0
 -13   5  -3   85.62    5.41   0
 -12   0   3    5.21    4.29   0
  -9   7  -5   26.32    5.16   0
  -8   4  -4    7.43    4.86   0
  -8   6  -5   22.05    4.87   0
  -6   0   1   -0.49    9.46   0
  -5   7  -6   14.24    5.14   0
  -4   4  -5  156.40    6.41   0
  -4   6  -6  172.11    6.46   0
  -3  -3  14   33.34    6.30   0
  -1  -3  14  244.83    7.51   0
  -1  -3  15  565.63   10.35   0
  -1  -3  19   57.44    5.57   0
   2   6  -7  209.62    9.20   0
   4  -2   7   60.52    5.84   0
   6  -2   8  149.49    6.22   0
   6   0   0   60.52    6.85   0
   7   1  -2   48.96    8.15   0
   8  -2   9   47.92    5.27   0
   9  -1   4    3.40    5.26   0
  10  -2  12    2.09    4.71   0
  10  -2  13    8.27    4.90   0
  10  -2  14   47.78    5.10   0
  10  -2  15   73.09    5.34   0
  10  -2  16    8.53    5.22   0
  11  -1   5  112.10    5.63   0
  12   2  -3   64.65    5.98   0
  13   5  -6  222.50    8.88   0
  14   4  -5   65.10    6.28   0
  15  -1   9    4.84    3.34   0
  15  -1  10    1.91    4.63   0
  15  -1  11    7.20    4.72   0
  15  -1  14   11.22    4.80   0
  15   1   0   65.32    4.20   0
  16   0   4  105.11    5.02   0
  17   3  -3   11.40    4.69   0
  17   5  -5   10.84    4.89   0
  18   0   7   -0.04    4.43   0
  19   1   3   10.90    4.22   0
  19   3  -2   93.26    5.61   0
  19   7  -5   22.80    6.05   0
  20   2   1  307.62    6.67   0
  21   1   6   28.27    4.34   0
  22   2   3    6.18    4.85   0
  23   3   1   59.28    3.81   0
  23   5  -2   74.55    5.44   0
  24   2   6   31.55    3.56   0
 -29   1  12    5.99    3.40   0
 -29   3   8    8.55    3.73   0
 -28   0  14   31.27    5.43   0
 -27   1  10    7.46    3.75   0
 -26   2   7   51.93    5.07   0
 -25   1   8   13.60    5.07   0
 -25   5   3   16.99    4.95   0
 -24   0  10  250.84    5.41   0
 -24   4   3   13.59    4.69   0
 -22   2   4   10.22    4.30   0
 -20   0   7    0.90    3.49   0
 -20   2   3   33.68    4.80   0
 -19   1   4   49.08    5.38   0
 -19   3   1  196.16    5.64   0
 -18   2   2  107.03    4.23   0
 -17  -1   8    2.46    4.68   0
 -17   1   3  401.94    7.63   0
 -17   7  -2    2.87    3.33   0
 -16   2   1    2.71    3.22   0
 -15   1   2   45.17    5.04   0
 -15   7  -3    8.46    4.84   0
 -14  -2  10   16.03    6.23   0
 -14   2   0   66.52    5.18   0
 -14   4  -2    9.91    3.44   0
 -12  -2   9   31.47    6.70   0
 -12   6  -4   14.94    5.00   0
 -11  -1   5  529.87   10.49   0
 -10   0   2 2491.75   18.74   0
  -9   3  -3   12.91    5.44   0
  -8   2  -2 3225.72   18.21   0
  -7   5  -5    1.72    4.78   0
  -5  -3  14   70.55    7.15   0
  -5   3  -4    7.73    5.59   0
  -4   2  -3   53.20    7.26   0
  -3  -3  20    4.76    5.02   0
  -3   5  -6   42.93    5.81   0
  -1  -3  16   21.28    4.99   0
  -1  -3  17   20.44    5.07   0
  -1  -3  18    4.02    5.00   0
   0   8  -7   18.73    5.82   0
   4   0   0 9999.99   51.31   0
   5  -1   3  210.32    8.88   0
   8  -2  10   13.19    4.86   0
  10   0   1   -0.85    3.84   0
  12   0   2   42.53    5.14   0
  13  -1   7  296.86    5.52   0
  13   3  -4    2.37    5.89   0
  14   0   3    2.82    4.36   0
  15  -1  12   86.17    4.01   0
  15  -1  13  391.12    5.91   0
  16   0   5    0.70    4.55   0
  18   0   8   58.72    5.00   0
  18   0   9   -1.41    4.74   0
  18   6  -5   18.37    4.56   0
  19   1   4   22.89    4.70   0
  19   5  -4    2.60    4.84   0
  20   6  -4   43.06    6.04   0
  21   1   7   15.31    4.51   0
  21   1   8    5.48    4.38   0
  21   3   0   -2.15    4.79   0
  21   5  -3    3.48    4.99   0
  22   2   4   15.29    4.65   0
  22   4  -1    0.02    4.16   0
  22   6  -3   -1.57    4.79   0
  23   3   2    0.52    4.79   0
  24   4   1    4.26    4.62   0
 -30   2  10   81.60    5.81   0
 -29   1  11   31.44    5.28   0
 -28   2   8   26.75    5.12   0
 -27   3   6    0.82    3.42   0
 -26   0  11   -2.68    4.49   0
 -26   4   4   22.38    4.93   0
 -25  -1  14   11.55    5.43   0
 -24   2   5   16.52    4.97   0
 -23  -1  12   32.48    5.54   0
 -23   3   3   10.81    4.66   0
 -22  -2  17   -0.61    4.80   0
 -22   0   8  232.00    6.62   0
 -21   1   5   84.36    5.38   0
 -21   3   2   40.83    3.62   0
 -19  -1   9    4.69    4.95   0
 -17   3   0  100.02    4.16   0
 -16  -2  11  318.56    9.25   0
 -15   3  -1  361.65    6.96   0
 -13   1   1  177.59    6.51   0
 -13   7  -4    5.08    4.94   0
 -12   2  -1    3.53    5.05   0
 -12   4  -3  481.36    6.84   0
 -11  -3  17    3.70   10.00   0
 -11   5  -4    8.58    5.05   0
  -7  -3  15    3.21    7.71   0
  -6   8  -6   -1.15    5.40   0
  -5  -3  15  225.64    9.57   0
  -5  -3  20   25.89    6.65   0
  -3  -3  15    4.23    5.12   0
  -3  -3  16   20.76    6.28   0
  -3  -3  17   50.68    6.65   0
  -3  -3  18   19.48    6.22   0
  -3  -3  19    1.81    5.14   0
  -1   7  -7   97.48    5.91   0
   1   3  -5  115.11    8.74   0
   2  -2   7  636.98   10.81   0
   2   4  -6   94.33    7.88   0
   6  -2   9   -1.37    5.13   0
   8  -2  11    2.03    5.10   0
   8  -2  12  137.96    5.96   0
   8  -2  16   46.63    5.49   0
   8  -2  17   14.58    5.23   0
  11  -1   6    7.58    5.20   0
  11   1  -1  223.45    7.57   0
  13  -1   8   13.80    3.25   0
  13  -1   9   29.40    4.79   0
  14   2  -2  142.28    6.43   0
  16   0   6  774.45    8.26   0
  16   2  -1    2.56    5.38   0
  17   1   2   61.49    3.91   0
  18   0  10  647.56    6.95   0
  18   0  11    2.74    4.86   0
  18   0  12   13.32    5.18   0
  18   2   0  347.65    6.10   0
  20   2   2   23.17    4.93   0
  20   4  -2  109.48    5.40   0
  21   1   9    9.16    3.37   0
  22   2   5   42.21    4.84   0
  23   3   3    3.75    4.88   0
  23   5  -1    0.23    4.77   0
  24   4   2    7.28    4.84   0
 -29   3   7    5.75    5.29   0
 -28   0  13    1.60    3.70   0
 -27  -1  16   13.42    5.69   0
 -27   1   9    2.30    5.31   0
 -26   2   6  107.14    5.58   0
 -25   3   4    5.94    4.75   0
 -25   5   2    9.29    5.00   0
 -24   0   9    2.73    5.08   0
 -23   1   6   52.40    3.61   0
 -23   5   1    4.55    4.81   0
 -22   4   1    2.74    4.94   0
 -21  -1  10    6.36    4.90   0
 -21   5   0   32.83    3.76   0
 -20  -2  14    0.89    6.03   0
 -20   4   0   13.98    4.75   0
 -20   6  -1   49.19    3.96   0
 -19   5  -1    0.26    3.43   0
 -18   0   5    5.99    5.38   0
 -18   4  -1    0.11    4.68   0
 -18   6  -2   44.27    5.13   0
 -17   5  -2   96.88    5.51   0
 -16   0   4   17.78    5.59   0
 -16   6  -3    1.71    4.96   0
 -13   3  -2    9.40    5.48   0
 -11  -3  20    1.94    8.34   0
 -11   1   0   43.90    5.65   0
 -11   7  -5    7.39    5.19   0
 -10  -2   8  166.90    9.55   0
 -10   4  -4  253.44    6.72   0
 -10   6  -5    9.74    4.93   0
  -9  -3  16    1.15    8.87   0
  -9  -1   4  177.98    8.50   0
  -7  -3  20    2.04    7.33   0
  -7   1  -1 2949.42   19.85   0
  -7   7  -6   18.73    5.22   0
  -6   4  -5  119.69    5.83   0
  -6   6  -6   58.09    5.59   0
  -5  -3  16   86.90    7.22   0
  -5  -3  18   13.91    6.07   0
  -5  -3  19    0.65    6.15   0
  -2   8  -7    4.46    6.00   0
  -1   1  -2 2324.62   29.95   0
   0  -2   7  637.49   12.68   0
   0   6  -7    4.89    4.84   0
   3  -1   3   76.25    9.07   0
   4  -2   8    1.66    5.09   0
   5   1  -2   14.71    9.47   0
   6  -2  10   36.69    5.40   0
   7  -1   4   64.90    6.19   0
   8  -2  13   -1.30    3.26   0
   8  -2  14  182.16    6.30   0
   8  -2  15    2.58    3.39   0
   9  -1   5  329.80    8.01   0
  10   2  -3  125.60    6.99   0
  11  -1   7    2.69    5.00   0
  13  -1  10  124.86    5.46   0
  13  -1  11  111.29    5.60   0
  13  -1  12   41.29    4.96   0
  13  -1  13   -2.44    4.97   0
  13  -1  14    9.09    4.93   0
  13  -1  15    5.85    5.16   0
  13   1   0   77.96    6.15   0
  14   0   4    3.24    4.28   0
  14   6  -6   21.44    6.04   0
  15   1   1  212.35    5.27   0
  15   3  -3  266.22    7.04   0
  15   7  -6   25.33    6.18   0
  16   0   7    4.05    4.58   0
  16   4  -4   16.65    4.63   0
  17   1   3   38.60    4.75   0
  17   3  -2   69.17    5.38   0
  18   4  -3    3.64    5.02   0
  19   1   5  172.93    4.60   0
  19   1   6   27.97    4.75   0
  19   3  -1  185.31    5.10   0
  20   2   3  210.22    5.86   0
  21   3   1   17.26    4.83   0
  21   5  -2   10.40    4.96   0
  22   2   6   14.16    4.74   0
  22   2   7    3.04    4.74   0
  22   4   0   -2.08    4.83   0
  22   6  -2   47.30    5.40   0
  23   3   4    2.68    4.78   0
  24   4   3   20.39    4.91   0
 -30   2   9    8.06    5.33   0
 -29   1  10   13.71    4.80   0
 -28   0  12   19.44    5.59   0
 -27   3   5    6.51    4.79   0
 -25  -1  13    3.14    5.42   0
 -25   1   7   29.99    5.18   0
 -24   4   2    8.06    4.59   0
 -22  -2  16   22.88    5.06   0
 -22   2   3   22.21    4.61   0
 -20   0   6   64.74    5.42   0
 -20   2   2  146.31    5.57   0
 -18  -2  12    7.31    4.89   0
 -18   2   1   71.63    5.15   0
 -17  -1   7  147.45    6.29   0
 -16   4  -2   41.72    4.90   0
 -15  -1   6  274.07    7.62   0
 -15   5  -3   40.51    3.91   0
 -14   0   3    2.94    5.71   0
 -14   6  -4  261.18    6.47   0
 -11  -3  18   13.19    9.38   0
 -11  -3  19   30.81    9.62   0
 -10   2  -2    3.81    5.54   0
  -9  -3  20    4.57    7.36   0
  -9   5  -5  259.46    6.78   0
  -8   0   1   -1.32    7.58   0
  -8   8  -6   36.09    5.36   0
  -7  -3  16    4.57    6.93   0
  -7  -3  19   38.16    6.82   0
  -7   3  -4    1.56    5.04   0
  -6   2  -3   21.16    6.46   0
  -5  -3  17   13.73    5.82   0
  -5   5  -6  415.85    7.97   0
  -3   7  -7   20.30    5.06   0
   0   4  -6   12.31    6.38   0
   6  -2  11    7.65    4.84   0
   6  -2  18    9.42    5.27   0
   8   0   1    0.40    4.76   0
  10   0   2  137.20    6.27   0
  10   8  -7    6.67   11.03   0
  12   0   3    2.28    4.68   0
  14   0   5   -1.62    4.37   0
  15   5  -5    2.55    5.71   0
  16   0   8  159.86    5.69   0
  18   2   1   10.50    3.43   0
  19   1   7   -1.12    4.36   0
  22   2   8    9.57    3.45   0
  23   3   5   45.97    5.12   0
  23   5   0    3.96    5.26   0
 -29   3   6    9.45    4.84   0
 -28   2   7    4.13    3.23   0
 -27  -1  15   34.46    5.36   0
 -27   1   8    0.65    5.13   0
 -26   0  10   17.01    3.57   0
 -26   4   3    2.67    3.40   0
 -24  -2  18    9.23    6.56   0
 -24   2   4   76.88    5.06   0
 -23  -1  11   35.39    5.35   0
 -23   3   2   24.87    4.74   0
 -22   0   7   -0.92    3.59   0
 -21   1   4   12.57    4.88   0
 -21   3   1  314.05    6.33   0
 -19  -1   8   31.20    5.10   0
 -19   1   3  142.00    4.86   0
 -19   3   0  133.68    5.41   0
 -17   1   2   55.65    5.31   0
 -17   3  -1    4.60    4.57   0
 -16   2   0  145.22    4.66   0
 -15   1   1   55.51    5.23   0
 -15   7  -4    0.29    5.31   0
 -14   4  -3   49.81    5.27   0
 -13  -1   5   38.97    6.07   0
 -13   5  -4  440.41    7.53   0
 -12   0   2  796.53   10.64   0
 -11   3  -3  186.73    5.26   0
  -9  -3  17   80.39    9.13   0
  -9  -3  18   11.37    7.45   0
  -9  -3  19   -0.90    7.56   0
  -9   7  -6    6.23    4.99   0
  -8   6  -6    7.35    4.75   0
  -7  -3  17    3.61    6.05   0
  -7  -3  18   18.04    6.36   0
  -4  -2   7  782.47   22.38   0
  -4   8  -7    6.71    4.81   0
  -2  -2   7 3554.64   31.48   0
  -2   6  -7   49.29    5.47   0
  -1   3  -5  105.94    6.76   0
   2  -2   8    8.91    5.29   0
   4  -2   9    4.19    5.00   0
   6  -2  12   38.19    5.16   0
   6  -2  13    8.34    4.93   0
   6  -2  14    4.18    4.85   0
   6  -2  15   19.46    4.92   0
   6  -2  16   95.87    5.51   0
   6  -2  17    2.22    3.58   0
   9  -1   6   52.22    5.65   0
   9   1  -1    7.79    6.57   0
  11  -1   8    2.00    3.45   0
  11  -1   9   33.31    4.84   0
  11   3  -4    5.62    6.28   0
  11   5  -6   78.40    8.45   0
  12   4  -5    5.17    4.81   0
  15   1   2  376.07    7.38   0
  16   0   9    4.72    3.35   0
  16   0  10   28.53    4.90   0
  16   0  11    3.82    4.70   0
  16   0  12    3.71    4.60   0
  16   0  13    7.81    4.87   0
  16   2   0  143.32    5.96   0
  16   6  -5  146.39    6.90   0
  17   1   4   16.59    3.29   0
  17   5  -4   66.09    5.41   0
  17   7  -5    9.59    5.02   0
  19   1   8    3.66    3.26   0
  19   1   9   30.98    4.56   0
  19   1  10    1.79    4.69   0
  19   1  11   17.36    4.95   0
  19   3   0  107.97    5.65   0
  19   5  -3    4.79    4.55   0
  19   7  -4   16.32    5.10   0
  20   2   4   24.23    3.39   0
  20   4  -1   99.64    5.34   0
  20   6  -3   43.26    5.32   0
  21   3   2    7.00    3.54   0
  22   4   1    3.24    3.62   0
  23   3   6   31.04    3.68   0
  23   5   1   61.67    5.29   0
 -30   2   8    4.68    5.18   0
 -29   1   9   42.00    5.29   0
 -28   0  11    3.37    5.19   0
 -27  -1  14   39.58    6.51   0
 -27   3   4   39.38    4.97   0
 -26   2   5   25.90    5.07   0
 -25  -1  12    2.35    5.35   0
 -25   1   6   38.00    5.37   0
 -25   3   3    3.53    3.29   0
 -24   0   8  134.64    4.59   0
 -23   1   5    3.81    3.46   0
 -23   5   0    4.86    3.45   0
 -22  -2  15    0.52    4.43   0
 -22   4   0   -0.92    4.74   0
 -21  -1   9   40.24    5.39   0
 -21   5  -1    7.14    3.54   0
 -20  -2  13    4.63    5.06   0
 -20   6  -2    9.00    4.75   0
 -19   5  -2    6.30    4.85   0
 -18   6  -3    5.66    4.68   0
 -16  -2  10  231.02    8.47   0
 -15   3  -2   90.21    5.48   0
 -14   2  -1    0.75    3.22   0
 -13   7  -5   21.41    5.18   0
 -12   4  -4  184.47    6.07   0
 -12   6  -5   44.55    5.01   0
 -11   5  -5    5.49    5.01   0
  -9   1  -1  809.45   10.76   0
  -8   4  -5  319.26    7.46   0
  -5  -1   3   27.20   11.01   0
  -5   7  -7   10.37    4.98   0
  -3   1  -2   90.55   10.28   0
  -2   4  -6  819.40   11.77   0
   3   5  -7  220.71   10.29   0
   4  -2  10  226.62    6.63   0
   5  -1   4  489.31   10.17   0
   7  -1   5   92.50    6.29   0
  11  -1  10    2.11    4.55   0
  11  -1  11  102.49    5.63   0
  11  -1  14   43.57    5.30   0
  11  -1  15    0.89    4.78   0
  11  -1  16   33.36    3.89   0
  11   1   0   38.25    5.80   0
  12   0   4  212.14    6.08   0
  12   2  -2  278.99    7.66   0
  13   1   1   46.97    5.57   0
  14   0   6    4.13    3.24   0
  14   2  -1  126.81    6.07   0
  14   8  -6    0.77    6.73   0
  17   1   5  166.18    5.41   0
  17   3  -1  611.57    8.56   0
  18   2   2  224.95    4.91   0
  18   4  -2   55.70    5.22   0
  18   6  -4    8.94    5.07   0
  20   2   5   36.03    3.42   0
  20   2   6   56.48    4.83   0
  21   3   3   85.37    5.23   0
  21   5  -1   63.87    4.91   0
  22   4   2   84.96    5.42   0
  22   6  -1    0.60    4.66   0
 -29   3   5   43.35    5.25   0
 -28   2   6   23.68    4.88   0
 -27   1   7   41.69    5.21   0
 -26   0   9   -2.30    5.00   0
 -26   4   2  107.12    5.52   0
 -24  -2  17   14.15    5.44   0
 -24   4   1    3.35    3.38   0
 -23  -1  10    2.10    4.91   0
 -22   0   6  435.71    7.71   0
 -20   0   5    0.72    5.02   0
 -20   2   1   40.17    4.88   0
 -20   4  -1   43.70    3.80   0
 -18  -2  11    4.88    6.07   0
 -18   0   4  287.82    6.93   0
 -18   4  -2   13.15    4.81   0
 -17   5  -3  146.05    4.63   0
 -16   0   3    5.56    5.43   0
 -16   6  -4    8.28    4.95   0
 -14  -2   9  119.23    6.79   0
 -13   1   0   89.90    4.52   0
 -12   2  -2    0.65    4.65   0
 -11  -1   4    9.99    5.95   0
  -9   3  -4  556.69    8.59   0
  -8   2  -3  107.37    6.22   0
  -7   5  -6    2.60    4.97   0
  -6   8  -7    6.93    5.09   0
  -4   6  -7   20.02    5.04   0
  -3   3  -5  132.72    6.70   0
   1   5  -7   29.77    6.26   0
   4  -2  11   11.46    4.93   0
   4  -2  17    4.58    5.19   0
   4  -2  18   34.97    5.51   0
   6   0   1   -1.33    7.97   0
   9  -1   7   81.98    4.36   0
  10   0   3    0.40    4.88   0
  11  -1  12   40.50    3.76   0
  11  -1  13  172.25    4.90   0
  13   3  -3    0.22    4.88   0
  14   0   7    3.65    3.20   0
  14   0   8  139.40    5.35   0
  14   4  -4  264.93    7.16   0
  15   1   3 1170.85    9.52   0
  15   3  -2    4.77    4.70   0
  16   2   1    9.63    5.14   0
  16   4  -3  232.85    6.74   0
  17   1   6  342.45    6.48   0
  17   1   7  271.69    6.23   0
  18   2   3  294.04    6.36   0
  19   3   1   86.02    5.56   0
  19   5  -2    7.68    5.87   0
  20   2   7    4.78    4.57   0
  20   2   8   65.40    4.95   0
  20   2   9   36.64    4.96   0
  20   2  10    8.92    4.51   0
  20   4   0   12.11    4.45   0
  21   3   4   99.98    5.39   0
  22   4   3   26.85    5.04   0
 -30   0  12    0.76    5.28   0
 -30   2   7    4.70    5.48   0
 -28   0  10    7.80    4.81   0
 -27  -1  13   38.03    5.16   0
 -26   2   4    5.09    4.70   0
 -25  -1  11   25.26    5.39   0
 -25   3   2   17.80    4.67   0
 -24  -2  16   30.33    6.43   0
 -24   0   7   -3.07    5.00   0
 -24   2   3    6.58    4.69   0
 -23   1   4   50.19    4.96   0
 -23   3   1    6.83    4.85   0
 -22  -2  14    2.52    4.82   0
 -22   2   2   22.42    3.53   0
 -21   1   3   51.12    5.02   0
 -21   3   0   -1.85    4.48   0
 -20  -2  12   23.93    6.15   0
 -19  -1   7  243.79    6.99   0
 -19   1   2   72.21    5.23   0
 -19   3  -1   97.19    4.92   0
 -18   2   0  318.87    6.46   0
 -17  -1   6   27.22    5.48   0
 -16   4  -3   -0.76    3.41   0
 -15   5  -4   -0.99    3.30   0
 -14   6  -5   74.64    5.27   0
 -13   3  -3    3.96    3.60   0
 -12  -2   8   80.38    7.45   0
 -11   7  -6    0.30    4.73   0
 -10   0   1    4.38    6.21   0
 -10   6  -6   50.60    5.07   0
  -7   7  -7   60.88    5.32   0
  -5   1  -2    1.88    7.86   0
  -4   4  -6  221.40    6.93   0
  -1   5  -7  298.09    8.73   0
   0  -2   8  551.37   10.62   0
   0   2  -4  954.00   17.96   0
   2  -2   9    3.07    5.04   0
   4  -2  12   77.65    5.46   0
   4  -2  13   54.07    5.40   0
   4  -2  14  319.65    7.16   0
   4  -2  15   14.56    4.82   0
   4  -2  16    1.07    5.04   0
   5   5  -7  243.43   16.04   0
   7  -1   6  120.95    6.22   0
   8   0   2 1153.83   12.70   0
   8   2  -3    1.13    6.17   0
   9  -1   8   73.96    5.55   0
   9  -1  17   12.18    4.95   0
  12   0   5   -0.40    4.47   0
  14   0   9   -3.63    4.67   0
  14   0  10 1545.64   10.85   0
  14   0  11   -5.28    5.45   0
  14   0  12   22.29    4.72   0
  14   0  13    7.37    4.77   0
  14   0  14   16.58    5.20   0
  15   1   4    4.98    4.70   0
  17   1   8   63.09    4.83   0
  17   1   9   34.36    4.81   0
  17   1  10    7.40    4.47   0
  17   1  11   -2.12    4.63   0
  17   1  12    3.21    4.73   0
  18   2   4    1.53    4.43   0
  19   3   2   17.23    4.83   0
  19   7  -3   10.95    6.22   0
  20   6  -2   10.37    4.84   0
  21   3   5   22.44    3.43   0
  21   3   6   53.04    4.74   0
  21   5   0   27.42    4.82   0
  22   4   4   21.30    4.75   0
 -29   1   8    0.17    3.50   0
 -28   2   5    3.36    4.82   0
 -27   3   3   56.46    5.05   0
 -26   0   8   44.29    5.41   0
 -25   1   5   25.52    5.27   0
 -24   4   0   12.28    4.91   0
 -23   5  -1   65.07    4.00   0
 -21  -1   8   94.92    5.65   0
 -21   5  -2    7.04    4.77   0
 -19   5  -3    5.43    4.93   0
 -17   1   1    5.23    3.06   0
 -17   3  -2   51.47    4.89   0
 -16   2  -1    9.19    3.42   0
 -15  -1   5  339.22    7.93   0
 -14   0   2    5.53    4.02   0
 -14   4  -4   28.46    5.19   0
 -13   5  -5   49.28    5.16   0
 -11   1  -1 1138.66   11.13   0
 -10   4  -5   71.11    4.15   0
  -9   5  -6  243.92    6.63   0
  -8  -2   7  107.55   13.49   0
  -7  -1   3   22.23    7.59   0
  -6   6  -7    4.20    4.87   0
  -5   3  -5    3.23    5.03   0
  -3   5  -7  110.64    7.04   0
  -2   2  -4  142.45    8.22   0
  -1  -1   3   45.23   13.17   0
   0   8  -8    9.38    7.14   0
   2  -2  10  208.28    6.78   0
   2  -2  18   36.53    5.50   0
   2  -2  19    2.59    4.96   0
   2   8  -8    2.71    6.95   0
   3  -1   4    0.97    7.34   0
   3   1  -2 2516.88   49.16   0
   5  -1   5 1854.32   15.71   0
   9  -1   9  136.53    4.68   0
   9  -1  10    1.57    4.85   0
   9  -1  15   55.59    5.46   0
   9  -1  16    6.82    3.78   0
  12   0   6  731.59    8.57   0
  12   6  -6   57.30    7.49   0
  13   1   2    0.41    3.15   0
  13   5  -5   63.41    6.64   0
  13   7  -6    6.02    6.79   0
  14   2   0   84.36    5.62   0
  16   2   2  210.02    6.22   0
  17   3   0   94.11    5.76   0
  17   5  -3    7.30    4.91   0
  18   2   5   14.64    4.59   0
  18   4  -1   16.65    5.01   0
  18   6  -3    7.25    6.02   0
  20   4   1   39.58    3.54   0
  21   3   7   43.30    3.82   0
  21   3   8   41.06    4.99   0
  21   5   1    2.09    4.85   0
  22   4   5   28.87    3.39   0
 -30   0  11    4.18    5.05   0
 -30   2   6    2.66    5.06   0
 -29  -1  14    4.55    5.27   0
 -28   0   9    0.44    5.08   0
 -27  -1  12    2.30    5.13   0
 -27   1   6    4.59    3.39   0
 -26   4   1   10.11    3.62   0
 -24  -2  15   27.32    5.32   0
 -23  -1   9    2.33    3.33   0
 -22  -2  13   10.20    4.92   0
 -22   0   5    4.39    5.05   0
 -22   4  -1    9.29    3.29   0
 -20   0   4   17.92    5.15   0
 -20   4  -2    3.81    4.51   0
 -18  -2  10   43.26    6.46   0
 -18   4  -3   21.41    4.97   0
 -18   6  -4   46.25    5.14   0
 -17   5  -4  104.70    5.59   0
 -16  -2   9  120.87    7.24   0
 -15   1   0   66.69    3.94   0
 -15   3  -3  255.33    6.32   0
 -14   2  -2  100.56    5.55   0
 -13   7  -6   -0.59    5.14   0
 -12   6  -6    6.28    4.68   0
 -11   3  -4   86.16    4.44   0
 -10   2  -3  113.07    4.75   0
  -9   7  -7    3.40    4.92   0
  -7   1  -2  341.56    8.87   0
  -6   0   0   48.05    9.58   0
  -6   4  -6  187.90    6.33   0
  -4   2  -4    2.40    6.11   0
  -2   8  -8    4.07    5.81   0
  -1   7  -8   -0.10    5.47   0
   0  -2  20    0.37    4.98   0
   1   7  -8  163.13    8.32   0
   2  -2  11    3.62    4.55   0
   2  -2  17   47.65    5.81   0
   2   2  -4 1461.00   30.88   0
   3   7  -8   39.66    7.41   0
   4   8  -8    0.72    8.29   0
   7  -1   7  406.11    8.00   0
   7  -1  18   30.57    5.47   0
   7   1  -1 2358.99   21.42   0
   9  -1  11   68.75    4.02   0
   9  -1  12   11.64    5.03   0
   9  -1  13   12.48    4.85   0
   9  -1  14   -0.30    3.37   0
  10   0   4   74.05    5.42   0
  10   2  -2 2126.31   17.43   0
  11   1   1  822.57   10.09   0
  12   0   7    2.19    4.84   0
  12   2  -1    4.77    5.36   0
  15   1   5  202.03    4.81   0
  15   1   6  194.51    5.78   0
  15   5  -4    5.16    4.70   0
  15   7  -5    7.98    5.75   0
  17   7  -4   52.49    5.15   0
  18   2   6    1.81    4.44   0
  18   2   7    6.65    4.38   0
  19   3   3   10.01    3.25   0
  19   5  -1   11.48    4.74   0
  20   4   2    3.96    4.71   0
  20   6  -1    5.85    4.75   0
 -29   1   7    6.55    3.50   0
 -27   3   2    6.03    4.69   0
 -26  -2  17   14.87    6.42   0
 -26   2   3    9.06    4.83   0
 -25  -1  10   83.45    5.70   0
 -25   3   1   47.34    4.79   0
 -24   0   6    5.78    4.91   0
 -24   2   2    5.93    3.20   0
 -23   1   3  708.04    8.44   0
 -23   3   0   18.03    4.84   0
 -22   2   1    1.40    3.30   0
 -21   1   2   46.51    4.89   0
 -21   3  -1   16.82    4.69   0
 -20  -2  11   60.08    6.56   0
 -20   2   0  158.85    4.44   0
 -18   0   3    3.97    3.63   0
 -18   2  -1    6.91    4.67   0
 -16   0   2    2.34    4.98   0
 -16   6  -5   38.30    5.38   0
 -15   5  -5  150.40    5.69   0
 -13  -1   4    9.05    3.85   0
 -13   1  -1   58.04    5.28   0
 -12   0   1    1.38    3.73   0
 -12   4  -5   14.34    4.87   0
 -11   5  -6  190.52    6.05   0
  -9  -1   3  369.57   10.31   0
  -8   6  -7   -0.64    4.95   0
  -7   3  -5   85.13    5.78   0
  -5   5  -7   23.18    5.21   0
  -4   8  -8   -1.17    6.11   0
  -3   7  -8  220.90    7.77   0
  -2  -2   8 1391.81   18.42   0
   0  -2   9   87.39    6.37   0
   0  -2  19    2.85    4.91   0
   2  -2  12   59.80    5.02   0
   2  -2  13   90.49    5.65   0
   2  -2  14  180.47    6.33   0
   2  -2  15   26.84    5.20   0
   2  -2  16    5.19    4.90   0
   7  -1   8   24.38    5.26   0
   7  -1  17   69.96    5.31   0
   9   1   0    0.67    6.31   0
   9   3  -4  303.61    9.96   0
  10   4  -5  189.24    8.75   0
  12   0   8  301.69    6.28   0
  12   0   9    0.67    4.41   0
  12   0  13    2.89    4.69   0
  12   0  14  101.09    5.51   0
  12   0  15    1.92    3.34   0
  13   1   3    0.53    3.27   0
  14   6  -5   36.38    6.19   0
  15   1   7    8.29    4.48   0
  15   1  13  435.18    7.07   0
  15   1  14   10.26    4.98   0
  15   3  -1  277.85    6.71   0
  16   2   3  284.30    6.43   0
  16   4  -2  454.09    7.95   0
  16   6  -4    3.33    4.50   0
  17   3   1    3.64    4.85   0
  18   2   8    8.72    3.19   0
  18   2   9   14.11    4.40   0
  18   2  10   30.50    4.66   0
  18   2  11   64.98    5.05   0
  18   4   0   10.45    4.91   0
  19   3   4   84.51    4.08   0
  19   3   5   64.85    4.99   0
  19   7  -2   23.84    5.17   0
  20   4   3    7.20    4.79   0
  21   5   2    7.25    3.15   0
 -30   0  10   30.17    5.36   0
 -30   2   5    2.07    5.14   0
 -29  -1  13   32.96    5.38   0
 -28   2   4   40.82    3.70   0
 -27  -1  11   37.78    5.19   0
 -27   1   5    5.46    4.88   0
 -26  -2  16   42.62    6.78   0
 -26   0   7   -1.65    3.72   0
 -26   4   0   -1.91    5.15   0
 -25   1   4    9.06    3.53   0
 -24  -2  14   18.88    5.20   0
 -24   4  -1    1.56    4.78   0
 -23  -1   8   14.80    5.07   0
 -23   5  -2    5.57    3.59   0
 -22  -2  12   13.34    6.14   0
 -21  -1   7   50.61    5.22   0
 -21   5  -3   -1.77    4.62   0
 -19  -1   6   22.94    5.18   0
 -19   1   1   82.27    4.11   0
 -19   3  -2   15.63    3.37   0
 -17  -1   5    6.96    5.29   0
 -17   1   0   -0.59    4.21   0
 -16   4  -4   93.20    4.18   0
 -14  -2   8  355.65    9.08   0
 -14   6  -6  283.03    7.11   0
 -13   3  -4    0.96    4.84   0
 -12   2  -3    8.40    4.90   0
 -11   7  -7  170.76    6.42   0
 -10  -2   7    6.71    8.13   0
  -9   1  -2   62.20    6.07   0
  -8   0   0  139.89    8.36   0
  -8   4  -6  339.02    7.23   0
  -7   5  -7  126.89    6.92   0
  -6   2  -4  502.81    9.41   0
  -5   7  -8   26.17    5.92   0
   0  -2  18  192.10    6.64   0
   4   0   1    2.25   10.26   0
   5  -1   6  307.23    7.72   0
   7  -1   9  191.87    6.42   0
   7  -1  15  112.47    5.38   0
   7  -1  16   -2.97    4.86   0
   8   0   3    3.63    3.96   0
   9   7  -7    3.25    9.66   0
  10   0   5    0.41    3.38   0
  12   0  10   40.74    3.72   0
  12   0  11    2.47    3.09   0
  12   0  12   10.53    3.42   0
  12   4  -4  307.98    8.72   0
  13   1   4   22.91    4.64   0
  13   3  -2  155.48    6.38   0
  14   2   1    0.56    3.49   0
  14   4  -3   41.48    4.86   0
  15   1   8   16.51    3.31   0
  15   1   9   10.00    4.46   0
  15   1  10    6.98    4.49   0
  15   1  11    4.19    4.58   0
  15   1  12   69.87    3.81   0
  16   2   4  765.24    8.34   0
  17   3   2   40.48    5.00   0
  17   5  -2    3.63    4.67   0
  18   6  -2    2.80    4.90   0
  19   3   6    3.00    4.61   0
  19   3   7    3.09    4.52   0
  19   5   0    6.64    4.52   0
  20   4   4   50.31    5.16   0
  20   6   0    5.47    4.99   0
  21   5   3    3.42    3.18   0
  21   5   4   31.32    5.02   0
 -29   1   6   14.26    5.06   0
 -28   0   8   -0.34    3.60   0
 -25  -1   9  294.06    6.82   0
 -24   0   5    6.21    4.89   0
 -24   2   1   49.17    5.21   0
 -22   0   4    9.94    4.88   0
 -22   4  -2   94.27    4.09   0
 -20   4  -3    5.96    4.84   0
 -19   5  -4    4.49    4.86   0
 -18   6  -5    7.17    5.11   0
 -17   3  -3   38.95    3.88   0
 -16   2  -2  210.96    5.19   0
 -15  -1   4    5.15    5.28   0
 -14   0   1    3.02    5.09   0
 -14   4  -5    2.13    5.13   0
 -13   5  -6    5.04    4.48   0
 -11  -1   3    6.16    6.17   0
 -10   6  -7   13.59    5.30   0
  -9   3  -5    3.64    3.42   0
  -8   2  -4  757.15    9.99   0
  -2  -2  20   52.26    5.79   0
  -2   6  -8   55.02    5.40   0
   0  -2  10  229.34    7.52   0
   0  -2  17   48.61    5.46   0
   0   6  -8    8.59    5.71   0
   2   6  -8   33.70    7.05   0
   5  -1  18    5.28    4.97   0
   5   7  -8  129.15   13.46   0
   6   0   2  603.52   10.31   0
   7  -1  10    2.30    5.03   0
   7  -1  11  185.84    6.10   0
   7  -1  12   11.61    5.07   0
   7  -1  13    7.96    5.01   0
   7  -1  14   17.86    4.88   0
  10   0   6   16.56    4.92   0
  10   0  16   72.89    5.09   0
  11   1   2  194.62    6.53   0
  11   3  -3   28.36    5.46   0
  12   8  -6   34.19    7.44   0
  14   8  -5   77.49    6.79   0
  15   3   0   81.61    5.58   0
  16   2   5  147.53    5.30   0
  16   4  -1  449.29    7.79   0
  17   7  -3    4.73    6.02   0
  18   4   1    4.40    4.81   0
  19   3   8    5.40    3.31   0
  19   3   9   -0.02    3.23   0
  19   7  -1    0.13    4.84   0
  20   4   5   16.93    3.61   0
  20   4   6    8.07    4.74   0
  20   4   7    3.42    4.89   0
  20   6   1   58.00    5.31   0
 -30   0   9    5.37    4.82   0
 -29  -1  12   11.51    5.01   0
 -28   2   3   17.41    4.96   0
 -27  -1  10   13.43    5.05   0
 -27   3   1   34.54    4.92   0
 -26  -2  15   -3.95    5.20   0
 -26   0   6  731.09    8.80   0
 -26   2   2   33.80    3.66   0
 -25   1   3   22.18    5.17   0
 -25   3   0   16.03    4.54   0
 -24  -2  13    2.59    5.03   0
 -23   1   2   48.78    4.98   0
 -23   3  -1   51.55    5.07   0
 -22   2   0   22.73    3.51   0
 -21   1   1   32.24    4.62   0
 -21   3  -2   12.28    4.78   0
 -20  -2  10  489.74    8.80   0
 -20   0   3   -0.50    3.43   0
 -20   2  -1  307.21    6.28   0
 -18  -2   9  186.80    6.52   0
 -18   0   2  727.20    8.93   0
 -18   4  -4   25.74    4.79   0
 -17   5  -5   29.17    5.01   0
 -15   1  -1  235.72    6.01   0
 -15   3  -4   59.13    5.31   0
 -14   2  -3  131.75    5.86   0
 -12  -2   7   28.01    6.75   0
 -11   1  -2  204.68    6.61   0
 -11   3  -5    6.11    4.80   0
 -10   0   0 1289.75   12.40   0
 -10   4  -6    3.71    3.53   0
  -9   5  -7   15.22    4.89   0
  -7   7  -8   19.31    5.20   0
  -4   6  -8   15.38    4.90   0
  -2  -2  19   22.65    6.19   0
   0  -2  11    3.32    4.71   0
   0  -2  12    7.96    5.64   0
   0  -2  15   29.55    6.25   0
   0  -2  16    2.30    4.93   0
   1  -1   4 2368.30   24.12   0
   3  -1   5 1444.65   15.83   0
   5  -1   7   39.38    5.79   0
   5  -1  17   11.50    4.99   0
   8   0   4  208.90    6.77   0
   9   5  -6   96.34    9.39   0
  10   0   7    3.60    4.39   0
  10   0  15    8.04    4.81   0
  12   2   0  131.71    6.47   0
  13   1   5   26.81    3.60   0
  13   1   6  121.67    5.42   0
  13   1  15    8.15    5.06   0
  14   2   2  106.26    4.50   0
  15   5  -3    4.39    4.74   0
  16   2   6    0.97    4.34   0
  16   2   7   99.36    5.00   0
  16   2  12   37.19    4.66   0
  16   2  13   -5.42    4.87   0
  16   6  -3    0.82    5.60   0
  17   3   3   36.19    5.15   0
  18   4   2    9.70    4.66   0
  19   5   1    0.65    3.04   0
  20   6   2   11.87    5.07   0
 -29  -1  11   44.46    5.40   0
 -29   1   5   13.29    4.84   0
 -28   0   7    4.30    5.01   0
 -27   1   4    6.94    3.31   0
 -26  -2  14   62.58    6.72   0
 -25  -1   8   19.88    5.01   0
 -24   4  -2    3.76    4.87   0
 -23  -1   7   31.02    5.20   0
 -22  -2  11   12.26    4.93   0
 -21  -1   6   26.89    3.71   0
 -21   5  -4   26.58    5.08   0
 -19  -1   5  224.25    6.64   0
 -19   1   0   56.95    4.94   0
 -19   3  -3    7.40    4.54   0
 -18   2  -2  261.02    6.14   0
 -16  -2   8    1.77    4.82   0
 -16   0   1    0.44    4.82   0
 -16   4  -5    6.24    4.71   0
 -16   6  -6    5.85    3.36   0
 -15   5  -6   19.34    5.03   0
 -13  -1   3  455.09    8.83   0
 -12   4  -6   12.99    5.03   0
 -12   6  -7   54.96    4.24   0
 -10   2  -4  297.24    7.09   0
  -9   7  -8   58.00    5.42   0
  -6   6  -8   87.17    5.66   0
  -4  -2  21    6.11    5.29   0
  -4   4  -7   55.12    6.15   0
  -2  -2   9  134.05    7.01   0
  -2  -2  18   13.17    6.38   0
  -2   4  -7  349.06    9.20   0
   0  -2  13  241.08    6.80   0
   0  -2  14  248.72    7.05   0
   5  -1   8   10.35    5.19   0
   5  -1  16   19.04    5.18   0
   9   1   1  700.66   10.56   0
  10   0   8  128.95    5.87   0
  10   0   9    4.29    4.77   0
  10   0  10   20.23    4.60   0
  10   0  11    1.18    4.59   0
  10   0  12   42.75    4.95   0
  10   0  13    4.64    4.75   0
  10   0  14    6.39    3.29   0
  11   1   3 1010.44   10.09   0
  13   1   7  294.89    6.17   0
  13   1  12   39.68    4.81   0
  13   1  13   -3.99    4.59   0
  13   1  14    5.79    3.37   0
  14   2   3  134.99    5.79   0
  15   3   1  354.40    7.29   0
  15   7  -4   35.45    6.02   0
  16   2   8   33.68    3.29   0
  16   2   9    0.72    3.05   0
  16   2  10   15.46    3.26   0
  16   2  11   11.24    3.12   0
  17   3   4   22.12    4.73   0
  17   5  -1   14.53    4.53   0
  18   4   3   17.82    4.77   0
  18   6  -1   33.84    5.14   0
  19   5   2    6.08    4.72   0
 -30   0   8   -0.90    4.80   0
 -28   2   2   23.89    4.83   0
 -27  -1   9    1.64    4.75   0
 -26   0   5   -2.15    4.87   0
 -26   2   1    8.10    4.37   0
 -24  -2  12  245.55    7.12   0
 -24   0   4   28.69    5.15   0
 -24   2   0   81.09    5.17   0
 -22   0   3   -1.90    4.75   0
 -22   4  -3   31.08    3.64   0
 -20   4  -4   62.19    5.25   0
 -19   5  -5   82.19    5.30   0
 -17  -1   4   49.21    5.60   0
 -17   1  -1    1.05    4.44   0
 -17   3  -4   18.73    4.82   0
 -16   2  -3  389.72    6.97   0
 -14  -2   7   48.95    6.93   0
 -13   1  -2    0.98    4.66   0
 -13   3  -5   34.53    5.05   0
 -12   0   0   35.23    4.18   0
 -11   5  -7   76.93    5.17   0
  -8   6  -8    6.85    5.18   0
  -6   4  -7  765.20    9.73   0
  -5   3  -6  226.54    7.10   0
  -4  -2   8 1660.11   24.62   0
  -4  -2  20    2.62    5.19   0
  -3   3  -6    3.47    4.98   0
  -2  -2  17   38.94    6.63   0
  -1   3  -6   30.23    6.37   0
   0   4  -7  243.53    8.98   0
   3  -1  19   17.43    5.24   0
   5  -1   9  127.08    6.08   0
   5  -1  14   17.85    4.80   0
   5  -1  15    9.44    4.49   0
   6   2  -3   24.52    8.57   0
   8   0   5   -0.63    5.01   0
   8   0  17    2.43    4.82   0
  10   2  -1   38.34    6.16   0
  11   5  -5   24.90    6.05   0
  13   1   8   11.98    3.26   0
  13   1   9   20.48    3.17   0
  13   1  10  130.79    5.14   0
  13   1  11  100.31    4.10   0
  13   3  -1  156.19    6.27   0
  13   5  -4  117.78    6.18   0
  14   4  -2  108.61    5.57   0
  14   6  -4   36.38    5.94   0
  16   4   0  304.30    6.80   0
  17   3   5    1.35    3.17   0
  17   3   6  125.10    5.35   0
  17   3   7   51.53    5.00   0
  17   3  10    2.92    4.60   0
  17   3  11    8.50    4.60   0
  17   7  -2    1.00    4.74   0
  18   4   4   18.04    4.80   0
  18   6   0    5.37    4.82   0
  19   5   3   -3.24    4.85   0
 -29  -1  10   10.38    5.08   0
 -29   1   4   15.31    4.95   0
 -28   0   6   42.35    5.34   0
 -27   1   3  147.42    5.56   0
 -27   3   0   30.01    3.71   0
 -26  -2  13    4.57    5.21   0
 -25   1   2   10.04    4.67   0
 -25   3  -1    2.82    3.01   0
 -23  -1   6   38.42    5.33   0
 -23   1   1   13.20    4.58   0
 -23   3  -2    6.56    4.59   0
 -22  -2  10   22.61    5.17   0
 -22   2  -1    6.11    3.31   0
 -21  -1   5   69.13    5.33   0
 -21   1   0   12.82    4.43   0
 -20  -2   9  103.70    5.86   0
 -20   0   2  367.32    6.19   0
 -20   2  -2   24.42    4.65   0
 -18  -2   8 1012.84   11.55   0
 -15  -1   3   13.96    5.42   0
 -14   0   0 1780.59   13.11   0
 -14   4  -6   12.25    4.91   0
 -14   6  -7   -0.91    3.48   0
 -12   2  -4   23.75    3.86   0
 -11   7  -8   57.71    5.75   0
 -10   6  -8   19.78    5.00   0
  -8   4  -7   32.72    5.02   0
  -7   1  -3  388.30    8.89   0
  -7   3  -6   14.34    5.05   0
  -5   1  -3  278.19    7.73   0
  -5   5  -8   54.11    6.25   0
  -3   1  -3   89.72    8.96   0
  -3   5  -8   12.28    4.80   0
  -2  -2  10   61.41    6.02   0
  -2  -2  16    0.60    5.85   0
  -1   5  -8  322.38    9.11   0
   3  -1   6  165.17    7.77   0
   3  -1  18   14.42    5.00   0
   4   6  -8  386.67   15.32   0
   5  -1  10   -0.48    5.15   0
   5  -1  11    2.81    4.96   0
   5  -1  12   21.67    4.90   0
   5  -1  13  205.56    6.44   0
   5   1  -1  606.37   15.12   0
   6   0   3    1.06    4.64   0
   7   1   0  606.07   11.94   0
   8   0  16  156.80    5.81   0
   8   2  -2  398.32   10.13   0
  11   1   4  182.18    6.03   0
  11   1  16   23.98    4.96   0
  11   7  -6    1.69    6.76   0
  12   2   1    3.02    3.78   0
  13   7  -5   46.08    6.00   0
  14   2   4    3.07    3.61   0
  14   2  14   63.84    5.21   0
  15   3   2   81.38    5.39   0
  15   5  -2  131.57    5.99   0
  16   4   1   35.23    5.12   0
  16   6  -2    8.69    5.68   0
  17   3   8   27.88    3.44   0
  17   3   9   15.68    3.28   0
  17   5   0   11.06    4.60   0
  18   4   5    0.45    4.50   0
  18   4   6   67.02    5.11   0
  18   4   7   68.04    5.15   0
  18   4   9   18.52    4.92   0
  19   5   4    5.94    3.28   0
  19   5   5   78.02    5.03   0
  19   5   6   15.10    5.05   0
 -30   0   7    2.83    4.92   0
 -27  -1   8    6.87    4.86   0
 -25  -1   7   20.25    3.42   0
 -24  -2  11   53.18    5.57   0
 -24   4  -3   14.46    5.14   0
 -21   3  -3   81.72    3.94   0
 -19  -1   4   50.12    5.52   0
 -19   1  -1   35.17    4.70   0
 -18   0   1   -0.04    3.55   0
 -18   2  -3  312.73    6.23   0
 -18   4  -5    1.22    3.34   0
 -17   5  -6   11.47    3.57   0
 -16  -2   7  118.22    6.02   0
 -16   6  -7   51.92    5.65   0
 -15   1  -2  415.64    7.15   0
 -15   3  -5   37.34    5.07   0
 -14   2  -4    4.01    4.76   0
 -13   5  -7   -0.21    3.19   0
  -9  -1   2    1.81    6.72   0
  -9   1  -3   41.58    5.55   0
  -9   3  -6  128.94    5.92   0
  -7   5  -8   16.38    4.72   0
  -6  -2  21    3.98    5.22   0
  -4  -2  19  115.52    6.16   0
  -3   7  -9   63.36    6.33   0
  -2  -2  11   77.31    6.93   0
  -2  -2  15   25.14    5.31   0
  -2   8  -9   26.86    6.08   0
   1  -1  20    1.62    4.99   0
   3  -1  17    6.84    4.79   0
   8   0   6  298.17    5.93   0
   8   0  14   21.76    4.87   0
   8   0  15    2.40    3.44   0
   9   1   2   70.41    5.98   0
  10   6  -6  107.09    8.27   0
  11   1   5  105.23    5.16   0
  11   1  14   39.95    4.97   0
  11   1  15   -0.04    3.32   0
  11   3  -2   94.03    6.01   0
  12   4  -3  113.63    5.92   0
  12   6  -5   95.39    6.85   0
  13   3   0   66.80    5.46   0
  14   2   5   24.70    3.53   0
  14   2   6   11.26    4.38   0
  14   2  11    4.05    4.27   0
  14   2  12   14.97    4.24   0
  14   2  13   17.67    3.44   0
  15   3   3  292.28    6.63   0
  17   5   1  243.79    6.05   0
  17   7  -1   35.25    5.11   0
  18   4   8    1.05    3.30   0
  18   6   1   33.61    4.94   0
 -29  -1   9   36.38    5.24   0
 -28  -2  14   61.90    6.01   0
 -28   0   5    0.58    4.95   0
 -28   2   1   36.16    5.30   0
 -27   1   2    0.11    4.62   0
 -26  -2  12    3.32    5.06   0
 -26   0   4   12.73    4.98   0
 -26   2   0   -4.15    4.58   0
 -25   1   1   54.02    5.00   0
 -25   3  -2    5.63    4.68   0
 -24   0   3   -0.61    3.40   0
 -24   2  -1   20.88    4.35   0
 -22  -2   9  340.73    7.73   0
 -22   0   2  117.73    5.79   0
 -22   4  -4   24.75    3.53   0
 -20  -2   8  117.81    5.55   0
 -19   3  -4   84.27    4.07   0
 -17  -1   3  349.52    7.52   0
 -16   0   0   85.37    5.51   0
 -16   4  -6   27.40    4.98   0
 -15   5  -7   19.98    4.84   0
 -12   6  -8   90.74    5.57   0
 -11  -1   2  642.18   10.52   0
 -11   1  -3 1084.89   10.48   0
 -11   3  -6   14.24    5.07   0
 -10   0  -1    1.16    5.57   0
 -10   4  -7  417.37    6.56   0
  -9   5  -8   15.89    4.63   0
  -8   0  -1    1.00    4.65   0
  -8   2  -5  218.16    6.95   0
  -7  -1   2   46.05    8.06   0
  -7   7  -9    5.43    5.95   0
  -6  -2  20   39.59    6.53   0
  -6   0  -1   -0.36    5.52   0
  -6   2  -5   64.27    4.49   0
  -5   7  -9   68.02    5.72   0
  -4  -2  18  461.82    8.75   0
  -4   2  -5   46.35    4.69   0
  -2  -2  12   97.61    5.90   0
  -2  -2  13  219.92    6.68   0
  -2  -2  14  648.01    9.98   0
  -1   7  -9   69.36    6.81   0
   0   8  -9    1.70    6.96   0
   1  -1  19    0.22    5.13   0
   1   3  -6  815.33   15.47   0
   1   5  -8   28.14    6.54   0
   2   4  -7    1.00    5.83   0
   3  -1   7  498.16    9.56   0
   3  -1  16   17.31    4.81   0
   4   0   2  188.17   10.41   0
   6   0  18   37.98    3.64   0
   8   0   7   -0.32    3.32   0
   8   0   8    4.53    4.82   0
   8   0  12    5.44    4.77   0
   8   0  13   -0.94    4.49   0
  11   1   6    7.95    4.23   0
  11   1  12   45.54    4.84   0
  11   1  13  161.48    5.68   0
  12   2   2   -0.08    3.63   0
  14   2   7   21.49    3.09   0
  14   2   8   43.74    3.49   0
  14   2   9   31.19    4.55   0
  14   2  10   -1.32    2.97   0
  14   4  -1  252.23    6.55   0
  14   8  -4   30.95    5.05   0
  15   3   4   63.21    5.15   0
  15   7  -3    1.64    4.78   0
  16   4   2   39.77    5.16   0
  17   5   2   95.60    5.02   0
  18   6   2   38.99    5.11   0
 -30   0   6   41.54    5.15   0
 -29   1   3    0.13    3.47   0
 -28  -2  13   21.45    5.23   0
 -27  -1   7   54.95    5.17   0
 -26  -2  11    8.93    6.27   0
 -25  -1   6   53.80    5.24   0
 -24  -2  10   26.68    5.21   0
 -23  -1   5   -0.19    5.24   0
 -23   1   0    2.39    3.11   0
 -23   3  -3    4.46    4.43   0
 -22   2  -2  211.14    5.01   0
 -21  -1   4    8.54    4.78   0
 -21   1  -1    4.05    4.49   0
 -20   0   1    2.79    3.16   0
 -20   4  -5   24.61    3.57   0
 -19   5  -6   14.80    3.33   0
 -18  -2   7   54.19    5.21   0
 -17   1  -2   61.41    3.80   0
 -17   3  -5    4.45    4.46   0
 -16   2  -4  701.37    8.21   0
 -13  -1   2  544.81    9.35   0
 -13   1  -3    1.59    4.72   0
 -12  -2   6  912.33   13.42   0
 -12   0  -1   -2.95    4.90   0
 -12   4  -7    2.31    4.81   0
 -11   5  -8   10.59    4.71   0
 -10  -2   6  222.46    9.88   0
 -10   2  -5   48.76    5.45   0
  -9   7  -9    9.90    6.06   0
  -4  -2  17   40.88    6.26   0
  -4   0  -1   -0.92    9.93   0
  -4   6  -9   30.00    5.96   0
  -2   2  -5 1628.79   17.01   0
   1  -1   5 2236.32   21.37   0
   1  -1  18   15.70    5.28   0
   3  -1   8    4.57    5.45   0
   3  -1  14   -2.31    4.92   0
   3  -1  15  146.73    5.78   0
   6   0   4  767.25    9.93   0
   6   0  17    0.70    3.49   0
   8   0   9    3.60    3.47   0
   8   0  10  181.15    4.88   0
   8   0  11   -2.42    3.44   0
   9   1   3   43.08    5.51   0
   9   1  17   15.97    3.58   0
   9   3  -3  402.06    9.33   0
  10   2   0  362.25    7.10   0
  10   4  -4   52.51    5.72   0
  11   1   7    4.90    3.17   0
  11   1   8   -0.73    4.45   0
  11   1   9   29.92    4.57   0
  11   1  10    2.40    4.27   0
  11   1  11   99.31    3.87   0
  12   2   3   12.16    4.75   0
  12   2  15   14.31    4.82   0
  13   5  -3  274.90    7.20   0
  14   6  -3   -3.84    5.59   0
  15   3   5   30.35    4.56   0
  15   3   6    7.49    4.29   0
  15   3  11   23.03    4.56   0
  15   3  12   18.54    3.28   0
  15   5  -1   60.84    5.04   0
  16   4   3    2.94    4.81   0
  16   6  -1   11.24    4.59   0
  17   5   3  156.23    5.58   0
  17   7   0   73.13    5.24   0
  18   6   3    2.58    4.74   0
 -29  -1   8    0.55    5.02   0
 -28   0   4   28.40    5.29   0
 -28   2   0   11.83    4.76   0
 -26   0   3    0.23    4.97   0
 -26   2  -1    8.14    4.64   0
 -24   0   2  253.14    6.14   0
 -21   3  -4  101.44    4.05   0
 -20   2  -3  209.51    4.61   0
 -19  -1   3  141.21    6.06   0
 -18   0   0  589.41    8.04   0
 -18   4  -6   66.10    5.31   0
 -17   5  -7    3.86    4.95   0
 -15  -1   2   52.04    5.69   0
 -14  -2   6    2.21    5.14   0
 -14   0  -1   -0.31    4.92   0
 -14   4  -7   18.27    4.73   0
 -14   6  -8    2.66    3.51   0
 -13   3  -6    5.48    3.51   0
 -12   2  -5   14.56    4.98   0
  -8  -2  21    2.30    5.07   0
  -8   6  -9   70.08    5.51   0
  -6  -2  19    4.76    5.95   0
  -6   6  -9   17.74    4.92   0
  -4  -2   9   80.55    7.81   0
  -4  -2  16  105.36    6.81   0
  -2   6  -9   67.56    6.48   0
  -1  -1  20    4.77    4.78   0
   1   7  -9   33.06    6.49   0
   3  -1   9   15.84    5.19   0
   3  -1  10    5.13    4.95   0
   3  -1  12  309.57    7.15   0
   3  -1  13   -0.32    4.90   0
   4   0  19   -2.40    5.07   0
   6   0  16  183.47    4.96   0
   7   1   1 2951.18   20.33   0
   7   3  -4  326.26   12.47   0
   8   4  -5   34.82    6.58   0
   9   1  15   49.89    5.04   0
   9   1  16    6.97    3.47   0
  12   2  14   63.59    4.87   0
  12   8  -5  124.09    7.52   0
  13   3   1   70.97    4.13   0
  14   4   0  302.11    6.85   0
  15   3   7   36.86    3.27   0
  15   3   8   -0.85    3.11   0
  15   3   9   65.71    3.72   0
  15   3  10    0.24    3.13   0
  16   4   4   91.61    3.95   0
  16   4   5    5.31    4.66   0
  16   4  10    6.10    4.83   0
  16   4  11    6.43    4.45   0
  17   5   4  105.73    5.46   0
  17   7   1   10.51    4.53   0
  18   6   4   43.83    3.91   0
  18   6   5    0.76    4.47   0
 -30   0   5    3.96    5.15   0
 -29   1   2   -6.81    4.78   0
 -28  -2  12   40.17    5.60   0
 -27  -1   6    5.11    4.99   0
 -27   1   1    7.16    4.56   0
 -26  -2  10   33.97    5.42   0
 -25  -1   5   19.14    5.24   0
 -25   1   0   29.36    5.15   0
 -25   3  -3   34.70    5.00   0
 -24  -2   9   71.40    5.57   0
 -24   2  -2   35.00    4.77   0
 -23  -1   4   47.42    5.39   0
 -22  -2   8   69.75    5.47   0
 -22   0   1   -2.20    4.22   0
 -22   4  -5   29.30    5.27   0
 -20  -2   7   89.79    5.61   0
 -19   1  -2  142.71    4.42   0
 -19   3  -5   56.36    5.18   0
 -18   2  -4    4.45    4.54   0
 -16  -2   6  105.21    5.98   0
 -15   1  -3 1180.40    9.46   0
 -15   3  -6    6.01    4.93   0
 -14   2  -5   22.04    4.97   0
 -13   5  -8   30.60    4.97   0
 -10   6  -9   12.69    5.13   0
  -7   3  -7  425.75    8.00   0
  -6   4  -8   10.23    4.74   0
  -5  -1   2   14.16    9.20   0
  -4  -2  15   24.86    6.33   0
  -4   4  -8   10.21    5.58   0
   0   6  -9    1.62    6.62   0
   1  -1  17   38.23    4.98   0
   2   8  -9   42.07    8.23   0
   3  -1  11   24.96    3.93   0
   4   0  18   19.99    5.10   0
   6   0   5   -0.42    3.93   0
   6   0  14  165.81    5.90   0
   6   0  15    3.06    3.69   0
   7   1  18   34.07    4.86   0
   8   8  -7   29.20    9.09   0
   9   1   4    2.99    5.23   0
   9   1  14   -1.26    4.67   0
  10   2   1    1.94    5.29   0
  10   8  -6   37.77    7.56   0
  11   3  -1  564.27    9.15   0
  12   2   4   18.07    3.81   0
  12   2   5   13.78    4.54   0
  12   2  12   66.47    4.80   0
  12   2  13    3.53    3.17   0
  12   4  -2  129.59    5.88   0
  13   3   2   16.00    5.00   0
  13   3  14    3.20    4.79   0
  13   7  -4  184.64    6.59   0
  14   8  -3    9.25    6.09   0
  15   5   0   65.91    5.19   0
  15   7  -2   36.94    5.37   0
  16   4   6   27.48    3.49   0
  16   4   7    9.02    3.26   0
  16   4   8  105.22    4.10   0
  16   4   9   -0.08    3.00   0
  16   6   0   -0.64    3.39   0
  17   5   5   24.47    3.59   0
  17   5   6   14.26    4.92   0
  17   5   7    1.65    4.57   0
  17   5   8   28.37    5.18   0
  17   7   2   -4.72    5.06   0
 -29  -1   7    6.64    4.65   0
 -28  -2  11   16.72    5.17   0
 -23   1  -1   45.61    3.56   0
 -23   3  -4   13.25    4.70   0
 -22   2  -3    8.97    3.29   0
 -21  -1   3   50.15    5.10   0
 -21   1  -2   31.44    4.80   0
 -20   0   0  140.66    4.30   0
 -20   4  -6    6.11    4.90   0
 -18  -2   6    4.68    4.67   0
 -17  -1   2   55.50    4.34   0
 -17   1  -3   30.31    4.79   0
 -16   0  -1    0.12    3.24   0
 -16   4  -7   11.54    4.71   0
 -15   5  -8    2.16    4.87   0
 -12   6  -9   95.57    5.76   0
 -11   1  -4  179.96    6.20   0
 -10   4  -8   56.82    5.19   0
  -9   1  -4    5.57    5.16   0
  -9   3  -7   10.01    4.89   0
  -8  -2  20   16.13    6.09   0
  -8   4  -8   25.82    4.78   0
  -7   1  -4   59.66    6.19   0
  -6  -2  18    4.40    4.72   0
  -5   3  -7   78.92    5.79   0
  -4  -2  10   79.91    7.26   0
  -4  -2  14   12.22    5.75   0
  -3  -1  21  145.82    6.31   0
  -3   3  -7  844.43   11.79   0
  -1  -1  19   10.82    5.03   0
   1  -1   6  185.80    8.31   0
   1  -1  16  108.89    5.63   0
   2   0  20   39.68    5.41   0
   6   0   6   84.05    5.80   0
   6   0  13    6.85    5.15   0
   7   1  17   73.14    5.24   0
   8   2  -1   21.87    6.35   0
   9   1   5  400.03    7.24   0
   9   1  13   15.58    4.80   0
  10   2  16   14.12    4.99   0
  11   5  -4   54.74    6.22   0
  12   2   6  208.05    5.75   0
  12   2   7   87.33    5.00   0
  12   2   8  148.84    5.42   0
  12   2   9   -2.57    4.43   0
  12   2  10    2.80    4.56   0
  12   2  11    1.69    3.16   0
  12   6  -4  114.10    6.95   0
  13   3   3    7.73    4.90   0
  13   3  13    8.95    4.52   0
  13   5  -2   66.35    6.05   0
  14   4   1   15.14    4.73   0
  14   6  -2  140.33    5.98   0
  15   5   1  115.39    5.44   0
  16   6   1    2.02    4.53   0
 -30   0   4   53.38    5.30   0
 -29   1   1   25.42    5.06   0
 -28   0   3   -1.07    3.28   0
 -27   1   0    3.64    4.75   0
 -26  -2   9   18.07    5.31   0
 -26   0   2   58.66    3.76   0
 -26   2  -2  122.31    5.29   0
 -24  -2   8   20.02    5.05   0
 -24   0   1    5.73    4.85   0
 -22  -2   7   49.49    5.20   0
 -21   3  -5   23.34    4.82   0
 -20   2  -4   21.92    3.38   0
 -19  -1   2   81.63    5.46   0
 -18   0  -1   -3.44    4.49   0
 -17   3  -6  121.19    4.41   0
 -16   2  -5  146.24    4.60   0
 -14  -2   5    1.74    6.20   0
 -13  -1   1  191.59    6.82   0
 -13   1  -4   13.82    4.82   0
 -12   0  -2   44.25    5.18   0
 -12   4  -8    5.80    4.65   0
 -11  -1   1  261.36    6.69   0
 -11   3  -7   35.78    3.61   0
 -10   0  -2  133.83    6.17   0
  -9  -1   1    3.67    6.49   0
  -9   5  -9   18.39    4.87   0
  -8  -2   6  890.34   21.44   0
  -8   0  -2 1599.21   14.55   0
  -8   2  -6  877.48   10.13   0
  -7   5  -9    3.08    4.67   0
  -5   1  -4  505.94    9.90   0
  -5   5  -9  138.17    6.02   0
  -4  -2  11  150.90    8.04   0
  -4  -2  12    5.41    5.81   0
  -4  -2  13   60.54    5.45   0
  -3   5  -9  271.84    8.07   0
  -2   4  -8  115.14    5.96   0
  -1  -1   4  796.88   19.93   0
  -1  -1  18   28.56    5.47   0
   0   2  -5  159.01    8.59   0
   1  -1  15   42.83    5.06   0
   3   5  -8   93.62   10.17   0
   4   0   3   -0.06    5.26   0
   4   0  17   -0.61    3.60   0
   6   0   7    3.96    5.19   0
   6   0   8  708.09    9.12   0
   6   0   9   -1.52    5.23   0
   6   0  10   13.47    4.96   0
   6   0  11    0.51    4.99   0
   6   0  12  415.35    6.27   0
   7   1  16    7.29    4.77   0
   9   1   6   48.94    5.03   0
   9   1   7   83.65    5.03   0
   9   1  10   -0.21    4.46   0
   9   1  11   66.26    4.65   0
   9   1  12    9.29    3.31   0
  10   2  15   61.40    5.02   0
  11   7  -5   45.60    6.64   0
  13   3   4    5.49    4.79   0
  13   3  11   53.60    4.82   0
  13   3  12    0.65    3.07   0
  14   4   2    6.45    4.59   0
  15   7  -1   30.02    4.76   0
  16   6   2   95.07    5.33   0
 -29  -1   6   11.28    4.93   0
 -28  -2  10    4.46    4.92   0
 -27  -1   5    5.22    3.51   0
 -25  -1   4    3.70    3.35   0
 -25   1  -1    4.37    3.19   0
 -24   2  -3    2.12    3.07   0
 -23  -1   3  755.03    8.86   0
 -23   1  -2    8.96    4.72   0
 -22   0   0   72.48    3.80   0
 -20  -2   6   10.91    4.70   0
 -19  -3  15   28.36    8.49   0
 -19  -3  16   27.27    9.51   0
 -19   1  -3    6.54    3.10   0
 -19   3  -6    4.92    4.61   0
 -18   2  -5   11.97    4.56   0
 -18   4  -7   70.89    3.97   0
 -17   5  -8   30.48    4.92   0
 -16  -2   5   48.82    5.38   0
 -15  -1   1   59.29    4.24   0
 -15   1  -4    3.61    4.70   0
 -14   0  -2   35.09    4.71   0
 -14   4  -8   56.63    5.05   0
 -13   3  -7   10.90    3.54   0
 -12  -2   5   47.43    5.79   0
 -12   2  -6  213.91    6.28   0
 -11   5  -9  103.06    6.08   0
 -10  -2  21   20.36    6.11   0
 -10   2  -6   -0.76    3.55   0
  -8  -2  19   35.72    6.01   0
  -7   7 -10   -0.96    4.96   0
  -6  -2  17    0.86    4.64   0
  -6   2  -6  250.90    6.00   0
  -5   7 -10    7.50    4.78   0
  -3  -1  20   11.61    4.75   0
   1  -1   7  154.98    7.58   0
   1  -1  14   19.55    4.91   0
   2   0  19    4.86    4.68   0
   4   0  16   17.92    4.58   0
   7   1   2  402.93    8.02   0
   9   1   8   72.66    3.82   0
   9   1   9  141.07    4.54   0
  10   2   2    5.19    3.75   0
  10   2  14   32.09    4.75   0
  11   3   0   65.79    5.44   0
  12   4  -1   55.56    4.97   0
  12   8  -4   22.81    5.88   0
  13   3   5   28.07    4.55   0
  13   3   6    4.22    4.23   0
  13   3   7   11.33    4.16   0
  13   3   8  173.78    5.29   0
  13   3   9    4.80    4.44   0
  13   3  10   31.95    4.42   0
  13   7  -3   57.55    6.07   0
  14   4   3   49.51    4.92   0
  14   4  11   27.81    4.69   0
  14   4  12    2.29    3.37   0
  14   6  -1  208.60    7.46   0
  14   8  -2    5.90    4.77   0
  15   5   2    0.82    3.11   0
  15   5   3   29.93    4.87   0
  15   7   0    2.90    4.63   0
  16   6   3   -1.48    4.48   0
  16   6   4   13.41    4.88   0
 -30   0   3   -0.31    5.04   0
 -28  -2   9    7.81    4.82   0
 -28   0   2   61.81    5.14   0
 -26  -2   8    9.62    5.24   0
 -26   0   1   -0.22    4.65   0
 -24  -2   7   -2.82    4.47   0
 -24   0   0  214.62    6.03   0
 -23   3  -5   66.89    3.94   0
 -22  -2   6   19.94    5.08   0
 -22   2  -4    9.94    3.42   0
 -21  -3  15   19.27    7.67   0
 -21  -3  16   10.93    7.39   0
 -21  -3  17    6.05    8.20   0
 -21  -1   2   50.14    3.97   0
 -21   1  -3   -0.67    4.56   0
 -20   0  -1   -1.30    3.03   0
 -20   4  -7    0.70    4.95   0
 -19  -3  14   89.99    8.58   0
 -18  -2   5   35.26    5.02   0
 -17  -1   1    7.69    3.63   0
 -16   0  -2    8.85    4.73   0
 -15   3  -7   41.47    4.91   0
 -14   2  -6   12.31    4.80   0
 -13   5  -9   -2.57    4.70   0
 -10  -2   5   18.57    7.02   0
  -8   6 -10   44.34    6.16   0
  -7  -1   1 3276.82   24.60   0
  -6  -2  16    1.76    5.92   0
  -6   0  -2  586.28   10.19   0
  -6   6 -10   32.28    6.02   0
  -4   2  -6   73.96    6.00   0
  -3   1  -4    1.56    7.32   0
  -3   7 -10    6.32    4.56   0
  -1  -1  17  401.36    7.74   0
  -1   3  -7   17.70    5.15   0
  -1   5  -9  242.00    8.14   0
   0   4  -8  134.33    7.53   0
   1  -1   8    0.02    5.35   0
   1  -1  12  344.54    7.31   0
   1  -1  13  219.17    6.65   0
   2   0  18   19.85    4.77   0
   3   7  -9    3.69    9.20   0
   4   0  15   -0.01    4.72   0
   5   1   0  168.11   10.65   0
   5   1  18    9.63    4.72   0
   7   1  15  111.34    4.30   0
   8   2  17   11.84    4.83   0
   9   3  -2  207.68    7.23   0
   9   5  -5   15.35    6.84   0
  10   2   3  102.35    6.28   0
  10   2  12    1.74    4.35   0
  10   2  13    4.24    3.24   0
  10   4  -3    0.41    4.91   0
  11   3  14   14.98    4.54   0
  11   3  15    8.52    3.46   0
  13   5  -1  142.12    5.75   0
  14   4   4   28.31    3.45   0
  14   4   5    2.58    4.69   0
  14   4   6   15.56    4.57   0
  14   4   7   21.17    4.69   0
  14   4   8   64.69    4.98   0
  14   4   9   33.55    4.71   0
  14   4  10   15.40    3.14   0
  15   5   4    0.24    4.78   0
  15   5   5  148.71    5.62   0
  15   5   6   12.64    4.65   0
  15   5   7   24.51    4.80   0
  15   5   8    0.69    4.48   0
  15   5   9   56.60    4.82   0
  15   5  10   -0.20    3.27   0
  16   6   5   51.26    3.72   0
  16   6   6    6.70    3.30   0
  16   6   7   60.34    3.58   0
 -30  -2  10   76.15    5.73   0
 -29  -1   5    1.86    4.91   0
 -27  -1   4   12.58    3.68   0
 -27   1  -1   30.88    3.64   0
 -26   2  -3    6.72    3.36   0
 -25  -1   3   27.38    5.04   0
 -25   1  -2   20.89    4.43   0
 -24   2  -4   20.38    4.63   0
 -23  -3  15   23.82    6.39   0
 -23  -3  16    6.72    6.72   0
 -23  -3  17   77.16    8.88   0
 -23  -1   2   41.45    5.49   0
 -22   0  -1    1.21    4.48   0
 -21  -3  14    2.41    5.66   0
 -21   3  -6   49.86    4.74   0
 -20  -2   5   12.25    4.79   0
 -20   2  -5   44.84    4.93   0
 -19  -3  13  102.11    7.70   0
 -19  -1   1   88.60    5.47   0
 -18   0  -2   50.47    4.79   0
 -17  -3  14   32.21    9.09   0
 -17   1  -4    9.95    3.40   0
 -17   3  -7   51.18    5.08   0
 -16   2  -6    4.11    4.25   0
 -16   4  -8  130.45    4.48   0
 -15   5  -9   66.90    5.63   0
 -10  -2  20    8.88    6.07   0
 -10   6 -10   -1.58    4.79   0
  -5  -1  21    9.08    5.03   0
  -4   6 -10   73.25    5.24   0
  -3  -1  19   11.55    5.04   0
  -1  -1  16   36.40    5.02   0
   0   0  20   44.55    5.23   0
   1  -1   9    1.35    5.22   0
   1  -1  10   19.36    5.18   0
   1  -1  11   83.41    5.51   0
   2   6  -9   17.39    6.94   0
   4   0   4  137.43    6.37   0
   4   0  14   43.77    5.40   0
   5   1  17   14.25    4.86   0
   6   2  -2 2199.93   23.40   0
   7   1   3  348.89    8.25   0
   7   1  13    6.33    4.47   0
   7   1  14   22.55    3.46   0
   8   2   0  383.68    9.14   0
   8   2  16   38.88    4.70   0
  10   2   4  284.63    6.65   0
  10   2  11  105.70    5.05   0
  10   6  -5   76.22    6.52   0
  11   3   1   29.41    5.19   0
  11   3  13   -3.93    4.33   0
  12   4   0   12.60    5.15   0
  12   6  -3    3.12    5.65   0
  14   6   0   20.15    4.60   0
  14   8  -1    8.70    4.75   0
  15   7   1   14.98    4.57   0
 -30  -2   9   10.71    5.10   0
 -28  -2   8   38.15    5.55   0
 -28   0   1    3.44    4.69   0
 -26  -2   7   47.39    5.21   0
 -26   0   0    4.16    4.76   0
 -25  -3  16   15.13    7.21   0
 -24  -2   6    3.82    4.74   0
 -23  -3  14    3.47    5.87   0
 -23  -3  18   13.67    9.25   0
 -23   1  -3  131.62    5.34   0
 -22  -2   5   79.49    5.60   0
 -22   2  -5   52.67    4.89   0
 -21  -3  13    3.06    5.70   0
 -21  -1   1   29.85    4.96   0
 -19  -3  12    1.93    5.83   0
 -19   1  -4   22.63    4.76   0
 -19   3  -7   -0.30    4.79   0
 -18   4  -8    8.31    4.69   0
 -17  -3  13    1.98    7.17   0
 -16  -2   4  822.00   10.14   0
 -15  -1   0   57.76    5.40   0
 -14  -2   4  473.08    8.87   0
 -13  -1   0  101.21    5.01   0
 -13   1  -5   18.35    4.93   0
 -12   0  -3   -4.32    4.71   0
 -12   4  -9   46.40    4.71   0
 -12   6 -10    7.02    5.05   0
 -11  -1   0   40.45    5.78   0
 -11   1  -5  127.02    4.66   0
 -11   3  -8    2.56    4.95   0
 -10   4  -9   10.49    4.56   0
  -9   1  -5  422.15    7.96   0
  -9   3  -8    9.36    4.73   0
  -8  -2  18   -0.31    4.43   0
  -8   4  -9   43.34    5.28   0
  -7   1  -5  102.09    6.03   0
  -7   3  -8   65.34    5.50   0
  -6  -2  15   12.36    4.75   0
  -6   4  -9   63.27    4.89   0
  -2   2  -6  276.06    9.24   0
  -1   7 -10   28.39    6.27   0
   2   0  17    2.71    4.68   0
   4   0   5    0.53    6.02   0
   4   0  13    2.57    4.58   0
   7   1   4   72.21    5.69   0
   7   1  12   13.20    4.57   0
   8   2  15   -5.36    4.57   0
   9   7  -6    5.34    5.44   0
  10   2   5   46.52    4.66   0
  10   2   6   -0.20    4.47   0
  10   2   7   16.74    4.54   0
  10   2   8  391.83    6.63   0
  10   2   9    3.60    4.36   0
  10   2  10   53.41    3.43   0
  11   3   2   14.08    4.94   0
  11   3  12   69.69    4.93   0
  11   5  -3   61.96    5.12   0
  12   4  13    6.90    4.46   0
  13   5   0   16.27    4.63   0
  13   7  -2  155.59    6.20   0
  14   6   1    5.63    4.47   0
  15   7   2   11.49    3.46   0
  15   7   3    9.13    4.89   0
 -29  -1   4   11.31    3.57   0
 -27  -1   3  143.94    4.56   0
 -27   1  -2    6.86    4.61   0
 -26  -2   6  139.69    5.35   0
 -25  -3  14    6.74    6.26   0
 -25  -3  15   19.96    6.82   0
 -25  -1   2    6.77    4.91   0
 -24   0  -1    0.96    4.82   0
 -23  -3  13   40.48    5.38   0
 -23   3  -6   38.79    3.70   0
 -21  -3  12   78.49    5.91   0
 -21   1  -4   42.14    4.84   0
 -20  -2   4   95.27    5.59   0
 -20   0  -2    6.44    3.07   0
 -18  -2   4   76.06    4.53   0
 -18   2  -6    3.23    3.41   0
 -17  -3  12  275.43   10.93   0
 -17  -1   0    6.47    5.08   0
 -16   0  -3    4.65    4.31   0
 -15   1  -5  219.26    6.00   0
 -15   3  -8   -0.65    4.89   0
 -14   0  -3    0.15    3.05   0
 -14   4  -9   36.41    4.73   0
 -13   3  -8  174.14    5.00   0
 -12  -2   4   50.04    5.77   0
 -12  -2  21    4.31    6.08   0
 -12   2  -7   93.16    5.45   0
 -11   5 -10   -0.02    4.59   0
 -10   0  -3    0.89    3.42   0
 -10   2  -7   14.16    5.01   0
  -9  -1   0    1.75    6.04   0
  -9   5 -10   10.79    4.91   0
  -8   0  -3    1.49    5.55   0
  -8   2  -7   90.02    5.62   0
  -7   5 -10   41.64    5.11   0
  -6  -2   8    9.65   10.24   0
  -6  -2  14   60.39    6.40   0
  -5  -1  20    1.16    5.94   0
  -5   3  -8   23.95    4.77   0
  -4   0  -2  176.29   10.28   0
  -4   4  -9  111.20    5.37   0
  -3  -1  18    9.16    4.96   0
  -2   0  21    7.32    5.17   0
  -2   6 -10    0.58    4.37   0
  -1  -1  15  167.38    6.00   0
   0   0  19   11.95    4.74   0
   0   8 -10    2.95    6.88   0
   2   0  16   11.70    4.71   0
   3   1  19   20.47    4.93   0
   4   0   6   63.28    6.10   0
   4   0  11    5.56    5.20   0
   4   0  12   31.87    3.70   0
   5   1  16   19.80    4.86   0
   6   2  18   11.59    3.61   0
   7   1   5  100.96    5.65   0
   7   1  10    2.20    4.44   0
   7   1  11  162.04    5.49   0
   8   2  14  205.14    5.78   0
   9   3  16   11.73    3.53   0
  10   8  -5   12.27    6.08   0
  11   3   3  187.70    6.28   0
  11   3  10   20.28    4.66   0
  11   3  11  292.01    6.00   0
  11   7  -4    3.34    5.23   0
  12   4   1   25.00    5.11   0
  12   4  12   83.12    4.97   0
  12   8  -3    4.28    4.83   0
  13   5   1  177.82    6.12   0
  13   5  11   23.93    4.76   0
  14   6   2   57.27    4.78   0
  15   7   4    0.96    3.36   0
 -30  -2   8   -2.63    5.20   0
 -28  -2   7    4.47    3.21   0
 -28   0   0   13.83    4.76   0
 -25  -3  13    8.85    5.96   0
 -25   1  -3   15.59    4.62   0
 -24  -2   5   12.13    4.74   0
 -24   2  -5    1.32    4.62   0
 -23  -3  12    4.27    4.68   0
 -23  -1   1   10.19    3.49   0
 -22   0  -2  190.18    5.63   0
 -21  -3  11   35.92    6.24   0
 -21   3  -7   53.50    5.23   0
 -20   2  -6   58.88    4.79   0
 -19  -3  11   19.99    6.21   0
 -19  -1   0   59.46    4.07   0
 -18   0  -3    8.33    4.36   0
 -17  -3  11   21.80    7.17   0
 -17   1  -5  198.93    4.66   0
 -17   3  -8   28.53    4.89   0
 -16   4  -9    4.59    4.78   0
 -14   2  -7   17.38    4.93   0
 -13   5 -10    4.90    4.77   0
 -10  -2  19   12.43    5.76   0
  -8  -2  17   -2.35    5.75   0
  -6  -2  13   12.87    5.83   0
  -6   2  -7   35.49    5.30   0
  -5   1  -5 1631.21   14.99   0
  -5   5 -10   16.93    4.74   0
  -3   3  -8   55.94    6.45   0
  -1  -1  14   23.85    4.67   0
   1   5  -9    1.99    6.87   0
   2   0   2  622.11   16.14   0
   2   0  15   -0.29    4.96   0
   3   1  18   21.50    4.95   0
   3   3  -6    9.30    9.93   0
   4   0   7    1.01    5.14   0
   4   0   8  212.96    6.76   0
   4   0   9   -3.42    5.43   0
   4   0  10 1148.26   10.83   0
   5   1  15   11.21    4.67   0
   6   2  17    1.49    4.69   0
   7   1   6  106.51    5.65   0
   7   1   7  431.15    7.35   0
   7   1   8   19.12    4.82   0
   7   1   9  175.48    6.07   0
   8   2   1  785.72   11.10   0
   8   2  13    2.74    4.44   0
   9   3  -1    7.76    5.27   0
   9   3  15   69.82    3.73   0
  10   4  -2   65.85    5.47   0
  11   3   4   62.69    5.19   0
  11   3   5    6.02    4.52   0
  11   3   7   37.58    4.47   0
  11   3   8    4.76    4.33   0
  11   3   9   41.34    4.55   0
  12   4   2   29.34    5.04   0
  12   4  10   17.83    4.50   0
  12   4  11    3.89    3.05   0
  12   6  -2   45.10    5.14   0
  13   5   2  117.92    5.74   0
  13   5  10    1.35    4.52   0
  13   7  -1   13.41    5.01   0
  14   6   3   14.37    4.65   0
  14   6   4  259.40    6.07   0
  14   6   5   67.87    5.17   0
  14   6   6  317.87    6.51   0
  14   6   7    9.31    4.59   0
  14   6   8    1.41    4.66   0
 -29  -1   3    4.95    3.23   0
 -28  -2   6   15.16    5.14   0
 -27  -3  14    4.63    6.22   0
 -27  -1   2    1.55    4.91   0
 -26  -2   5   16.43    4.84   0
 -26   0  -1   -1.44    3.09   0
 -25  -3  12   -2.15    4.85   0
 -25  -1   1   42.80    4.83   0
 -24   0  -2   69.39    5.27   0
 -23  -3  11   62.29    5.34   0
 -23   1  -4   30.87    3.37   0
 -22  -2   4   11.12    3.55   0
 -22   2  -6   23.89    4.82   0
 -21  -3  10    5.42    5.82   0
 -21  -1   0    9.54    4.85   0
 -20   0  -3   -2.34    4.51   0
 -19  -3  10   48.06    6.37   0
 -19   1  -5  175.00    5.51   0
 -18  -2   3  120.66    6.08   0
 -18   4  -9   26.86    4.94   0
 -16  -2   3  103.31    5.72   0
 -16   2  -7   94.15    3.83   0
 -15  -1  -1  187.35    6.17   0
 -15   5 -10    5.16    4.89   0
 -14  -2   3  349.69    7.85   0
 -13  -1  -1   55.52    5.74   0
 -10  -2   4  601.95   11.60   0
 -10   6 -11   55.53    6.51   0
  -8   6 -11   21.53    5.78   0
  -7  -1  21  123.69    7.12   0
  -6   0  -3   -2.10    6.53   0
  -5  -1   1  634.58   15.48   0
  -5   7 -11    4.07    6.14   0
  -3  -1  17   47.32    5.36   0
  -3   5 -10  168.57    7.49   0
  -2   0  20   41.60    4.95   0
  -2   4  -9  261.21    7.32   0
  -1  -1   5 3384.93   30.53   0
  -1  -1  13   20.62    5.16   0
   0   0  18  260.24    6.27   0
   1   1  20    0.69    4.92   0
   5   1   1  387.01    9.79   0
   5   1  14    9.71    5.05   0
   6   2  16  111.14    5.40   0
   7   3  -3  347.11   10.70   0
   7   3  17   29.22    5.00   0
   7   5  -6    3.38    6.69   0
   7   7  -7   15.93    8.11   0
   8   2  12  126.21    5.12   0
   8   4  -4  356.64    9.64   0
   8   6  -6    0.69    6.47   0
   9   3  14   10.20    4.40   0
  10   4  14   31.35    4.75   0
  11   3   6   10.80    3.28   0
  11   5  -2    9.48    4.34   0
  12   4   3  417.92    7.22   0
  12   4   4  161.19    5.71   0
  12   4   5   17.56    4.81   0
  12   4   7    5.15    4.59   0
  12   4   8    9.85    4.47   0
  12   4   9   38.40    3.40   0
  12   8  -2   33.65    5.18   0
  13   5   3   74.80    5.14   0
  13   5   4  432.02    7.06   0
  13   5   5   61.31    4.79   0
  13   5   6    1.96    4.60   0
  13   5   7    9.60    4.47   0
  13   5   8   32.61    4.78   0
  13   5   9   -0.46    3.13   0
  13   7   0   16.98    4.99   0
 -30  -2   7    6.33    3.71   0
 -28   0  -1    3.30    4.88   0
 -27  -3  12    7.96    6.51   0
 -27  -3  13    8.94    5.34   0
 -27   1  -3    6.13    3.71   0
 -25  -3  11    0.19    4.87   0
 -25   1  -4    3.73    4.64   0
 -24  -2   4   74.19    5.27   0
 -23  -3  10   14.25    6.18   0
 -23  -1   0    6.13    4.48   0
 -21   1  -5    4.84    4.53   0
 -20  -2   3   33.46    5.00   0
 -19  -1  -1   44.77    4.78   0
 -19   3  -8    7.76    3.48   0
 -18   2  -7    0.05    3.17   0
 -17  -3  10   11.81    6.21   0
 -17  -1  -1    1.54    3.61   0
 -15   1  -6  173.51    5.68   0
 -14   0  -4   -0.48    4.18   0
 -13   1  -6  110.16    5.67   0
 -13   3  -9    5.24    4.87   0
 -12  -2   3   78.24    6.25   0
 -12  -2  20  101.67    7.41   0
 -12   0  -4  182.92    5.88   0
 -12   4 -10   20.59    4.89   0
 -11  -1  -1 1104.92   11.28   0
 -11   1  -6   14.30    3.72   0
 -11   3  -9   46.30    5.14   0
 -10   4 -10    2.73    4.35   0
  -9   1  -6   56.26    5.62   0
  -9   3  -9  211.78    6.34   0
  -8  -2   5  396.21   13.77   0
  -8  -2  16  292.40    8.79   0
  -8   4 -10  124.38    5.64   0
  -7  -1   0  561.02   11.67   0
  -6  -2  12   50.07    5.60   0
  -6   6 -11   22.65    4.90   0
  -5  -1  19    9.72    5.24   0
  -4   2  -7   53.89    5.53   0
  -3  -1  16   34.81    5.12   0
  -1  -1  12  137.14    6.07   0
   0   0  17    4.57    4.67   0
   0   6 -10    4.30    5.77   0
   1   3  -7   52.22    7.00   0
   1   7 -10   10.46    7.91   0
   2   0  14    2.46    4.81   0
   3   1  17    6.22    4.95   0
   5   1  13  238.22    6.38   0
   8   2   2 2889.27   17.17   0
   8   2  11    4.54    4.24   0
   9   3   0  240.40    7.30   0
   9   3  13   31.12    4.68   0
  10   4  -1   22.08    5.99   0
  10   4  13   -1.02    4.38   0
  10   6  -4    5.84    4.60   0
  11   7  -3  194.33    7.40   0
  12   4   6    9.57    2.94   0
  12   6  -1   65.70    5.47   0
  13   7   1   33.48    5.08   0
 -30  -2   6   10.71    5.25   0
 -29  -1   2   -3.36    3.51   0
 -28  -2   5    2.21    4.86   0
 -27  -3  11   74.13    6.70   0
 -27  -1   1   11.17    4.90   0
 -26  -2   4    2.06    4.24   0
 -26   0  -2   36.21    4.85   0
 -25  -3  10   -4.14    6.09   0
 -25  -1   0   25.18    4.95   0
 -24   2  -6   32.58    3.63   0
 -23  -3   9   19.37    6.08   0
 -23   1  -5  210.11    5.63   0
 -22  -2   3   23.62    5.17   0
 -22   0  -3   -1.78    3.22   0
 -21  -3   9    4.25    4.92   0
 -21  -1  -1    5.44    4.35   0
 -21   3  -8   46.98    5.07   0
 -20   2  -7    5.75    3.33   0
 -19  -3   9  126.46    6.29   0
 -18   0  -4   49.56    4.75   0
 -17   1  -6  360.53    6.56   0
 -16   0  -4  119.47    4.19   0
 -15  -3  12   15.90    9.83   0
 -15   3  -9   55.46    5.24   0
 -14   2  -8   49.50    5.07   0
 -14   4 -10   16.95    4.91   0
 -12   2  -8  161.52    5.65   0
 -11   5 -11    5.18    4.65   0
 -10  -2  18   14.59    5.57   0
 -10   0  -4   80.47    4.14   0
 -10   2  -8  349.62    7.20   0
  -9  -1  -1  831.37   11.04   0
  -7   1  -6  119.53    6.31   0
  -7   3  -9   12.43    4.80   0
  -6  -2   9 1214.87   21.79   0
  -6  -2  10  208.36    9.53   0
  -6  -2  11    2.59    6.01   0
  -6   4 -10   55.84    5.43   0
  -4   0  21   -2.03    5.15   0
  -4   6 -11  108.02    6.75   0
  -3   7 -11   20.13    6.19   0
  -2   0  19    3.80    4.69   0
  -1  -1   6  156.88    9.98   0
  -1  -1  11   66.80    5.58   0
  -1   1  -4 2310.83   23.63   0
   1   1  19    1.63    4.81   0
   2   0  13   -0.56    4.75   0
   3   1  16   12.70    4.88   0
   4   2  18   37.18    3.57   0
   5   1  12   34.98    4.86   0
   6   2  15   25.79    3.60   0
   7   3  16   19.68    3.35   0
   8   2   3  108.16    6.03   0
   8   2   9   56.28    4.81   0
   8   2  10   16.41    3.28   0
   8   8  -6    1.99    7.06   0
   9   3  12  152.95    4.35   0
   9   5  -4  260.73    7.89   0
  10   4  12   43.39    4.57   0
  10   8  -4   11.52    5.63   0
  11   5  -1    2.73    4.42   0
  11   5  12    7.74    4.74   0
  12   6   0   24.35    5.08   0
  12   8  -1    5.83    4.94   0
  13   7   2    1.38    4.61   0
  13   7   3   44.85    4.85   0
 -25  -3   9  146.58    7.70   0
 -24  -2   3    5.46    4.92   0
 -24   0  -3   -0.25    4.57   0
 -23  -1  -1   55.51    5.19   0
 -22   2  -7    2.58    4.70   0
 -21  -3   8   46.04    6.36   0
 -20  -2   2  171.63    6.09   0
 -20   0  -4    2.41    4.59   0
 -19  -3   8    6.14    6.05   0
 -19   1  -6   33.63    3.48   0
 -18  -2   2  114.75    4.58   0
 -17  -3   9   57.15    5.74   0
 -17  -1  -2   69.16    5.19   0
 -17   3  -9   13.32    3.60   0
 -16  -2   2  289.24    6.19   0
 -16   2  -8   22.76    5.04   0
 -16   4 -10    0.24    3.28   0
 -15  -3  11    9.17    8.14   0
 -15  -1  -2  408.03    7.49   0
 -14  -2   2  182.86    6.65   0
 -14  -2  21   13.88    6.07   0
 -13   5 -11   26.81    5.17   0
  -9   5 -11    6.93    4.72   0
  -8  -2  15  116.85    7.12   0
  -8   0  -4  205.97    6.89   0
  -8   2  -8   53.30    5.58   0
  -7  -1  20    0.55    4.90   0
  -7   5 -11   -1.05    4.78   0
  -5  -1  18    3.40    5.07   0
  -5   3  -9  334.91    7.32   0
  -3  -1  15   53.70    5.29   0
  -3   1  -5 1481.96   15.52   0
  -1  -1   7   38.10    7.81   0
  -1  -1  10  116.44    6.37   0
  -1   3  -8   97.48    7.30   0
  -1   5 -10    5.64    5.60   0
   0   0  16   15.79    5.07   0
   2   0   3    0.86    9.75   0
   2   0  12   32.47    5.34   0
   2   4  -8   16.85    6.04   0
   3   1  -1 1322.79   27.35   0
   4   2  17    3.21    4.71   0
   5   1   2    0.99    5.30   0
   5   1  11    4.52    5.07   0
   6   2  -1  199.56    8.99   0
   6   2  14    8.39    4.40   0
   7   3  15   12.44    4.37   0
   8   2   4  673.59    8.26   0
   8   2   5  197.06    6.16   0
   8   2   6  895.90    9.22   0
   8   2   7   66.69    4.88   0
   8   2   8   50.55    3.59   0
   9   3   1  872.17   10.46   0
   9   3  10  114.46    5.08   0
   9   3  11   11.73    3.14   0
   9   7  -5    0.90    5.63   0
  10   4   0  273.14    6.97   0
  10   4  11   39.51    4.44   0
  11   5  11    4.11    4.55   0
  12   6   1   34.44    4.83   0
  12   6   9  103.13    5.32   0
  12   6  10    6.36    3.31   0
  12   8   0    7.73    5.05   0
  13   7   4    0.87    4.64   0
  13   7   5   19.91    4.99   0
  13   7   6    6.57    3.51   0
 -30  -2   5    4.15    5.23   0
 -29  -1   1   15.71    3.64   0
 -28  -2   4   44.53    5.36   0
 -27  -3  10   -0.41    4.90   0
 -27  -1   0   -0.60    4.80   0
 -26  -2   3   16.68    4.95   0
 -26   0  -3   -2.06    4.62   0
 -25   1  -5   40.06    4.90   0
 -23  -3   8   45.39    5.27   0
 -22  -2   2   27.00    5.15   0
 -22   0  -4   40.87    4.98   0
 -21   1  -6   23.29    4.72   0
 -19  -1  -2  143.46    5.47   0
 -19   3  -9   -1.86    3.23   0
 -18   2  -8   14.09    3.42   0
 -17  -3   8  284.78    8.82   0
 -15  -3  10    8.22    7.37   0
 -15   1  -7    4.06    4.57   0
 -14   0  -5    1.93    4.42   0
 -13  -1  -2   -0.84    3.20   0
 -13   1  -7  292.74    6.38   0
 -12  -2   2  287.90    7.96   0
 -12  -2  19    5.99    5.88   0
 -11  -1  -2  209.71    6.70   0
 -10  -2   3  113.84    6.90   0
  -6   2  -8  129.96    5.99   0
  -5   5 -11    2.20    4.55   0
  -4   0  20  162.48    5.80   0
  -4   4 -10  328.12    7.70   0
  -2   0  18    3.82    4.88   0
  -1  -1   8  810.97   12.16   0
  -1  -1   9  141.82    7.22   0
  -1   1  20    1.06    4.89   0
   0   0  15    5.67    4.87   0
   0   2  -6    3.57    5.89   0
   1   1  18   19.93    3.79   0
   2   0  11    1.53    5.10   0
   2   2  19    5.23    4.69   0
   3   1  15  147.43    4.53   0
   5   1   3  247.10    8.60   0
   5   1  10    2.19    4.99   0
   6   2  13   11.82    4.67   0
   7   3  14   20.08    4.92   0
   8   4  15   13.62    3.21   0
   9   3   2   57.45    5.72   0
   9   3   9  171.90    5.29   0
  10   4  10    7.19    4.39   0
  10   6  -3   18.90    5.74   0
  11   5   0   63.01    4.94   0
  11   5   9  109.66    5.31   0
  11   5  10    2.34    3.15   0
  11   7  -2    1.41    4.63   0
  12   6   2  131.43    5.56   0
  12   6   7   44.81    5.12   0
  12   6   8   99.85    5.17   0
  12   8   1    5.63    4.75   0
 -29  -3  10    2.05    5.11   0
 -27  -3   9   25.65    5.08   0
 -25  -3   8  175.37    6.79   0
 -25  -1  -1   -0.81    3.26   0
 -24  -2   2    5.61    4.87   0
 -24   0  -4   23.61    4.56   0
 -23  -3   7    2.53    5.09   0
 -23   1  -6   -0.85    4.59   0
 -21  -3   7    0.23    4.80   0
 -21  -1  -2   34.70    4.61   0
 -20  -2   1   50.40    5.50   0
 -20   2  -8   56.55    3.77   0
 -19  -3   7   50.17    5.26   0
 -18  -2   1   79.56    5.42   0
 -18   0  -5    3.28    4.44   0
 -17   1  -7  290.77    6.24   0
 -16  -2   1    8.76    5.21   0
 -16   0  -5    1.45    3.22   0
 -15  -3   9  649.06   13.79   0
 -15   3 -10    2.55    4.91   0
 -13   3 -10   31.98    4.91   0
 -12   0  -5    2.22    3.31   0
 -12   4 -11    1.59    4.68   0
 -11   1  -7    0.94    3.56   0
 -11   3 -10   15.78    4.72   0
 -10  -2  17    5.07    5.86   0
 -10   0  -5    2.28    4.73   0
 -10   4 -11   49.41    5.06   0
  -9  -1  21   47.61    5.35   0
  -9   1  -7   75.27    5.54   0
  -9   3 -10  125.73    5.87   0
  -8  -2  14    6.53    5.81   0
  -8   6 -12    9.39    5.91   0
  -7  -1  19  177.29    6.80   0
  -6   0  -4  765.15   10.97   0
  -5  -1  17   79.98    5.71   0
  -5   1  -6  340.87    6.95   0
  -4   0  -3    1.87    5.73   0
  -3  -1  14   41.03    5.11   0
  -2   2  -7  744.63   11.13   0
  -2   6 -11   42.63    6.00   0
  -1   7 -11   15.48    7.08   0
   0   4  -9   60.28    5.77   0
   1   1  -3   50.74   13.01   0
   1   1  17   36.30    4.95   0
   2   0  10   82.40    5.95   0
   3   1  14   -3.60    4.83   0
   4   2  16    2.20    3.33   0
   5   1   4  552.96    9.83   0
   5   1   8   15.28    4.85   0
   5   1   9  110.35    4.60   0
   5   3  17   10.39    3.49   0
   6   2  12   42.53    4.56   0
   7   3  13    6.02    4.45   0
   8   4  -3   29.88    6.50   0
   8   4  14   64.78    3.69   0
   9   3   3    4.23    5.04   0
   9   3   4  639.82    8.52   0
   9   3   5    7.54    4.86   0
   9   3   6  141.94    5.60   0
   9   3   7    4.19    4.69   0
   9   3   8   10.02    3.17   0
   9   5  13   13.78    4.69   0
  10   4   1   25.53    5.14   0
  10   4   8   54.80    4.66   0
  10   4   9    7.54    3.14   0
  10   8  -3   39.54    6.09   0
  11   5   1  174.23    5.94   0
  11   5   2   10.01    4.65   0
  11   5   7   81.25    5.24   0
  11   5   8   14.71    4.70   0
  11   7  -1   33.82    6.02   0
  12   6   3    8.61    3.10   0
  12   6   4   11.50    4.59   0
  12   6   5   49.53    3.66   0
  12   6   6    5.98    3.21   0
  12   8   2   43.27    5.26   0
 -29  -3   9    5.75    5.14   0
 -28  -2   3   17.42    3.49   0
 -27  -3   8   17.75    5.03   0
 -27  -1  -1   32.49    5.13   0
 -26  -2   2   33.66    5.17   0
 -25  -3   7    6.25    4.86   0
 -23  -1  -2    9.32    3.51   0
 -22  -2   1   -6.22    4.99   0
 -22   2  -8   10.23    4.94   0
 -20   0  -5   -0.09    3.16   0
 -19   1  -7    1.20    3.07   0
 -17  -3   7  199.36    7.04   0
 -17  -1  -3   34.93    4.71   0
 -17   3 -10   -0.58    4.60   0
 -16   2  -9    4.30    4.50   0
 -16   4 -11    8.93    5.10   0
 -15  -1  -3 1080.56    9.99   0
 -14  -2   1  144.79    6.36   0
 -14  -2  20    3.22    6.78   0
 -14   2  -9   44.54    4.95   0
 -14   4 -11   36.39    3.82   0
 -12   2  -9   -1.27    4.95   0
 -10   2  -9   -0.26    4.71   0
  -9  -1  -2   83.02    6.09   0
  -8  -2   4  333.99   11.65   0
  -8   4 -11   19.08    4.86   0
  -7  -1  -1 3507.40   21.64   0
  -7   3 -10    9.59    4.90   0
  -6   6 -12   73.41    6.49   0
  -3  -1  13  269.30    7.79   0
  -3   1  21  182.27    6.12   0
  -3   3  -9  485.85    8.68   0
  -3   5 -11    1.12    5.56   0
  -2   0  17    1.72    4.63   0
  -1   1  19    6.74    4.93   0
   0   0  14   57.07    5.20   0
   0   2  20    4.52    4.95   0
   2   0   4  992.11   14.17   0
   2   0   8 1012.50   11.46   0
   2   0   9   15.64    5.95   0
   2   2  -5  963.16   23.31   0
   2   2  18   38.68    5.01   0
   3   1  13    8.42    4.99   0
   4   2  15    7.90    4.90   0
   5   1   5 1687.82   13.93   0
   5   1   6  286.85    7.29   0
   5   1   7   35.12    4.04   0
   5   3  16    3.24    4.41   0
   6   2   0  135.70    7.95   0
   6   2  11    6.16    4.49   0
   6   4  16   31.88    4.96   0
   7   3  -2  107.18    6.70   0
   8   4  13   70.35    4.85   0
   9   5  -3  586.04    9.83   0
  10   4   2    1.26    3.45   0
  10   4   3   55.13    5.42   0
  10   4   4  244.55    6.50   0
  10   4   5   68.06    5.29   0
  10   4   6    4.42    4.52   0
  10   4   7  395.07    6.00   0
  10   6  11   61.63    5.25   0
  11   5   3   55.29    5.17   0
  11   5   4    5.08    4.87   0
  11   5   5    1.51    4.84   0
  11   5   6  204.92    4.80   0
 -29  -3   8    7.00    5.02   0
 -28  -2   2   15.74    4.87   0
 -27  -3   7   87.92    5.63   0
 -26   0  -4   28.28    3.67   0
 -25  -1  -2   22.54    4.86   0
 -24  -2   1   45.03    5.08   0
 -23  -3   6   77.62    5.67   0
 -22   0  -5   -0.59    2.95   0
 -21  -3   6   79.49    5.50   0
 -21  -1  -3    1.18    4.53   0
 -21   1  -7    9.21    3.23   0
 -19  -3   6  127.21    6.09   0
 -19  -1  -3   13.35    3.34   0
 -18  -2   0  338.84    6.96   0
 -18   2  -9   18.61    4.97   0
 -15  -3   8   88.93    7.25   0
 -13  -1  -3    0.94    3.20   0
 -12  -2   1    3.74    5.52   0
 -11   5 -12    2.46    4.68   0
 -10  -2   2 1890.68   16.99   0
  -9  -1  20    4.58    6.00   0
  -9   5 -12   24.96    4.82   0
  -8   0  -5    2.28    5.04   0
  -8   2  -9   48.49    5.27   0
  -7   1  -7  444.07    8.21   0
  -6   0  21    0.73    3.58   0
  -6   4 -11   12.36    4.66   0
  -5  -1   0  153.59   10.68   0
  -5  -1  16    7.16    4.68   0
  -4   0  19    5.18    5.05   0
  -4   2  -8    4.41    4.87   0
  -2   4 -10   31.46    5.20   0
   1   1  16   87.43    5.30   0
   2   0   5    1.84    5.02   0
   2   0   6  116.92    7.34   0
   2   0   7   -0.25    5.98   0
   3   3  18    3.62    4.96   0
   4   2  -3   17.31   10.89   0
   5   3  15  116.40    5.07   0
   6   2  10   28.53    4.70   0
   7   3  12   20.49    3.48   0
   8   4  12   30.66    4.74   0
   8   6  -5    8.44    5.78   0
   9   5  12   26.30    3.36   0
   9   7  -4   13.99    5.63   0
  10   6  -2  130.67    5.98   0
  10   6  10    5.35    4.63   0
  10   8  -2   -0.28    4.67   0
  11   7   0   -1.26    5.11   0
  11   7   1   68.32    5.52   0
  11   7   7  152.14    5.62   0
  11   7   8   61.09    3.94   0
 -29  -3   7   -1.20    5.16   0
 -27  -3   6   -4.19    4.83   0
 -27  -1  -2    0.06    5.03   0
 -26  -2   1   -0.47    5.00   0
 -25  -3   6    1.29    5.30   0
 -24   0  -5   -4.73    3.34   0
 -23  -3   5   14.81    4.80   0
 -23  -1  -3  108.03    5.33   0
 -23   1  -7    1.66    3.24   0
 -22  -2   0   21.17    4.99   0
 -21  -3   5    3.59    4.68   0
 -20  -2   0  155.92    4.89   0
 -20   0  -6   65.77    4.88   0
 -20   2  -9   35.09    3.58   0
 -19  -3   5 1364.60   13.26   0
 -19   1  -8   -2.00    4.72   0
 -18   0  -6    5.81    4.62   0
 -17  -3   6  325.16    7.52   0
 -17   1  -8   70.22    5.17   0
 -16  -2   0  146.20    4.94   0
 -16  -2  21    0.86    5.94   0
 -16   0  -6  752.38    7.41   0
 -15  -3   7   19.04    6.09   0
 -15   1  -8   17.38    3.27   0
 -14  -2   0   73.50    5.79   0
 -14   0  -6    2.71    3.22   0
 -13   1  -8   15.57    3.26   0
 -12  -2  18    6.25    5.40   0
 -12   0  -6  653.57    8.39   0
 -11  -1  -3  935.92    9.29   0
 -11   1  -8    3.62    4.82   0
 -10  -2  16   28.11    6.18   0
  -8  -2  13    1.26    5.69   0
  -8   0  22    5.71    5.23   0
  -7  -1  18   28.51    5.03   0
  -7   5 -12   36.05    5.12   0
  -5   3 -10   83.97    5.37   0
  -4   6 -12   47.62    6.09   0
  -3  -1  12  235.04    7.09   0
  -3   1  20    9.87    5.02   0
  -2   0  16    4.60    4.92   0
  -1   1  18   24.69    4.93   0
   0   0  13    3.30    3.44   0
   0   2  19    1.96    4.74   0
   2   2  17   43.43    3.75   0
   3   1  12  258.99    5.48   0
   4   2  14  282.80    5.28   0
   5   7  -8  132.68   13.41   0
   6   2   1   -2.51    6.41   0
   6   2   9    0.55    4.24   0
   6   4  15   70.23    5.00   0
   6   6  -7   87.17    9.72   0
   6   8  -7   11.65    7.99   0
   7   3  11  379.69    5.64   0
   8   4  11   16.15    4.43   0
   8   8  -5   61.12    6.69   0
   9   5  -2  104.87    6.37   0
   9   5  10    7.95    4.61   0
   9   5  11    0.58    3.09   0
  10   6  -1  136.83    5.87   0
  10   6   9    7.10    4.42   0
  10   8  -1   61.09    6.14   0
  11   7   2   87.54    5.39   0
  11   7   3   18.57    4.82   0
  11   7   4   12.24    4.64   0
  11   7   5    3.23    4.67   0
  11   7   6   -0.55    3.32   0
 -28  -2   1   36.93    5.05   0
 -25  -3   5   48.30    5.33   0
 -25  -1  -3   14.46    4.79   0
 -24  -2   0   80.56    5.41   0
 -22   0  -6   16.93    4.56   0
 -21   1  -8    3.14    4.93   0
 -19  -1  -4   11.19    4.67   0
 -17  -3   5   -1.84    5.56   0
 -17  -1  -4   18.35    4.56   0
 -17   3 -11   15.70    4.74   0
 -16   2 -10   20.60    4.95   0
 -15  -1  -4    8.24    4.67   0
 -15   3 -11   24.47    5.02   0
 -14   2 -10    3.27    4.61   0
 -14   4 -12    1.15    5.01   0
 -13   3 -11   55.62    3.50   0
 -12   2 -10    5.33    4.77   0
 -12   4 -12   81.19    5.32   0
 -11  -1  21   41.30    6.54   0
 -11   3 -11  271.43    6.32   0
 -10   0  -6   14.85    4.78   0
 -10   4 -12   38.90    4.88   0
  -9   1  -8   62.94    5.42   0
  -9   3 -11   13.18    4.72   0
  -6   0  20    4.43    4.85   0
  -6   2  -9   -3.84    4.89   0
  -5  -1  15    0.74    4.74   0
  -5   1  -7   41.07    5.61   0
  -4   0  18  125.35    5.77   0
  -4   4 -11    1.17    5.82   0
  -3  -1   2 2395.99   48.14   0
  -3   1  -6  182.73    7.85   0
  -3   7 -12   18.90    6.16   0
   0   0  12  312.37    7.35   0
   1   1  15   42.56    3.85   0
   2   2  16    6.33    4.75   0
   2   6 -10   23.35    8.62   0
   3   1  11   16.63    5.18   0
   3   3  17    6.52    4.55   0
   4   2  13   40.88    4.70   0
   4   4  17    2.03    4.76   0
   5   3  14    9.29    4.61   0
   6   2   7   45.42    4.89   0
   6   2   8  132.82    5.29   0
   6   4  -5  412.50   13.59   0
   6   4  14   24.60    4.46   0
   7   3  -1 2581.41   19.62   0
   7   3  10   11.30    3.26   0
   7   5  14    2.10    3.21   0
   8   4  -2  307.11    8.21   0
   8   4  10   95.28    4.96   0
   9   5   9   27.90    4.80   0
  10   6   0  287.99    6.80   0
  10   6   7   11.47    4.73   0
  10   6   8   17.54    3.48   0
  10   8   0    0.43    4.66   0
 -29  -3   6    4.05    5.44   0
 -27  -3   5    6.13    4.92   0
 -26  -2   0   -5.60    4.99   0
 -24   0  -6   48.91    5.03   0
 -23  -3   4    2.60    4.54   0
 -23  -1  -4   25.79    4.92   0
 -22  -2  -1   -2.63    4.97   0
 -21  -3   4  132.68    5.98   0
 -21  -1  -4   51.20    3.69   0
 -20  -2  -1  313.34    6.93   0
 -20   2 -10   12.94    5.06   0
 -19  -3   4   52.89    5.64   0
 -18  -2  -1   14.24    3.73   0
 -18   0  -7   -4.01    4.74   0
 -18   2 -10   39.88    5.08   0
 -16  -2  -1   13.02    5.34   0
 -16   0  -7   -3.06    4.62   0
 -15  -3   6   14.89    5.14   0
 -14  -2  19    1.92    6.16   0
 -14   0  -7    4.83    4.70   0
 -13  -1  -4   26.73    3.41   0
 -12  -2   0  112.23    6.76   0
 -10  -2   1   40.82    6.46   0
 -10   2 -10   54.66    5.21   0
  -9  -1  -3   43.31    5.56   0
  -9  -1  19   10.64    5.24   0
  -8  -2   3    1.36    6.36   0
  -8   4 -12   36.50    5.27   0
  -7  -1  -2  419.55    8.25   0
  -7  -1  17   55.22    5.34   0
  -6   0  -5    1.49    5.58   0
  -5   1  21   18.15    5.23   0
  -5   5 -12   47.17    5.24   0
  -4   0  -4  100.19    7.86   0
  -3  -1  11   42.99    5.63   0
  -2   0  15    3.14    4.90   0
  -1   1  -5 1987.66   20.35   0
  -1   1  17  387.18    7.22   0
  -1   3  -9   12.35    6.06   0
   0   2  18  248.12    6.48   0
   0   6 -11   61.47    7.89   0
   1   1  14   19.38    5.09   0
   1   3  19   10.83    3.43   0
   1   5 -10   57.15    6.73   0
   3   1  10    8.55    5.13   0
   4   2  12   95.72    5.28   0
   5   3  13    4.63    4.36   0
   6   2   2  377.69    7.91   0
   6   2   3   21.66    5.83   0
   6   2   5   66.71    5.51   0
   6   2   6  171.46    6.18   0
   7   3   8   64.50    4.78   0
   7   3   9   12.96    3.10   0
   7   5  -5   28.81    6.24   0
   7   5  13    2.35    4.49   0
   7   7  -6   30.58    7.26   0
   8   4   9   40.36    4.38   0
   8   6  12   -1.41    4.90   0
   9   5  -1  111.09    5.57   0
   9   5   8    5.42    4.88   0
   9   7  -3   22.35    4.91   0
  10   6   1  124.28    5.82   0
  10   6   2   54.56    5.15   0
  10   6   4  104.66    5.41   0
  10   6   5   14.23    4.67   0
  10   6   6   52.97    5.14   0
  10   8   1    0.37    4.72   0
  10   8   2   19.09    4.89   0
  10   8   3   18.19    5.07   0
  10   8   4   31.25    5.26   0
 -29  -3   5   44.75    5.69   0
 -28  -2   0   10.72    5.26   0
 -27  -3   4   28.11    5.62   0
 -25  -3   4    8.59    3.54   0
 -25  -1  -4    9.74    4.89   0
 -24  -2  -1   33.25    5.11   0
 -21  -3   3   23.66    5.15   0
 -20   0  -7    2.63    4.63   0
 -19   1  -9   34.70    5.00   0
 -17  -3   4  259.10    7.00   0
 -17  -1  -5  189.53    5.55   0
 -17   1  -9   43.24    5.06   0
 -15  -3   5  843.54   11.87   0
 -15   1  -9    6.91    3.44   0
 -14  -2  -1    0.07    5.33   0
 -13   1  -9   27.88    5.12   0
 -12   0  -7   -0.68    4.69   0
 -11  -1  -4  185.19    6.22   0
 -11   1  -9   29.65    5.24   0
 -10  -2  15    7.48    5.78   0
  -9   5 -13   14.25    5.32   0
  -8  -2  12   53.73    6.57   0
  -8   0  -6  317.10    6.21   0
  -8   0  21    4.15    4.97   0
  -8   2 -10    8.12    4.85   0
  -7   1  -8   25.40    5.39   0
  -7   3 -11  452.56    7.98   0
  -6   0  19    1.54    5.26   0
  -5  -1  14   16.34    4.81   0
  -4   0  17    1.97    4.76   0
  -3   1  19    8.63    3.63   0
  -3   3 -10  162.24    6.23   0
  -2   2  -8    3.53    5.18   0
  -2   2  20   51.77    3.92   0
  -1   5 -11   30.22    5.26   0
   0   0  11    4.99    4.04   0
   1   3  -8   18.18    6.63   0
   2   2  15   22.85    4.76   0
   3   1   0  171.27   13.07   0
   3   1   9   17.60    5.52   0
   3   3  16    7.21    3.47   0
   4   4  16    9.98    3.33   0
   6   2   4  493.00    7.77   0
   6   4  13   20.91    3.55   0
   7   3   0   13.16    5.77   0
   7   3   7  412.59    7.27   0
   7   5  12   37.50    4.83   0
   8   4  -1   52.06    5.66   0
   8   4   8   23.93    3.32   0
   8   6  -4    8.69    5.86   0
   8   6  11   20.11    4.77   0
   8   8  -4   29.99    6.08   0
   9   5   0    2.67    4.68   0
   9   5   6  244.80    6.49   0
   9   5   7   15.14    4.66   0
   9   7   9   15.00    4.87   0
  10   6   3    5.66    3.29   0
 -26  -2  -1    4.11    3.57   0
 -25  -3   3    0.74    4.64   0
 -24   0  -7    2.60    4.98   0
 -23  -3   3    4.71    3.46   0
 -22  -2  -2  177.63    6.08   0
 -22   0  -7   -3.57    3.43   0
 -21  -1  -5    9.79    4.98   0
 -21   1  -9    5.10    4.98   0
 -20  -2  -2   23.40    5.20   0
 -19  -3   3   21.82    5.18   0
 -19  -1  -5  171.96    4.58   0
 -18  -2  -2  230.46    6.51   0
 -16  -2  -2  237.82    6.55   0
 -16  -2  20   48.88    7.92   0
 -16   2 -11    8.58    4.82   0
 -15  -1  -5  223.76    5.10   0
 -15   3 -12   18.22    5.06   0
 -14   2 -11    4.39    4.80   0
 -13  -1  -5   25.25    4.77   0
 -13   3 -12   -3.73    4.63   0
 -12  -2  17    8.11    5.88   0
 -11  -1  20   29.15    6.24   0
 -11   3 -12   85.16    5.35   0
 -10   0  -7    0.87    4.91   0
 -10   0  22   10.98    6.39   0
  -6   4 -12  100.44    5.79   0
  -6   6 -13    9.38    5.11   0
  -5  -1  -1  376.40    9.90   0
  -4   2  -9    2.31    3.44   0
  -3  -1  10    8.80    5.26   0
  -3   5 -12    1.81    5.65   0
  -2   0  14   -0.80    4.79   0
  -2   6 -12   10.59    5.84   0
  -1   1  16   33.01    5.02   0
   0   0  10 1288.14   12.22   0
   0   2  -7  635.33   11.88   0
   0   2  17   62.69    5.22   0
   0   4 -10  182.99    8.17   0
   1   1  13  242.20    6.73   0
   1   3  18    4.49    3.39   0
   3   1   8    1.47    5.30   0
   3   3  15   65.67    5.08   0
   3   5  -9  419.42   16.46   0
   4   2  11    9.39    3.33   0
   4   4  15    1.14    4.51   0
   5   3  -4  301.18   13.85   0
   5   3  12   26.56    3.46   0
   5   5  15    2.08    3.34   0
   6   4  12   99.11    5.17   0
   7   3   1  779.34   10.59   0
   7   3   5   85.61    5.41   0
   7   3   6    9.71    4.69   0
   7   5  11    3.40    4.66   0
   8   4   0  183.58    6.59   0
   8   4   6  311.03    6.75   0
   8   4   7   36.74    3.60   0
   8   6  10   32.47    4.76   0
   9   5   1  101.52    5.57   0
   9   5   2   64.54    5.36   0
   9   5   3   58.63    5.14   0
   9   5   4  292.12    6.64   0
   9   5   5  208.24    6.19   0
   9   7  -2    8.76    4.73   0
   9   7   7    6.33    4.86   0
   9   7   8   56.00    3.71   0
 -27  -3   3   48.25    5.36   0
 -25  -1  -5   38.13    5.07   0
 -24  -2  -2   47.51    5.17   0
 -23  -3   2   32.36    4.75   0
 -23  -1  -5  231.03    4.87   0
 -21  -3   2   35.85    5.27   0
 -20   0  -8   14.56    4.62   0
 -19  -3   2  117.53    5.95   0
 -18   0  -8   67.36    4.97   0
 -18   2 -11   59.58    4.01   0
 -17  -3   3    9.16    5.08   0
 -16   0  -8  172.15    5.69   0
 -15  -3   4  163.64    6.49   0
 -14  -2  -2   96.42    5.93   0
 -14   0  -8  151.97    5.38   0
 -13  -3   7   42.45    7.81   0
 -13  -3   8   20.64    7.35   0
 -13  -3   9   98.68    9.83   0
 -12  -2  -1    0.33    3.96   0
 -12   2 -11    5.09    3.42   0
 -12   4 -13    2.46    5.06   0
 -10  -2   0  312.30    8.02   0
 -10   2 -11  126.15    6.07   0
 -10   4 -13    7.00    5.01   0
  -9  -1  -4    4.48    5.07   0
  -9  -1  18   40.95    5.38   0
  -9   1  -9  151.14    4.78   0
  -9   3 -12  157.25    5.91   0
  -8  -2   2  399.78   10.38   0
  -7  -1  -3  293.57    8.07   0
  -7  -1  16   17.53    5.10   0
  -7   5 -13   -0.38    4.74   0
  -6   2 -10   30.11    5.42   0
  -5   1  20    5.41    4.88   0
  -5   3 -11   50.96    5.22   0
  -4   0  16   53.65    5.43   0
  -3  -1   9   69.93    7.30   0
  -3   1  18   11.44    4.87   0
  -2   0  -3    1.98   10.05   0
  -2   2  19   18.41    4.97   0
  -2   4 -11  133.19    6.17   0
   1   3  17  100.52    5.43   0
   2   2  14  172.45    4.80   0
   2   4  17   -6.77    4.68   0
   4   2  10  195.11    6.02   0
   5   3  11   36.75    4.78   0
   5   5  14   37.95    4.79   0
   6   4  11   11.39    4.61   0
   6   6  13   10.35    4.97   0
   7   3   2  776.82    9.67   0
   7   3   3   81.47    6.14   0
   7   3   4   -0.36    3.71   0
   8   4   1   11.52    5.05   0
   8   4   2  301.44    7.18   0
   8   4   3  745.49    9.33   0
   8   4   4    0.04    5.27   0
   8   4   5  327.72    6.06   0
   8   6   9   67.41    5.00   0
   8   8  -3    9.53    5.51   0
   9   7  -1   26.42    4.80   0
   9   7   0   24.31    6.18   0
   9   7   5   30.22    4.87   0
   9   7   6   -2.08    4.72   0
 -27  -3   2    4.25    4.76   0
 -26  -2  -2  125.30    4.34   0
 -25  -3   2   12.18    3.54   0
 -22  -2  -3    5.87    4.89   0
 -22   0  -8   13.45    4.76   0
 -21  -1  -6   24.11    4.53   0
 -20  -2  -3  207.73    5.96   0
 -19  -1  -6   34.52    4.77   0
 -19   1 -10    5.77    4.87   0
 -18  -2  -3  293.50    6.52   0
 -17  -3   2   72.74    5.56   0
 -17  -1  -6  339.95    6.62   0
 -17   1 -10    2.85    3.60   0
 -15  -1  -6  188.01    5.79   0
 -15   1 -10    4.10    3.46   0
 -13  -3   6  275.96    9.38   0
 -13  -1  21   29.19    6.31   0
 -13   1 -10  134.31    5.56   0
 -12   0  -8  329.30    6.53   0
 -11  -1  -5  119.55    4.41   0
  -8  -2  11   37.44    7.80   0
  -8   0  -7    0.32    4.78   0
  -8   0  20    2.74    4.89   0
  -8   4 -13   74.26    5.73   0
  -6   0  -6  106.53    4.85   0
  -6   0  18   40.51    5.66   0
  -5  -1  13  370.66    8.14   0
  -5   1  -8   17.64    4.11   0
  -4   0  -5   -1.16    6.26   0
  -4   4 -12   38.47    6.17   0
  -4   6 -13    9.30    6.00   0
  -3   1  -7  574.07   10.02   0
  -2   0  13    2.82    5.09   0
  -1   1  15  187.93    6.33   0
  -1   3  19   63.43    5.22   0
  -1   7 -12   19.04    7.35   0
   0   0   9    0.60    5.87   0
   0   2  16    3.12    4.97   0
   1   1  12  319.29    6.07   0
   1   7 -11   24.43    9.21   0
   2   2  13   82.54    5.05   0
   2   4  -9   70.39    8.11   0
   3   1   1  922.72   17.76   0
   3   1   6  200.01    7.34   0
   3   1   7  578.59    8.26   0
   3   3  14   -1.83    4.41   0
   4   2   9   -0.19    4.41   0
   4   4  14  123.88    5.29   0
   5   3  10   83.69    5.12   0
   5   5  -7  254.33   16.15   0
   6   4  10   56.26    4.66   0
   7   5  10   49.84    3.65   0
   7   7  -5   89.20    7.01   0
   8   6  -3    0.44    4.61   0
   8   6   8    1.90    4.31   0
   9   7   1   23.61    4.63   0
   9   7   2   77.78    5.72   0
   9   7   3    1.99    4.32   0
   9   7   4   -0.53    4.49   0
 -26  -2  -3    0.65    5.02   0
 -25  -3   1   39.50    5.16   0
 -24  -2  -3    6.08    3.17   0
 -23  -3   1    4.20    4.92   0
 -23  -1  -6    2.72    3.21   0
 -21  -3   1  318.67    6.80   0
 -19  -3   1  146.64    6.31   0
 -16  -2  -3  385.20    6.29   0
 -16   2 -12   29.04    4.94   0
 -15  -3   3  292.34    7.37   0
 -14  -2  18   95.90    7.28   0
 -14   2 -12    6.15    5.06   0
 -13  -3   5    0.72    6.29   0
 -13  -1  -6   92.74    5.40   0
 -13   3 -13    6.08    4.95   0
 -12  -2  -2    1.58    5.36   0
 -11   1 -10    1.46    3.36   0
 -10  -2  -1   -0.89    5.56   0
 -10  -2  14  211.88    8.90   0
 -10   0  -8  124.30    5.76   0
 -10   0  21   -2.92    6.41   0
  -8   2 -11    8.13    4.95   0
  -7   1  -9  205.37    5.55   0
  -7   1  21  118.67    6.00   0
  -7   3 -12   20.50    4.97   0
  -5   1  19   17.60    5.17   0
  -5   5 -13   99.13    5.75   0
  -4   2  20    0.19    5.04   0
  -3  -1   8    6.13    7.13   0
  -3   1  17   45.75    5.20   0
  -2   2  18    7.57    4.90   0
   0   0   8 1186.23   13.19   0
   1   1  11   89.47    5.73   0
   1   3  16   13.35    4.84   0
   2   4  16   30.84    4.65   0
   3   1   5 1499.49   14.41   0
   3   3  13   49.30    4.74   0
   3   5  16    1.20    3.30   0
   4   4  13    2.47    4.38   0
   5   5  13   95.38    3.92   0
   6   6  12   66.42    3.90   0
   6   8  -6   67.32    7.00   0
   7   5  -4    0.72    4.75   0
   7   5   9    3.40    3.26   0
   7   7  10   -1.45    3.61   0
   8   6   6   13.25    4.65   0
   8   6   7    2.80    3.39   0
   8   8  -2   13.66    4.80   0
   8   8  -1    0.24    5.81   0
   8   8   5   35.19    5.23   0
   8   8   6   30.11    5.12   0
 -27  -3   1   43.21    5.07   0
 -23  -3   0   18.62    5.11   0
 -22  -2  -4    7.53    4.98   0
 -21  -3   0    0.95    4.93   0
 -21  -1  -7   17.95    4.69   0
 -20  -2  -4   20.36    4.94   0
 -20   0  -9    0.31    4.75   0
 -19  -1  -7   -0.92    4.39   0
 -18  -2  -4    3.62    4.48   0
 -18   0  -9    3.33    3.26   0
 -17  -3   1  551.78    8.58   0
 -17  -1  -7  246.19    6.20   0
 -17   1 -11    2.17    4.95   0
 -16   0  -9    2.13    3.36   0
 -15  -3   2    3.69    5.25   0
 -15   1 -11    9.34    5.01   0
 -14  -2  -3  152.76    5.04   0
 -14   0  -9    6.71    4.85   0
 -13  -3   4    1.01    6.27   0
 -12  -2  16   36.84    6.46   0
 -12   2 -12   55.04    5.09   0
 -11  -1  -6   12.99    4.55   0
 -11  -1  19  455.23    8.66   0
 -11   3 -13    4.22    4.81   0
  -9  -1  -5  392.76    7.46   0
  -9  -1  17    2.27    5.89   0
  -9   1 -10    4.02    4.82   0
  -8  -2   1   24.70    6.60   0
  -8   0  19   -4.61    6.32   0
  -7  -1  -4   70.68    6.00   0
  -7  -1  15   71.93    5.34   0
  -6   4 -13   23.56    4.97   0
  -5  -1  -2    2.52    5.45   0
  -5  -1  12  110.67    7.22   0
  -4   0  15    0.75    4.91   0
  -4   2 -10  177.34    6.46   0
  -3   3 -11   71.71    5.28   0
  -3   3  20    4.62    4.75   0
  -2   0  12    1.10    4.99   0
  -2   2  -9    0.03    4.97   0
  -1   1  -6  142.65    7.88   0
  -1   1  14   26.75    5.10   0
  -1   3 -10  276.36    8.45   0
  -1   3  18    6.89    4.73   0
   0   2  15   29.97    4.81   0
   0   4  18    9.43    5.17   0
   2   2  12   54.41    5.05   0
   3   1   2   92.08    7.73   0
   3   1   3   78.73    8.66   0
   3   1   4    0.95    4.90   0
   3   5  15    6.61    4.67   0
   4   2   8   -0.73    3.30   0
   4   6  14    0.37    4.83   0
   5   3   9  358.11    5.83   0
   5   5  12   40.16    4.88   0
   6   4  -4   38.46    6.85   0
   6   4   9   70.11    3.75   0
   6   6  11   23.17    3.47   0
   7   5   8   13.94    3.35   0
   7   7   9    8.95    3.31   0
   8   6  -2   83.63    5.49   0
   8   6   5   20.55    4.67   0
   8   8   0   14.40    4.96   0
   8   8   1   15.72    4.75   0
   8   8   2   48.47    4.97   0
   8   8   3   18.59    4.93   0
   8   8   4   -4.44    4.97   0
 -27  -3   0   24.29    5.25   0
 -26  -4   8    3.35    5.06   0
 -26  -4   9    3.58    5.04   0
 -26  -4  10   78.91    5.90   0
 -26  -4  11    0.67    5.30   0
 -26  -4  12   34.50    6.85   0
 -25  -3   0   12.77    3.48   0
 -24  -4   9   47.15    6.45   0
 -24  -4  10    1.27    5.97   0
 -24  -2  -4   22.91    3.76   0
 -23  -1  -7   -1.37    4.75   0
 -19  -3   0  126.98    6.14   0
 -19   1 -11   18.77    3.71   0
 -16  -2  -4  784.43    7.99   0
 -16  -2  19   12.27    7.26   0
 -15  -1  -7    4.72    3.31   0
 -13   1 -11   99.26    5.67   0
 -12  -2  -3    8.63    4.78   0
 -12   0  -9    5.38    4.59   0
 -12   0  22    8.05    5.03   0
 -10   2 -12   -0.76    4.90   0
 -10   4 -14   27.24    5.33   0
  -9   3 -13   19.63    5.08   0
  -8   0  -8   -0.40    5.04   0
  -7   1  20    5.59    4.91   0
  -7   5 -14    3.16    4.80   0
  -6   0  -7    4.75    5.50   0
  -6   0  17   -1.45    4.79   0
  -6   2 -11    4.42    4.80   0
  -6   2  21    5.54    5.26   0
  -5   1  -9  127.58    6.24   0
  -5   3 -12   28.20    5.32   0
  -4   2  19  118.84    5.67   0
  -3  -1   7   25.73    8.03   0
  -3   1  16   38.47    5.32   0
  -2   2  17   39.20    5.16   0
  -1   5 -12   21.22    5.96   0
   0   0   7    2.14    6.53   0
   1   1  10   20.04    5.62   0
   1   3  15    5.11    4.78   0
   1   5  17   47.94    5.23   0
   2   4  15   26.61    5.05   0
   3   3  12   -4.52    4.42   0
   4   2  -2   56.72    8.70   0
   4   2   7   53.34    4.05   0
   4   4  12   25.34    4.82   0
   5   3   8   19.11    3.53   0
   5   5  11    2.63    4.50   0
   6   4   8   11.28    3.38   0
   6   6  -6   -0.24    6.74   0
   6   6  10   26.09    4.85   0
   7   5  -3  105.41    7.04   0
   7   5   6    4.75    4.80   0
   7   5   7  116.10    4.40   0
   7   7  -4    4.11    5.76   0
   7   7   8   19.20    3.37   0
   8   6  -1    9.43    4.60   0
   8   6   0   82.99    5.38   0
   8   6   1    1.34    5.03   0
   8   6   2   56.03    5.40   0
   8   6   3   12.96    5.10   0
   8   6   4    5.62    3.30   0
 -26  -4   7    2.81    5.03   0
 -26  -4  13    4.75    6.31   0
 -25  -3  -1    4.90    4.97   0
 -24  -4   7   23.56    5.37   0
 -24  -4   8   38.92    5.53   0
 -24  -4  11   16.48    5.21   0
 -24  -4  12   22.02    7.06   0
 -23  -3  -1   61.32    5.48   0
 -22  -2  -5   48.61    5.08   0
 -21  -3  -1   14.11    4.97   0
 -20  -2  -5   42.09    4.98   0
 -20   0 -10   25.00    5.18   0
 -19  -3  -1   96.60    5.72   0
 -18  -2  -5   11.34    4.74   0
 -18   0 -10  659.47    8.13   0
 -17  -3   0  114.72    5.92   0
 -16   0 -10   28.08    5.03   0
 -15  -3   1  272.22    7.14   0
 -14  -2  -4    6.79    4.80   0
 -13  -3   3   -0.60    5.15   0
 -13  -1  -7  326.65    5.64   0
 -13  -1  20    2.33    4.75   0
 -11   1 -11  107.65    5.51   0
 -10  -2  -2    5.62    5.66   0
 -10   0  -9    0.45    4.72   0
  -8  -2   0  447.34    9.98   0
  -8   2 -12  130.50    5.78   0
  -8   4 -14   72.02    5.76   0
  -7   1 -10   -1.97    5.17   0
  -5   1  18    7.61    4.64   0
  -4   0  -6   43.93    6.24   0
  -4   0  14   37.70    5.25   0
  -3   1  -8   -1.49    5.52   0
  -3   3  19    1.81    4.91   0
  -3   5 -13   -0.54    4.78   0
  -2   0  -4  786.39   14.29   0
  -2   0  11    3.15    5.20   0
  -2   4 -12   70.25    6.79   0
  -2   4  19   49.85    5.50   0
  -1   1  13   19.63    5.36   0
  -1   3  17   13.53    4.99   0
   0   0   6   60.99    7.71   0
   0   2  -8  583.62   11.47   0
   0   2  14  262.65    6.40   0
   0   4  17    4.26    4.76   0
   2   2  11    1.58    4.79   0
   3   5  14    3.14    4.39   0
   4   2   6   62.43    5.47   0
   4   6  13    6.50    3.36   0
   5   3   7   66.66    5.25   0
   5   7  11   10.13    5.04   0
   6   4   7  719.36    7.86   0
   6   6   9   16.72    4.93   0
   6   8  -5    7.72    5.78   0
   7   5   5    0.41    5.02   0
   7   7   6   24.14    4.92   0
   7   7   7   65.43    3.91   0
 -26  -4   5    7.55    5.13   0
 -26  -4   6   72.52    5.71   0
 -24  -4   6   38.90    5.57   0
 -24  -2  -5    4.57    3.69   0
 -22  -4   7    8.80    5.29   0
 -22  -4   8    6.00    4.96   0
 -22  -4   9   61.26    5.46   0
 -22  -4  10   14.94    5.87   0
 -21  -1  -8    7.90    3.37   0
 -19  -1  -8    1.52    3.27   0
 -18  -2  20    4.51    6.23   0
 -17  -3  -1    2.13    4.91   0
 -17  -1  -8   82.37    3.91   0
 -17   1 -12    7.74    5.04   0
 -16  -2  -5  129.30    5.49   0
 -15  -3   0   68.76    5.85   0
 -15  -1  -8   13.35    4.67   0
 -15  -1  21    4.95    6.54   0
 -15   1 -12   69.67    5.50   0
 -14   0 -10 1469.94   11.04   0
 -14   2 -13   22.91    3.64   0
 -13  -3   2  124.45    6.34   0
 -13   3 -14   -4.84    5.35   0
 -12  -2  -4   23.98    5.30   0
 -12   2 -13   -0.71    5.12   0
 -11  -1  -7    5.08    4.52   0
 -11  -1  18    9.46    6.22   0
 -11   3 -14   21.55    5.01   0
 -10   0  20   29.18    5.23   0
  -9  -1  -6   59.40    4.10   0
  -9   1 -11   59.22    5.29   0
  -9   1  21   45.65    5.42   0
  -8   0  18    7.52    6.26   0
  -7  -1  -5   77.96    5.69   0
  -7  -1  14   41.66    4.89   0
  -7   3 -13   -1.94    5.00   0
  -6   0  16  182.78    6.48   0
  -6   2  20   35.98    5.22   0
  -5  -1  -3  235.67    7.28   0
  -5  -1  11    4.07    6.30   0
  -5   5 -14   38.48    6.44   0
  -4   4 -13   -3.51    4.82   0
  -2   2  16    3.72    4.71   0
  -2   6 -13    8.52    6.19   0
   0   4 -11  119.57    7.58   0
   0   6 -12  109.88    7.98   0
   1   1  -4  720.90   18.64   0
   1   1   9    1.11    5.76   0
   1   3  -9  820.01   13.50   0
   1   3  14    0.44    4.47   0
   1   5 -11   20.04    6.15   0
   1   5  16   21.82    4.89   0
   2   4  14    2.00    3.30   0
   2   6  15   41.31    5.10   0
   3   3  11   65.39    3.77   0
   3   5  13   -2.33    4.68   0
   4   2   5   33.57    5.69   0
   4   4  11    1.40    3.10   0
   4   6  12   56.86    4.81   0
   5   3  -3  364.99   12.26   0
   5   3   6  182.96    6.24   0
   5   5  10   16.34    4.75   0
   5   7  10    8.18    4.84   0
   6   4  -3   14.08    6.47   0
   6   4   6  168.55    6.29   0
   6   6   8   78.72    5.41   0
   6   8   7    5.65    4.69   0
   7   5  -2    8.54    4.92   0
   7   5   4    1.55    4.91   0
   7   7  -3  114.08    5.98   0
   7   7   5   -2.46    5.11   0
 -26  -4   4   30.48    5.62   0
 -25  -3  -2   -0.36    5.08   0
 -24  -4   4   24.67    5.37   0
 -24  -4   5    5.68    5.54   0
 -24  -2  -6   33.78    5.37   0
 -23  -3  -2    2.94    3.61   0
 -22  -4   5  208.19    7.01   0
 -22  -4   6   31.04    5.41   0
 -22  -2  -6   12.31    4.87   0
 -21  -3  -2   13.77    3.65   0
 -20  -2  -6   47.12    5.40   0
 -19  -3  -2   19.32    5.06   0
 -18  -2  -6    4.72    4.67   0
 -14  -2  -5   25.06    5.05   0
 -13  -3   1  168.09    6.89   0
 -13  -1  -8   13.18    4.50   0
 -13   1 -12   36.61    5.08   0
 -12   0 -10   41.03    3.87   0
 -12   0  21    0.02    5.07   0
 -10  -2  -3   90.30    6.30   0
 -10   2 -13    9.35    4.80   0
  -9  -1  16   18.46    5.00   0
  -8  -2  -1  729.07   11.29   0
  -8   0  -9    2.03    5.49   0
  -7   1  19  161.08    5.83   0
  -6   0  -8  654.12    9.31   0
  -6   2 -12   44.37    5.49   0
  -6   4 -14   27.56    5.39   0
  -5   1  17   98.83    5.77   0
  -5   3  20   26.80    5.27   0
  -4   2 -11    9.44    4.98   0
  -4   2  18  401.25    6.33   0
  -4   6 -14   -0.19    5.01   0
  -3  -1   6  484.97   13.98   0
  -3   1  15   39.11    5.20   0
  -3   3  18   22.36    5.20   0
  -2   4  18   47.73    5.18   0
  -1   1  12  146.35    6.37   0
  -1   3  16   23.80    4.98   0
   0   0   5   -1.97    8.35   0
   0   2  13  267.56    6.61   0
   0   4  16    0.59    4.54   0
   2   2  10  182.18    5.09   0
   3   3  10  183.13    5.86   0
   4   2  -1  238.99   10.93   0
   4   2   4    1.99    5.78   0
   4   4  10  265.99    6.11   0
   5   3   5    5.07    4.94   0
   5   5   9  123.42    5.46   0
   6   4   5  110.85    4.65   0
   6   6   7    6.47    4.76   0
   6   8   6   -3.78    4.88   0
   7   5  -1   19.78    4.91   0
   7   5   0    9.27    4.53   0
   7   5   1   16.47    5.14   0
   7   5   2    2.20    5.22   0
   7   5   3  208.45    5.40   0
   7   7  -2   -1.33    4.77   0
   7   7   3  156.79    6.00   0
   7   7   4   68.88    5.26   0
 -19  -1  -9   35.02    3.58   0
 -18   0 -11   -1.33    3.58   0
 -11   1 -12   36.83    3.75   0
  -9   3 -14    6.92    3.75   0
   1   5  15   45.27    3.86   0
   2   4  13   16.42    3.48   0
   2   6  14   68.96    3.91   0
   4   2   3   62.97    5.33   0
   4   6  11  103.16    4.24   0
   5   7   9   66.92    4.11   0
   6   4   4  134.48    4.82   0
 -25   3   1   38.87    4.84   0
 -25   3   2   11.32    3.25   0
 -25   3  11    4.39    4.31   0
 -23   3  -2    0.85    3.53   0
 -23   3  14   -0.97    4.65   0
 -22   2   4    6.12    4.70   0
 -22   2   5  111.27    5.13   0
 -22   2   6   24.16    4.52   0
 -22   2   7   50.57    4.59   0
 -22   2   8   63.63    4.78   0
 -21   3  -5   25.31    4.64   0
 -20   2  -1  306.13    6.83   0
 -20   2  11   71.08    4.64   0
 -19   3  -7    2.87    5.36   0
 -18   2  -4    6.03    5.56   0
 -18   2  13   17.69    4.88   0
 -17   3  17    7.33    3.18   0
 -16   2  -6    5.27    5.64   0
 -16   2  14  294.49    6.85   0
 -15   1   0   70.05    4.31   0
 -15   1   8  249.15    6.04   0
 -13   1  -3    1.14    4.61   0
 -13   3  18    2.49    4.66   0
 -12   2  15   31.95    5.09   0
 -11   1  -5  102.51    6.33   0
 -11   3  18   12.64    4.95   0
 -10   2  15    5.40    3.05   0
  -9   1  11   55.15    5.40   0
  -9   3  18   15.07    5.35   0
  -7   1  11   78.51    5.79   0
  -7   3  18   11.95    5.13   0
  -6   2  15   16.13    4.89   0
  -5   1  11    4.25    4.96   0
  -1   3  17   19.59    7.08   0
   0   2 -14  244.58    8.80   0
   0   2  14  250.16    9.36   0
   9   1 -10   27.78    5.56   0
  11   1  -9  206.50    6.74   0
  13   1  -8  196.26    4.90   0
  14   2   6    9.08    5.75   0
  14   4  12    5.51    6.77   0
  15   3 -17   73.62    3.87   0
  16   2   4  651.94    9.48   0
  16   4 -19   88.58    5.45   0
  17   3 -16   42.45    4.81   0
  17   3   7   49.93    6.08   0
  18   2 -11    3.19    4.13   0
  18   2   1    7.75    4.75   0
  18   4   9   30.00    6.21   0
  19   3 -15   33.62    4.48   0
  19   3   5   45.56    5.15   0
  20   2  -8  114.27    3.87   0
  20   2  -7   96.79    4.79   0
  20   2  -6    7.03    4.22   0
  20   2  -5    9.13    4.29   0
  20   2  -4  113.70    5.24   0
  20   2  -3   30.35    3.44   0
  20   4 -18   21.43    3.44   0
  21   3 -14    6.25    3.07   0
  22   4   5   27.32    5.07   0
  23   3 -11   70.72    4.54   0
  23   3  -1    2.03    4.46   0
  24   4 -15    4.94    4.52   0
  26   4 -12   30.57    4.58   0
  26   4  -2   93.65    5.10   0
  26   4  -1   14.19    3.67   0
 -27   3   7   95.54    5.08   0
 -25   3   0    7.34    4.56   0
 -25   3  12   -1.16    2.86   0
 -25   3  13   12.52    4.40   0
 -23   3  -3    6.36    4.41   0
 -23   3  15   21.24    4.49   0
 -22   2   2   25.69    5.03   0
 -22   2   3   19.66    3.49   0
 -22   2   9  343.32    6.31   0
 -21   3  16   11.61    4.81   0
 -20   2  -2   25.29    4.81   0
 -20   2  12   26.12    4.55   0
 -19   3  17  128.33    5.72   0
 -17   1   3  347.95    7.09   0
 -17   1   4   44.46    5.26   0
 -17   1   5    8.53    4.69   0
 -17   1   6   29.75    4.57   0
 -17   3  -9   13.95    5.48   0
 -15   1  -1  227.23    6.67   0
 -15   1   9    7.75    4.55   0
 -15   3  18   23.77    4.73   0
 -14   2  15   13.54    5.05   0
 -13   1  10   11.33    3.32   0
 -11   1  11  600.69    8.73   0
  -5   3  18   11.79    5.54   0
  -4   2  15   26.38    5.02   0
  -3   1  11   51.62    5.85   0
   1   1  10   20.02    8.19   0
   2   4 -19   43.95    6.34   0
   9   1   5  426.11   10.82   0
  11   1   3  866.19   11.87   0
  12   2 -14   54.26    3.62   0
  13   1  -7    2.04    3.20   0
  13   1  -6  459.48    7.58   0
  13   1   0   92.99    5.95   0
  13   3 -17  172.85    5.62   0
  14   2 -13   12.58    4.65   0
  16   2 -12   59.58    3.49   0
  18   2 -10   39.11    4.46   0
  18   4 -18   -1.25    4.56   0
  20   4 -17   30.27    4.94   0
  20   4   7    2.72    4.89   0
  21   3 -13    2.08    2.93   0
  21   3   2   11.59    4.61   0
  22   4 -16   60.07    4.84   0
  23   3 -10   11.09    3.01   0
  23   3  -9   15.27    4.43   0
  23   3  -3    9.05    4.44   0
  23   3  -2   21.88    4.76   0
  24   4 -14    2.91    4.38   0
  24   4   2    4.45    3.23   0
  26   4 -11   -2.86    3.20   0
  26   4 -10   45.79    4.57   0
  26   4  -3   -3.58    4.58   0
 -27   3   4   31.56    4.69   0
 -27   3   5   -0.81    4.63   0
 -27   3   6    3.59    3.30   0
 -27   3   8   14.44    3.32   0
 -27   3   9   29.34    3.47   0
 -27   3  10    4.60    4.43   0
 -25   3  14    9.05    4.63   0
 -22   2   1   -0.27    4.54   0
 -22   2  10   15.95    3.39   0
 -22   2  11    7.02    4.59   0
 -20   2  13   -1.75    4.50   0
 -18   2  14   19.07    4.82   0
 -17   1   2   65.14    5.41   0
 -17   1   7  169.53    5.56   0
 -17   1   8    8.96    4.27   0
 -17   3  18    1.37    4.50   0
 -16   2  15   63.73    5.35   0
 -15   1  -2  429.40    8.70   0
 -15   1  10   -1.10    4.67   0
 -14   2  -8   49.91    6.16   0
 -13   1  -4   23.37    6.01   0
 -13   1  11  235.98    6.73   0
  -2   4 -18   18.97    6.64   0
   1   1 -10  120.66    7.59   0
   2   2 -14  670.45   11.37   0
   3   3 -17   54.31    5.13   0
   7   1 -10    3.46    3.53   0
   9   1  -9  217.94    6.81   0
   9   3 -17   68.54    5.18   0
  10   2 -14  226.79    6.15   0
  10   2   9    1.09    5.69   0
  11   1  -8  181.44    6.41   0
  11   3 -17    4.38    4.48   0
  12   4 -19   42.80    5.01   0
  13   1  -5   49.48    5.33   0
  13   1  -4    6.22    4.90   0
  13   1  -3  453.54    7.91   0
  13   1  -2  381.75    7.81   0
  13   1  -1  197.33    6.69   0
  13   3  10   38.11    6.36   0
  14   4 -19   26.88    3.62   0
  15   3 -16    5.27    4.38   0
  16   2 -11  303.28    6.30   0
  16   2   3  353.20    7.33   0
  17   3 -15   19.61    4.56   0
  18   2  -9  170.94    4.36   0
  18   2  -8  970.75    8.93   0
  18   2   0  344.32    6.13   0
  19   3 -14   89.85    3.99   0
  19   3   4   92.85    6.75   0
  21   3 -12   69.23    3.70   0
  21   3   1   17.68    4.77   0
  22   4 -15   19.40    4.72   0
  22   4   4   20.23    4.75   0
  23   3  -8   42.25    3.36   0
  23   3  -7    2.41    4.21   0
  23   3  -6   90.81    4.89   0
  23   3  -5   17.09    4.56   0
  23   3  -4    1.87    3.27   0
  24   4 -13   41.41    4.61   0
  24   4   1    3.97    4.68   0
  26   4  -9    6.54    3.15   0
  26   4  -8   -3.57    4.32   0
  26   4  -7   -0.01    4.52   0
  26   4  -6   65.70    4.86   0
  26   4  -5    9.73    4.54   0
  26   4  -4   19.94    3.29   0
 -27   3   2    4.70    5.01   0
 -27   3   3   47.78    3.83   0
 -27   3  11   51.81    3.64   0
 -27   3  12    7.22    4.65   0
 -25   3  -1    1.47    4.85   0
 -25   3  15   21.20    5.16   0
 -24   2   5   17.56    4.79   0
 -24   2   6    9.36    4.93   0
 -24   2   7    0.14    4.38   0
 -24   2   8   21.10    4.85   0
 -23   3  -4    0.61    4.72   0
 -23   3  16    7.04    3.35   0
 -22   2   0   19.97    4.66   0
 -22   2  12   10.05    4.34   0
 -21   3  -6   43.16    5.17   0
 -21   3  17    4.48    3.50   0
 -20   2  -3  198.39    6.44   0
 -19   3  18    3.72    5.02   0
 -18   2  -5   14.66    4.77   0
 -18   2  15   -1.49    4.85   0
 -17   1   1    6.25    3.60   0
 -17   1   9    9.84    4.59   0
 -15   3  19    4.27    4.77   0
 -14   2  16   46.39    4.98   0
 -13   3  19    7.33    5.01   0
 -12   2  16   40.43    4.94   0
 -11   1  12   70.15    5.17   0
 -11   3  19   33.94    5.16   0
 -10   2  16   23.97    4.75   0
  -9   1  -7   82.12    8.15   0
  -9   1  12  437.24    7.95   0
  -9   3  19   -0.22    5.89   0
  -8   2  16  305.07    7.34   0
  -7   1  12   91.75    5.68   0
  -6   0   2  257.59   10.86   0
  -4   0   3    5.36   10.27   0
  -2   2  15    9.63    6.11   0
   3   1 -10    9.82    4.90   0
   4   2 -14   13.73    5.28   0
   4   4 -19   56.87    5.52   0
   5   1 -10   23.34    5.33   0
   5   3 -17   18.16    4.77   0
   6   2 -14   52.24    4.82   0
   6   4 -19   37.19    6.11   0
   7   3 -17    0.41    4.47   0
   8   2 -14    9.06    4.43   0
   8   4 -19   35.60    5.90   0
  10   4 -19    1.40    4.56   0
  11   1  -7  942.95   10.20   0
  11   1   2  204.14    7.31   0
  12   2 -13    1.82    4.53   0
  13   3 -16   10.31    4.36   0
  14   2 -12   13.22    4.85   0
  16   2 -10  201.93    5.67   0
  16   4 -18   15.23    4.70   0
  16   4  10    0.74    6.18   0
  18   2  -7   58.08    4.83   0
  18   2  -6    3.08    4.76   0
  18   2  -2   84.34    5.50   0
  18   2  -1   89.13    4.22   0
  18   4 -17    1.25    4.44   0
  19   3 -13  108.98    5.02   0
  20   4 -16    9.63    4.62   0
  20   4   6    8.49    5.94   0
  21   3 -11   35.90    3.35   0
  21   3   0    4.82    4.65   0
  24   4 -12   32.58    4.62   0
  24   4   0   15.26    4.74   0
 -27   3   1   39.06    5.44   0
 -27   3  13    7.94    4.74   0
 -25   3  -2    4.15    4.84   0
 -24   2   3    2.77    4.80   0
 -24   2   4   67.94    4.00   0
 -24   2   9   74.43    3.84   0
 -24   2  10   24.66    4.74   0
 -23   3  17   85.43    5.76   0
 -22   2  -1    2.95    4.63   0
 -22   2  13    8.06    4.83   0
 -21   3  18   11.68    4.99   0
 -20   2  14    4.82    3.23   0
 -19   1   4   50.85    5.34   0
 -19   1   5  234.28    6.26   0
 -19   1   6   19.94    4.89   0
 -19   1   7  246.52    6.01   0
 -19   3  -8    8.40    4.67   0
 -17   1   0   -0.98    3.63   0
 -17   1  10   13.92    4.72   0
 -17   3  19   14.65    4.85   0
 -16   2  -7   96.32    6.53   0
 -16   2  16   76.82    5.34   0
 -15   1  11  130.41    4.61   0
 -13   1  12    1.12    5.01   0
 -11   1  -6    9.97    6.00   0
  -7   1  -8   23.30    9.51   0
  -7   3  19   44.84    6.47   0
  -6   0   1    0.12    6.55   0
  -6   0   3    0.74    6.17   0
  -6   2  16    0.24    4.82   0
  -5   1  12  116.89    6.36   0
  -5   3 -15  106.14    9.91   0
  -4   0  -1    0.02   12.38   0
  -3   3  18   23.50    6.49   0
  -1   1  11   66.16    7.26   0
  -1   3 -16   13.94    5.66   0
   3   3  16    4.90    9.70   0
   7   1  -9  363.45    8.15   0
   9   1  -8    6.35    5.42   0
  10   2 -13  120.67    5.75   0
  12   2   7  103.00    7.14   0
  12   4  13   -2.98    7.06   0
  14   2   5   26.71    4.64   0
  14   4 -18   46.86    5.01   0
  15   3 -15  208.51    5.86   0
  15   3   8    3.49    4.68   0
  16   2   2  180.72    6.26   0
  17   3 -14   31.80    4.86   0
  17   3   6  134.42    6.09   0
  18   2  -5   27.42    3.46   0
  18   2  -4   71.01    4.11   0
  18   2  -3  133.54    4.69   0
  18   4   8    6.23    4.82   0
  19   3 -12    2.77    4.36   0
  19   3   3    8.11    4.86   0
  21   3 -10    8.01    3.18   0
  21   3  -9    2.21    4.34   0
  21   3  -1  267.82    6.48   0
  22   4 -14   34.85    3.25   0
  22   4   3   23.51    4.96   0
  24   4 -11   15.13    3.08   0
  24   4 -10    4.05    4.17   0
  24   4  -1    1.17    4.64   0
 -29   3   5   39.26    5.30   0
 -29   3   6    2.21    5.02   0
 -29   3   7    1.05    3.51   0
 -29   3   8    9.61    3.72   0
 -29   3   9    4.13    3.71   0
 -27   3   0   24.12    5.28   0
 -27   3  14    1.03    3.55   0
 -25   3  16   17.21    3.77   0
 -24   2   2    2.67    4.64   0
 -24   2  11   54.70    3.59   0
 -24   2  12  201.20    5.49   0
 -22   2  14    0.90    4.75   0
 -20   2  -4   27.91    5.92   0
 -20   2  15  183.64    5.94   0
 -19   1   2   61.94    5.37   0
 -19   1   3  147.37    4.71   0
 -19   1   8   34.48    3.34   0
 -19   1   9    4.44    4.30   0
 -19   3  19    3.32    5.41   0
 -18   2  16   67.82    5.31   0
 -17   1  -1   -0.26    4.55   0
 -17   1  11  598.33    7.91   0
 -15   1  -3 1319.22   12.48   0
 -15   1  12   -0.82    5.07   0
 -13   3 -12    0.13    7.76   0
  -8   0   2 3076.73   21.52   0
  -8   0   3   -5.11    7.09   0
  -8   0   4 1737.13   16.31   0
  -6   0   0   51.76    6.87   0
  -6   0   4  304.06    8.94   0
  -4   0   4   99.90    7.78   0
  -2   2 -13   83.78    8.02   0
   9   1   4    3.36    6.18   0
  11   1  -6   92.39    4.61   0
  11   1  -5  499.13    8.33   0
  11   1   1 1161.67   12.71   0
  11   3 -16    6.79    4.37   0
  12   2 -12   58.30    5.14   0
  12   4 -18    4.43    4.72   0
  14   2 -11  357.17    5.91   0
  16   2  -9  107.47    4.08   0
  16   2   1   12.15    4.77   0
  16   4 -17  105.82    5.35   0
  17   3 -13   -1.66    4.61   0
  18   4 -16   31.56    4.88   0
  19   3 -11   18.60    4.41   0
  20   4 -15    1.80    3.28   0
  21   3  -8   52.81    4.56   0
  21   3  -7    1.03    4.31   0
  21   3  -3   16.00    4.88   0
  21   3  -2   46.73    5.01   0
  22   4 -13    8.72    3.09   0
  22   4   2   94.18    5.25   0
  24   4  -9   50.16    4.75   0
  24   4  -8   23.01    4.68   0
  24   4  -7   20.26    4.57   0
  24   4  -4   21.88    4.76   0
  24   4  -3   10.31    4.68   0
  24   4  -2    9.84    3.21   0
 -26   2   5   20.41    4.72   0
 -26   2   6  131.17    5.50   0
 -26   2   7   55.21    4.93   0
 -26   2   8    5.62    4.64   0
 -26   2   9   13.56    4.60   0
 -25   3  -3   31.57    5.23   0
 -24   2   1   49.95    5.05   0
 -24   2  13    6.16    4.68   0
 -23   3  -5   59.04    5.14   0
 -23   3  18   18.10    3.85   0
 -22   2  -2  211.17    6.33   0
 -22   2  15   -3.46    4.57   0
 -21   3  -7   43.33    6.20   0
 -21   3  19   29.14    5.07   0
 -20   2  16   62.21    5.16   0
 -19   1   1   77.20    5.26   0
 -19   1  10   40.76    4.67   0
 -18   2  -6    2.06    5.57   0
 -16   2  17   31.24    4.90   0
 -15   3 -11   27.30    7.24   0
 -15   3  20   15.61    5.45   0
 -14   2  17    5.75    4.45   0
 -13   1  -5   22.74    4.87   0
 -13   1  13    3.37    4.79   0
 -13   3  20   -3.44    4.83   0
 -12   2  17    9.81    3.29   0
 -11   1  13    1.37    3.53   0
 -11   3  20    7.08    6.01   0
 -10   2  17    2.08    4.86   0
  -9   1  13  958.77   10.09   0
  -8   0   1    0.59    5.12   0
  -8   0   5   -2.71    6.76   0
  -7   1  13   39.57    4.96   0
  -6   0  -1   -0.07    9.48   0
  -6   0   5   -1.40    7.36   0
  -4   0   5   -1.58    7.73   0
  -4   2  16  105.09    7.34   0
  -3   1  -9   13.61    7.97   0
  -3   1  12  228.41    7.86   0
  -2   0   4 3977.30   36.59   0
   0   4 -18   15.77    4.80   0
   1   3 -16   17.86    5.53   0
   1   3  17   91.60    9.53   0
   5   1  -9   34.47    5.62   0
   7   1   6  111.36    8.68   0
   8   2 -13    4.32    4.14   0
   8   2  10   11.07    8.03   0
   9   1  -7    0.42    5.08   0
   9   3 -16    3.42    4.44   0
  10   4 -18   22.96    4.74   0
  11   1  -4    9.45    5.21   0
  11   1   0   47.78    6.06   0
  11   3  11  300.23   10.65   0
  13   3 -15   60.92    4.94   0
  14   2 -10   14.89    4.80   0
  14   2   4    6.13    4.45   0
  15   3 -14  237.26    5.95   0
  16   2  -8    3.04    3.05   0
  16   2  -7  116.13    4.96   0
  16   2   0  156.75    6.12   0
  17   3   5    1.76    4.88   0
  19   3   2   15.39    4.60   0
  20   4 -14   59.82    4.74   0
  20   4   5   15.54    5.00   0
  21   3  -6   68.43    3.67   0
  21   3  -5    1.23    3.30   0
  21   3  -4  138.51    4.32   0
  22   4 -12   13.27    3.12   0
  24   4  -6   38.67    3.59   0
  24   4  -5    8.51    3.38   0
 -26   2   3   11.84    5.12   0
 -26   2   4   -0.92    4.67   0
 -26   2  10   35.52    3.54   0
 -26   2  11    4.42    4.27   0
 -26   2  12    6.54    4.41   0
 -24   2   0   89.15    5.34   0
 -24   2  14   11.90    4.72   0
 -21   1   4    7.00    4.86   0
 -21   1   5   88.59    5.38   0
 -21   1   6   23.31    3.34   0
 -21   1   7   54.52    3.60   0
 -21   1   8   87.54    4.90   0
 -21   1   9   40.27    4.48   0
 -19   1   0   42.94    5.04   0
 -19   1  11   22.33    4.57   0
 -18   2  17   25.65    5.17   0
 -17   1  -2   62.34    5.05   0
 -17   1  12   16.26    3.61   0
 -17   3 -10    1.96    5.77   0
 -17   3  20    1.33    3.70   0
 -15   1  -4   -0.58    5.45   0
 -15   1  13  109.92    5.58   0
 -10   0   2 2668.17   18.35   0
 -10   0   3   -7.23    4.46   0
 -10   0   4  659.74    9.25   0
 -10   0   5    1.97    5.69   0
  -9   3  20    8.22    6.20   0
  -8   0   0  137.08    8.27   0
  -8   0   6 1544.56   14.44   0
  -8   2  17    3.23    4.90   0
  -6   0   6  433.13   10.14   0
  -5   3  19   -0.43    5.14   0
  -4   4 -17    2.88    6.42   0
   2   4 -18   46.10    6.19   0
   3   3 -16   16.25    4.73   0
   5   3 -16   77.34    5.30   0
   6   2 -13   14.68    4.46   0
   7   1  -8  689.61   10.36   0
   7   3 -16    1.78    4.68   0
   8   4 -18   -1.17    4.88   0
  10   2 -12    6.43    4.86   0
  11   1  -3    3.94    3.68   0
  11   1  -2  649.38    8.98   0
  11   1  -1  242.20    6.41   0
  11   3 -15   97.54    5.48   0
  12   2 -11   28.91    4.94   0
  14   4 -17    7.30    3.26   0
  14   4  11   34.47    6.58   0
  15   3   7   36.83    6.08   0
  16   2  -6  101.40    5.21   0
  16   2  -1    2.66    4.90   0
  16   4 -16    5.91    4.83   0
  17   3 -12  299.44    6.34   0
  18   4 -15   15.59    3.24   0
  18   4   7   68.26    5.41   0
  19   3 -10   49.49    3.34   0
  19   3  -9  120.36    4.95   0
  19   3   1   81.11    5.40   0
  20   4 -13  109.04    5.27   0
  22   4 -11    4.62    3.04   0
  22   4 -10    8.60    4.22   0
  22   4   1    8.20    3.37   0
  23   5 -13    3.43    4.55   0
  25   5 -10    2.52    4.46   0
  25   5  -9    3.84    4.47   0
  25   5  -2    6.45    4.98   0
 -26   2   2   25.59    4.89   0
 -26   2  13    8.04    4.52   0
 -24   2  -1   24.68    5.14   0
 -24   2  15   23.10    4.92   0
 -23   3  -6   32.72    6.24   0
 -22   2  -3    5.54    4.98   0
 -22   2  16   26.79    5.18   0
 -21   1   2   46.39    5.14   0
 -21   1   3   49.35    3.90   0
 -21   1  10   12.35    4.32   0
 -20   2  -5   34.05    4.79   0
 -20   2  17    7.75    5.01   0
 -19   1  12  142.96    5.46   0
 -19   3  -9    1.47    5.68   0
 -17   1  13   41.54    4.87   0
 -14   2  -9   32.15    6.83   0
 -14   2  18   86.36    5.38   0
 -13   1  14    2.24    4.65   0
 -12   0   3    1.84    5.32   0
 -12   0   4  824.54   10.10   0
 -12   0   5   -0.85    5.21   0
 -12   2 -10    0.81    7.17   0
 -12   2  18    4.73    4.89   0
 -11   1  14   43.15    5.13   0
 -10   0   1    0.93    6.18   0
 -10   0   6  401.73    8.35   0
  -9   1  14   41.84    5.11   0
  -6   2  17    2.61    5.81   0
  -5   1  13  436.01    8.72   0
  -1   3  18    3.92    7.39   0
   0   2 -13  248.02    8.16   0
   2   2 -13  190.77    7.48   0
   2   2  14  181.40   12.64   0
   3   1  -9   83.97    6.01   0
   4   2 -13   62.48    5.05   0
   4   4 -18    1.40    4.58   0
   6   4 -18    1.31    4.56   0
   9   1  -6   -0.57    5.47   0
   9   1   3   37.84    5.70   0
  10   4  14   30.26    8.21   0
  12   2   6  209.02    6.86   0
  12   4 -17    9.35    4.59   0
  13   3 -14  148.95    5.82   0
  13   3   9    7.93    5.80   0
  14   2  -9  109.07    4.36   0
  14   2   3  127.90    5.86   0
  15   3 -13   91.39    5.32   0
  16   2  -5   48.86    3.85   0
  16   2  -4  886.94    8.69   0
  16   2  -3  110.97    5.91   0
  16   2  -2  279.00    5.73   0
  16   4   9    1.95    4.77   0
  17   3 -11   16.07    4.30   0
  17   3   4   16.27    4.83   0
  18   4 -14    4.97    4.41   0
  19   3  -8    8.50    4.28   0
  19   3   0  103.32    5.69   0
  19   5 -16    1.99    4.60   0
  20   4 -12   62.90    4.96   0
  20   4   4   65.72    5.51   0
  21   5 -15   24.69    3.43   0
  22   4  -9   57.97    4.52   0
  22   4  -1    1.34    4.71   0
  22   4   0    3.29    3.64   0
  23   5 -12   75.20    4.90   0
  23   5   2    5.20    5.01   0
  25   5  -8   26.45    3.59   0
  25   5  -7    6.51    4.80   0
  25   5  -6    4.10    4.83   0
  25   5  -5   11.96    4.88   0
  25   5  -4    4.69    4.89   0
  25   5  -3   11.94    3.51   0
 -28   2   5   -0.52    4.66   0
 -28   2   6   15.85    4.75   0
 -28   2   7    6.84    4.51   0
 -28   2   8   35.74    3.49   0
 -28   2   9    5.62    3.23   0
 -28   2  10    6.40    4.61   0
 -28   2  11   10.98    4.77   0
 -26   2   1    3.61    4.66   0
 -26   2  14   65.68    5.01   0
 -24   2  16   34.24    4.81   0
 -23   1   6   41.77    4.70   0
 -23   1   7   22.21    4.73   0
 -23   1   8   11.90    4.22   0
 -22   2  17    0.35    4.81   0
 -21   1   1   30.57    5.02   0
 -21   1  11  104.23    4.06   0
 -19   1  -1   46.25    4.97   0
 -19   1  13  447.52    7.38   0
 -18   2  18  101.46    5.36   0
 -17   1  -3   32.25    4.74   0
 -17   1  14   69.29    5.47   0
 -16   2  -8   37.02    5.88   0
 -16   2  18   14.48    3.47   0
 -15   1  14    8.19    3.27   0
 -12   0   2  944.04   10.99   0
 -12   0   6  767.79    9.35   0
 -10   0   0 1237.70   13.83   0
 -10   0   7   -1.88    5.03   0
 -10   2  18   17.31    5.00   0
  -8   0  -1    1.77    6.60   0
  -8   0   7    0.74    4.26   0
  -7   3  20    6.44    6.22   0
  -6   0   7    1.18    6.25   0
  -4   0  -2  177.67   12.06   0
  -4   0   6  330.12   10.26   0
  -2   0   5    2.15    9.58   0
  -1   1  -9    2.60    6.13   0
   0   2  15   24.61    7.17   0
   1   1  -9  125.89    7.09   0
   7   1  -7  530.87    9.61   0
   8   2 -12   59.14    5.17   0
   9   1  -5    4.42    5.68   0
   9   3 -15    5.60    4.56   0
  10   2 -11  355.52    7.25   0
  10   2   8  416.33   10.51   0
  10   4 -17   26.83    4.98   0
  12   2 -10    5.81    4.70   0
  14   2  -8  346.52    5.74   0
  14   4 -16   10.71    3.96   0
  16   4 -15   47.94    4.81   0
  17   5 -17   12.22    3.27   0
  19   3  -7   49.89    3.41   0
  19   3  -6  103.82    4.95   0
  19   3  -2   98.72    5.53   0
  19   3  -1  178.59    5.99   0
  20   4   3    8.36    4.83   0
  21   5 -14   59.75    5.06   0
  22   4  -8    4.39    3.27   0
  22   4  -7   10.88    4.37   0
  22   4  -6   23.86    4.70   0
  22   4  -5  227.02    5.91   0
  22   4  -4    5.85    4.75   0
  22   4  -3   18.61    4.70   0
  22   4  -2   50.32    4.90   0
  23   5 -11    4.11    4.42   0
  23   5   1   66.93    5.44   0
 -28   2   4   36.06    4.79   0
 -28   2  12   44.20    3.57   0
 -28   2  13   22.71    4.74   0
 -26   2  15    5.40    4.68   0
 -24   2  -2   35.57    4.90   0
 -23   1   4   63.52    5.11   0
 -23   1   5    0.80    3.33   0
 -23   1   9    2.32    3.16   0
 -23   1  10    2.80    4.37   0
 -22   2  -4    7.94    5.06   0
 -21   1  12   26.45    3.22   0
 -21   1  13  149.32    5.50   0
 -21   3  -8   35.41    5.98   0
 -20   2  18   68.06    5.33   0
 -19   1  14  125.14    5.39   0
 -18   2  -7    2.90    5.25   0
 -15   1  15  129.60    5.69   0
 -14   0   3   -1.16    5.23   0
 -14   0   4  254.51    6.65   0
 -14   0   5    4.59    4.91   0
 -14   0   6   27.14    4.90   0
 -13   1  -6  104.43    6.93   0
 -13   1  15   32.97    4.96   0
 -12   0   1    0.69    5.61   0
 -12   0   7   -0.04    3.52   0
 -12   0   8   61.16    5.40   0
 -10   0   8  140.88    6.38   0
  -8   0   8   16.76    5.80   0
  -7   1  14   43.53    5.04   0
  -6   0  -2  672.50   14.52   0
  -3   3 -15   65.40    6.42   0
  -3   3  19    2.83    7.27   0
  -2   2  16    2.22    6.03   0
   5   1  -8  533.00    9.17   0
   7   3 -15   -1.43    4.44   0
   9   1   2   63.29    6.30   0
  11   3 -14   31.86    4.75   0
  13   3 -13   13.44    4.74   0
  13   5 -18    7.00    4.66   0
  14   2  -7   46.13    4.59   0
  14   2   2  100.37    5.70   0
  15   3 -12   14.22    3.00   0
  15   3   6    8.57    6.03   0
  17   3 -10   13.91    3.05   0
  17   3   3   34.08    4.53   0
  18   4 -13    3.61    4.53   0
  18   4   6   62.70    5.46   0
  19   3  -5 1293.12    9.41   0
  19   3  -4   56.29    3.66   0
  19   3  -3   14.49    3.53   0
  19   5 -15   26.44    4.61   0
  20   4 -11   24.83    3.33   0
  21   5 -13    3.71    4.44   0
  23   5 -10   93.41    4.97   0
  23   5   0    8.90    5.00   0
 -30   2   8    7.61    4.98   0
 -30   2   9   11.09    4.67   0
 -30   2  10   69.77    5.26   0
 -28   2   3   14.21    4.58   0
 -28   2  14   73.04    5.00   0
 -26   2   0    0.77    3.26   0
 -26   2  16   48.30    4.89   0
 -24   2  17    8.95    3.67   0
 -23   1   2   48.30    5.33   0
 -23   1   3  714.72    7.79   0
 -23   1  11   36.26    3.47   0
 -23   1  12   35.51    4.76   0
 -22   2  18    9.63    4.86   0
 -21   1   0   15.83    4.81   0
 -20   2  -6   51.06    5.43   0
 -19   1  -2  160.89    5.93   0
 -18   2  19    9.04    4.74   0
 -17   1  15  207.36    6.24   0
 -16   2  19    9.75    4.83   0
 -15   1  -5  204.71    6.76   0
 -14   0   2    5.50    5.11   0
 -14   0   7    2.36    3.40   0
 -14   0   8  433.72    7.38   0
 -14   2  19    6.38    4.96   0
 -12   0   0   29.86    5.72   0
 -11   1  -7    2.60    5.42   0
 -11   1  15   44.97    4.98   0
 -10   0  -1    0.10    5.62   0
 -10   0   9    1.23    5.14   0
  -9   1  15  167.36    6.92   0
  -8   0  -2 1465.98   17.76   0
  -8   2  18   -2.22    4.78   0
  -6   0   8   25.00    6.04   0
  -4   0   7    4.12    6.22   0
  -4   2  17   39.65    6.29   0
  -3   1  13  235.64    8.40   0
  -2   4 -17    3.68    5.90   0
  -1   1  12  121.05    7.74   0
   5   3 -15  209.39    6.41   0
   6   2 -12   55.44    4.95   0
   8   4 -17    9.23    4.63   0
   9   1  -4  169.69    5.90   0
   9   1  -3  339.46    8.44   0
   9   1   1  791.78   11.81   0
  11   5 -18    4.44    4.61   0
  12   2  -9   29.54    3.58   0
  12   2   5   10.00    4.64   0
  12   4 -16    4.99    4.38   0
  14   2  -6    3.37    4.49   0
  14   2   1    3.62    4.74   0
  14   4 -15    1.67    4.52   0
  15   3 -11    8.11    4.54   0
  15   5 -17   38.90    3.69   0
  16   4 -14  100.00    5.09   0
  16   4   8  123.39    5.83   0
  17   3  -9   60.51    3.72   0
  17   3   2   44.65    5.07   0
  17   5 -16   -3.13    3.06   0
  18   4 -12  154.69    5.54   0
  19   5 -14    3.17    4.52   0
  20   4 -10    4.76    2.94   0
  20   4  -9   85.68    4.85   0
  20   4   2   10.95    3.19   0
  21   5 -12   67.09    4.76   0
  21   5   4   27.54    4.68   0
  23   5  -9   32.56    3.33   0
  23   5  -8    0.93    4.27   0
  23   5  -2   63.97    5.10   0
  23   5  -1    5.56    4.63   0
 -30   2   6   12.60    4.59   0
 -30   2   7    4.98    3.41   0
 -28   2   2   15.84    4.88   0
 -26   2  -1    2.50    4.86   0
 -25   1   5   26.80    4.92   0
 -25   1   6   53.82    4.94   0
 -25   1   7   29.02    3.54   0
 -25   1   8   13.11    3.29   0
 -25   1   9  298.11    5.36   0
 -25   1  10   94.45    4.99   0
 -25   1  11   19.99    4.36   0
 -24   2  -3    1.79    4.91   0
 -24   2  18    5.80    5.09   0
 -23   1  13  488.35    7.05   0
 -21   1  -1    4.97    4.57   0
 -21   1  14  102.34    4.06   0
 -20   2  19   -0.34    4.85   0
 -19   1  15   94.76    5.34   0
 -17   1  -4   12.14    4.28   0
 -16   0   3   -2.45    5.05   0
 -16   0   4   10.52    4.70   0
 -16   0   5   -1.21    3.20   0
 -16   0   6   29.87    3.49   0
 -16   0   7   -2.09    4.25   0
 -16   0   8   18.68    4.40   0
 -14   0   1   -2.06    5.04   0
 -14   0   9    3.58    4.75   0
 -12   0   9   -0.77    3.37   0
 -12   2  19    7.71    4.85   0
  -8   0   9   -2.96    5.42   0
  -5   1  14   19.53    4.72   0
  -5   3  20   28.30    6.45   0
  -1   3 -15    4.82    5.47   0
   0   0   3    9.14   14.22   0
   0   4 -17    5.65    5.66   0
   1   1  11   89.18    9.83   0
   1   3 -15  645.74   10.81   0
   3   1  -8    5.81    5.36   0
   3   3 -15    3.62    4.46   0
   4   2 -12    5.77    5.24   0
   4   4 -17    4.27    5.64   0
   6   4 -17  189.11    6.33   0
   7   1  -6   52.90    4.69   0
   7   1   5   93.33    7.17   0
   8   2 -11   44.45    4.96   0
   9   1  -2    1.17    6.07   0
   9   1  -1    4.25    5.94   0
   9   1   0    1.08    6.15   0
   9   3 -14  134.25    5.65   0
   9   3  12  147.01    9.21   0
  10   2 -10  664.90    8.01   0
  10   4 -16   -0.03    4.38   0
  11   3 -13   41.74    4.80   0
  12   2  -8   59.77    4.85   0
  12   4  12   87.74    7.33   0
  13   3 -12    4.19    4.57   0
  13   3   8  181.28    7.51   0
  13   5 -17   60.15    4.91   0
  14   2  -5   -2.16    3.34   0
  14   2  -4  382.36    7.20   0
  14   2  -3  373.62    7.29   0
  14   2  -2  208.79    6.40   0
  14   2  -1  117.12    5.83   0
  14   2   0   79.42    5.50   0
  14   4  10   14.29    5.77   0
  17   3  -8  250.68    4.91   0
  17   3  -7  191.84    5.50   0
  17   3   1    1.77    4.61   0
  17   5 -15   78.94    5.03   0
  18   4   5    1.02    4.98   0
  20   4  -8    7.92    4.29   0
  20   4   0   13.36    4.85   0
  20   4   1   42.72    3.63   0
  21   5 -11   72.64    4.54   0
  21   5   3    1.72    4.85   0
  23   5  -7   92.56    4.00   0
  23   5  -6    1.55    2.92   0
  23   5  -5    9.38    4.37   0
  23   5  -4    3.73    4.59   0
  23   5  -3   51.10    3.61   0
 -30   2   5    7.78    3.45   0
 -28   2   1   42.02    5.32   0
 -25   1   4    6.46    4.66   0
 -25   1  12    0.26    4.18   0
 -23   1   1    9.13    3.43   0
 -23   1  14   21.59    4.72   0
 -22   2  -5   45.51    5.21   0
 -22   2  19    5.97    3.55   0
 -21   1  15   67.27    5.22   0
 -19   1  -3   11.62    4.42   0
 -19   1  16   11.89    4.84   0
 -18   0   5   -1.80    4.86   0
 -18   0   6    6.50    4.58   0
 -18   0   7   -4.89    4.32   0
 -18   2  20    3.67    5.01   0
 -17   1  16  107.24    5.44   0
 -16   0   2    0.76    5.02   0
 -16   0   9   -1.26    4.22   0
 -16   2  20   46.79    5.27   0
 -15   1  16   13.16    3.64   0
 -14   0   0 2124.79   15.19   0
 -14   0  10  308.23    6.83   0
 -13   1  16   62.17    5.27   0
 -12   0  -1    0.43    5.29   0
 -12   0  10  149.12    6.16   0
 -11   1  16   27.75    4.92   0
 -10   0  -2  143.63    6.92   0
 -10   0  10  641.65    9.30   0
 -10   2  19   13.58    4.94   0
  -7   1  15   68.29    6.39   0
  -7   3 -14   22.93    8.57   0
  -6   0   9    1.02    5.21   0
  -6   2  18    5.07    5.79   0
  -4   2 -12   77.87    8.97   0
  -2   0   6  109.49    8.63   0
   2   4 -17   57.43    4.95   0
   5   1  -7  273.76    8.57   0
   9   5 -18    4.48    4.58   0
  11   3  10   16.46    6.08   0
  12   2   4   22.87    5.83   0
  12   4 -15   -5.92    4.34   0
  14   4 -14   52.15    4.69   0
  15   3 -10    9.30    3.15   0
  15   3   5   34.49    4.79   0
  15   5 -16   25.47    3.22   0
  16   4 -13   79.64    3.80   0
  17   3  -6  285.28    6.22   0
  17   3   0   93.86    5.27   0
  18   4 -11   63.77    3.58   0
  18   4   4   26.35    4.89   0
  19   5 -13   69.53    4.81   0
  19   5   6   14.30    5.20   0
  20   4  -7  142.23    4.09   0
  20   4  -6  117.27    5.18   0
  20   4  -5  169.13    5.59   0
  20   4  -2  111.06    5.08   0
  20   4  -1   90.06    5.17   0
  21   5 -10   31.51    4.27   0
  21   5   2    7.15    4.77   0
 -28   2   0    5.95    4.94   0
 -27   1   6   -2.79    4.62   0
 -27   1   7   44.10    4.96   0
 -27   1   8    5.40    4.63   0
 -27   1   9    2.19    4.54   0
 -27   1  10    9.61    4.57   0
 -27   1  11   28.36    4.61   0
 -26   2  -2  103.89    5.51   0
 -25   1   2   11.21    4.43   0
 -25   1   3   22.55    3.48   0
 -25   1  13    1.38    3.02   0
 -25   1  14   12.33    4.50   0
 -24   2  -4   23.32    5.91   0
 -23   1   0    3.64    4.49   0
 -23   1  15   27.59    4.80   0
 -21   1  -2   31.65    4.95   0
 -21   1  16   13.12    4.71   0
 -20   2  20    6.12    4.83   0
 -18   0   3    5.17    5.19   0
 -18   0   4  301.77    7.10   0
 -18   0   8  654.53    7.25   0
 -18   0   9   -0.14    4.13   0
 -16   0   1    4.51    4.97   0
 -16   0  10  337.11    5.89   0
 -14   0  11   -0.86    5.06   0
 -14   2  20    6.95    4.80   0
 -12   0  11    5.64    4.86   0
  -9   1  -8   80.50    8.90   0
  -8   0  10    0.41    5.25   0
  -6   4 -16   29.86    6.91   0
  -4   0   8  203.37    7.99   0
   2   2 -12   95.87    5.67   0
   6   2 -11    4.67    4.70   0
   7   1  -5  464.06    9.73   0
   7   3 -14  175.70    5.78   0
   7   5 -18   70.08    5.27   0
   8   4 -16   71.14    5.18   0
   8   4  15   11.48    7.85   0
  10   2  -9   28.35    5.32   0
  10   2   7   14.04    4.79   0
  11   5 -17    4.96    4.54   0
  12   2  -7   29.22    3.45   0
  13   3 -11  124.07    5.25   0
  15   3  -9  570.98    7.42   0
  16   4 -12   13.56    4.41   0
  16   4   7   10.32    5.11   0
  17   3  -5    0.44    3.09   0
  17   3  -4  294.36    6.52   0
  17   3  -3    9.95    4.76   0
  17   3  -2   61.31    5.23   0
  17   3  -1  690.68    7.85   0
  17   5 -14   22.09    4.62   0
  18   4 -10   65.07    3.59   0
  19   5 -12   43.93    4.57   0
  20   4  -4  204.32    4.77   0
  20   4  -3  111.33    4.07   0
  21   5  -9   45.19    4.43   0
  21   5   1    4.81    4.69   0
 -27   1   5    2.37    4.83   0
 -27   1  12    3.88    2.98   0
 -27   1  13   36.24    4.61   0
 -25   1  15    2.06    4.45   0
 -23   1  16    3.67    4.82   0
 -20   0   5    1.09    4.69   0
 -20   0   6   58.15    5.08   0
 -20   0   7    1.76    4.36   0
 -20   0   8    1.85    4.27   0
 -20   0   9    6.28    4.41   0
 -20   2  -7    5.95    5.39   0
 -19   1  -4   20.34    5.71   0
 -19   1  17   26.75    4.95   0
 -19   3 -10   -1.47    5.60   0
 -18   0   2  616.02    8.51   0
 -18   0  10  519.08    6.55   0
 -18   0  11    3.99    4.49   0
 -18   2  -8   14.03    5.52   0
 -17   1  -5  153.53    6.12   0
 -17   1  17    7.31    4.50   0
 -17   3 -11   14.61    6.79   0
 -16   0  11    3.10    3.57   0
 -16   2  -9    1.83    5.16   0
 -15   1  -6  177.38    6.61   0
 -15   1  17   28.64    4.63   0
 -14   0  -1    0.28    5.02   0
 -13   1  17   20.66    4.86   0
 -12   0  -2   41.63    5.42   0
 -12   2  20  110.77    5.68   0
 -10   0  11   -1.10    4.85   0
  -9   1  16   17.29    4.74   0
  -8   0  -3    1.40    6.96   0
  -8   2  19   35.76    5.26   0
  -6   0  -3   -0.41    6.47   0
  -2   2 -12   58.29    6.53   0
   0   2 -12    6.09    5.63   0
   1   1  -8 1036.58   15.68   0
   3   5 -18   -0.25    5.82   0
   5   3 -14   76.56    6.02   0
   5   5 -18   19.50    4.87   0
   6   4 -16  124.78    6.56   0
   7   1   4   73.20    7.76   0
   8   2 -10    1.86    3.44   0
   9   3 -13   68.85    4.93   0
  10   4 -15   40.21    4.63   0
  11   3 -12  165.18    5.71   0
  12   2  -6  875.37    9.41   0
  12   2   3   11.82    4.74   0
  13   3   7    9.58    5.66   0
  13   5 -16   10.61    4.55   0
  14   4 -13    4.52    4.41   0
  15   3  -8   81.09    4.93   0
  15   3   4   54.86    4.95   0
  15   5 -15    1.73    3.32   0
  17   5   8   30.85    5.29   0
  18   4  -9  439.79    5.82   0
  18   4   3   16.45    4.69   0
  19   5 -11   -0.24    4.55   0
  19   5   5   76.94    5.25   0
  20   6 -13    2.49    3.34   0
  21   5  -8   85.44    3.77   0
  21   5  -7    7.59    4.51   0
  21   5  -1   75.55    5.08   0
  21   5   0   23.73    4.79   0
  22   6 -10  190.48    4.58   0
 -29   1   8    4.59    4.34   0
 -29   1   9   37.67    4.83   0
 -29   1  10   11.11    4.52   0
 -29   1  11   32.25    4.86   0
 -27   1   3  136.60    5.33   0
 -27   1   4   10.56    3.40   0
 -27   1  14   51.15    4.82   0
 -26   2  -3    3.68    4.87   0
 -25   1   1   41.92    3.79   0
 -25   1  16    3.92    4.47   0
 -23   1  -1   48.53    3.95   0
 -23   1  17   18.80    4.90   0
 -22   2  -6   15.17    5.92   0
 -21   1  -3    5.46    4.65   0
 -21   1  17    2.83    3.43   0
 -20   0   3   -3.83    4.71   0
 -20   0   4   19.12    4.80   0
 -20   0  10  114.75    5.03   0
 -20   0  11    1.46    4.30   0
 -18   0   1   -1.74    5.03   0
 -18   0  12  177.51    5.57   0
 -16   0   0   84.66    4.19   0
 -16   0  12  173.39    6.03   0
 -16   2  21    0.56    4.90   0
 -14   0  12    4.31    3.47   0
 -13   1  -7  303.10    9.48   0
 -12   0  12  132.23    5.84   0
 -11   1  17   16.23    4.90   0
  -8   0  11   -0.35    4.68   0
  -6   0  10  257.84    7.59   0
  -4   0  -3   -0.82   10.48   0
  -2   0   7   -3.04    7.57   0
   0   0   4  225.68   17.13   0
   5   1  -6   84.70    7.15   0
   5   1   7   38.52    9.45   0
   6   2  11    6.68    8.38   0
   7   1  -4   45.36    5.35   0
   8   2   9   54.89    6.74   0
   9   5 -17   98.54    5.44   0
  10   2  -8  198.43    6.67   0
  12   2  -5   41.56    5.07   0
  12   2   2    2.04    4.76   0
  12   4 -14   18.96    3.40   0
  13   3 -10   74.67    5.13   0
  14   4   9   42.06    4.90   0
  15   3  -7   18.64    4.02   0
  15   3   3  289.18    6.69   0
  16   4 -11  184.18    4.30   0
  16   4   6   30.35    4.85   0
  17   5 -13    5.66    3.16   0
  18   4  -8   24.65    3.14   0
  18   4  -7   24.09    4.30   0
  18   4   2    9.84    4.41   0
  18   6 -14    3.43    4.56   0
  19   5 -10    9.25    4.26   0
  19   5   4    6.37    4.75   0
  20   6 -12   14.30    4.54   0
  21   5  -6    4.38    3.15   0
  21   5  -5   39.29    4.59   0
  21   5  -4    4.81    4.42   0
  21   5  -3   -0.16    4.45   0
  21   5  -2   10.78    4.85   0
  22   6  -9    2.81    3.06   0
  22   6  -8    4.94    4.48   0
 -29   1   6   12.72    4.64   0
 -29   1   7    9.64    3.42   0
 -29   1  12    5.29    3.26   0
 -29   1  13   34.08    4.75   0
 -27   1   2   -0.23    4.51   0
 -27   1  15   31.15    3.54   0
 -25   1   0   25.00    4.77   0
 -25   1  17   28.29    4.89   0
 -24   2  -5    0.62    5.90   0
 -23   1  -2   10.72    5.66   0
 -22   0   5   -2.80    4.73   0
 -22   0   6  527.60    7.29   0
 -22   0   7   -0.33    3.06   0
 -22   0   8  235.24    4.77   0
 -22   0   9    6.19    4.11   0
 -22   0  10    5.20    4.30   0
 -21   1  18   13.51    4.97   0
 -20   0   2  352.69    6.99   0
 -20   0  12   96.39    4.98   0
 -19   1  18   90.39    5.25   0
 -18   0  13   -5.40    4.60   0
 -17   1  18   14.51    4.74   0
 -16   0  -1   -1.67    4.56   0
 -16   0  13    4.55    4.59   0
 -15   1  18    9.93    4.70   0
 -15   3 -12   19.43    8.95   0
 -14   0  -2   43.32    6.16   0
 -14   0  13    1.05    4.80   0
 -14   2 -10    1.24    6.90   0
 -14   2  21   17.62    5.04   0
 -10   0  -3    1.31    4.90   0
 -10   0  12  522.68    8.51   0
 -10   2  20    8.70    4.74   0
  -7   1  16   16.60    4.92   0
  -5   1  15    0.87    4.62   0
  -4   0   9   -1.11    5.14   0
  -4   4 -16    6.49    5.91   0
  -3   1  14   58.54    5.70   0
   3   1  -7   21.91    6.05   0
   3   3 -14   26.86    4.52   0
   4   2 -11  161.72    6.28   0
   4   4 -16    2.27    4.74   0
   7   1  -3   17.71    7.06   0
   7   3 -13   31.44    4.68   0
   7   5 -17   13.77    4.56   0
   8   2  -9  925.94   10.62   0
   8   4 -15  169.49    5.85   0
  10   2   6    0.70    5.86   0
  10   4  13    4.25    7.24   0
  11   3 -11   41.59    5.02   0
  11   5 -16   34.43    4.55   0
  12   2  -4   49.49    5.18   0
  12   2   1   -3.39    4.77   0
  12   4  11    4.46    5.75   0
  13   5 -15   40.53    4.87   0
  14   4 -12  109.07    5.12   0
  14   6 -16   19.18    4.39   0
  15   3  -6   19.13    4.59   0
  15   3   2   96.16    5.57   0
  15   5 -14   15.54    3.36   0
  15   5  10   -0.64    4.96   0
  16   4 -10  115.88    4.85   0
  16   6 -15   46.91    4.91   0
  17   5 -12   67.34    4.86   0
  17   5   7    2.65    4.69   0
  18   4  -6   23.84    4.05   0
  18   4   0   17.17    4.85   0
  18   4   1    3.20    4.38   0
  19   5  -9  131.06    4.90   0
  20   6 -11   12.65    4.30   0
  22   6  -7    6.91    3.23   0
  22   6  -6    8.60    4.61   0
  22   6  -5   30.09    4.77   0
  22   6  -4   -0.22    4.58   0
  22   6  -3    1.57    4.72   0
  22   6  -2   37.64    4.66   0
  22   6  -1    5.12    4.74   0
 -29   1   4    6.56    4.72   0
 -29   1   5    6.67    3.29   0
 -29   1  14   -2.09    3.24   0
 -27   1  16   11.84    3.42   0
 -24   0   8  131.19    5.26   0
 -24   0   9   -3.84    4.27   0
 -23   1  18   85.57    5.15   0
 -22   0   4   14.61    4.77   0
 -22   0  11   -0.03    3.07   0
 -22   0  12   28.06    4.57   0
 -20   0  13    2.22    4.79   0
 -18   0   0  614.32    8.72   0
 -13   1  18   70.15    5.29   0
 -12   0  -3    2.29    5.89   0
 -12   0  13    1.15    4.74   0
 -12   2  21    6.29    4.83   0
  -9   1  17    1.25    4.82   0
  -8   0  12  221.33    6.73   0
  -6   2  19    6.43    5.60   0
  -5   3 -14    3.23    6.23   0
  -4   2  18  456.92   10.57   0
  -3   3  20    1.89    6.86   0
  -2   2  17   37.78    6.55   0
  -2   4 -16   34.82    5.81   0
  -1   1  13   19.76    7.08   0
  -1   3  19   75.39    8.88   0
   0   4 -16    7.50    5.15   0
   1   3 -14  229.58    7.59   0
   2   4 -16   60.07    5.27   0
   6   2 -10  257.39    6.87   0
   7   1   3  322.59    9.69   0
   9   3 -12  293.23    5.71   0
  10   2  -7    3.09    3.43   0
  10   4 -14   82.78    5.14   0
  11   3   9   61.18    6.48   0
  12   2  -3   79.42    4.29   0
  12   2  -2  274.03    7.02   0
  12   2  -1    3.55    5.01   0
  12   2   0  119.77    6.22   0
  12   4 -13    6.31    4.57   0
  13   3  -9   99.52    4.23   0
  13   3   6    4.15    4.49   0
  15   3  -5  704.07    8.17   0
  15   3   1  357.12    7.13   0
  15   5 -13   79.57    4.96   0
  16   4  -9  277.05    5.80   0
  16   4   5    6.88    4.73   0
  18   4  -5    5.54    3.09   0
  18   4  -4  237.46    5.93   0
  18   4  -3    5.29    4.48   0
  18   4  -2   48.24    5.01   0
  18   4  -1   17.37    4.76   0
  18   6 -13    8.24    3.17   0
  19   5  -8  118.48    5.15   0
  19   5   3    1.81    3.36   0
  20   6 -10   33.05    4.53   0
 -29   1   3    6.28    4.75   0
 -27   1   1   13.42    4.68   0
 -25   1  -1    4.03    4.47   0
 -25   1  18   -2.06    3.48   0
 -24   0   5   -4.55    4.64   0
 -24   0   6    0.81    4.53   0
 -24   0   7    0.96    3.24   0
 -24   0  10  244.52    4.91   0
 -24   0  11   -0.61    4.50   0
 -24   0  12  233.39    5.64   0
 -23   1  19    7.16    4.72   0
 -22   0   3    3.32    3.35   0
 -22   0  13    4.70    4.38   0
 -21   1  -4   40.82    5.12   0
 -21   1  19   47.47    5.00   0
 -20   0   1   -1.41    4.52   0
 -20   0  14   87.86    5.20   0
 -19   1  -5  167.47    6.26   0
 -19   1  19    6.27    4.73   0
 -18   0  14   49.99    3.98   0
 -17   1  -6  326.17    8.59   0
 -17   1  19   43.32    4.93   0
 -16   0  14  252.45    5.34   0
 -15   1  19   99.67    5.58   0
 -14   0  14   76.80    5.23   0
 -11   1  18    5.45    4.80   0
 -10   0  13    1.12    4.64   0
  -8   2  20   14.53    5.97   0
  -6   0  11    0.20    4.91   0
  -3   3 -14    0.65    5.49   0
  -1   1  -8    0.91    6.58   0
  -1   3 -14    4.08    5.61   0
   0   2  16    1.89    7.71   0
   2   2 -11   80.14    6.53   0
   5   1  -5  191.49    8.67   0
   5   3 -13    8.48    4.19   0
   5   5 -17   34.43    4.91   0
   6   4 -15   86.60    5.05   0
   7   1  -2   51.55    5.72   0
   7   1  -1 3452.17   23.19   0
   7   1   2  413.73   10.49   0
   9   5 -16   20.49    4.51   0
  10   2  -6  227.11    6.50   0
  11   3 -10    6.35    4.59   0
  11   5 -15   47.30    4.46   0
  12   6 -16    9.31    4.72   0
  13   3  -8   17.80    4.10   0
  13   5 -14   91.50    5.13   0
  14   4 -11   32.49    4.39   0
  14   4   8   61.43    5.16   0
  14   6 -15   19.00    4.56   0
  15   3  -4  201.71    4.87   0
  15   3  -3  255.99    6.39   0
  15   3  -2    1.82    4.75   0
  15   3  -1  191.45    6.28   0
  15   3   0   83.58    5.50   0
  16   4  -8   95.07    4.81   0
  16   6 -14   24.36    3.19   0
  17   5 -11   41.19    3.45   0
  17   5   6   19.08    4.89   0
  18   6 -12   70.37    4.83   0
  19   5  -7  125.77    5.18   0
  19   5   1   -2.35    4.65   0
  19   5   2    8.71    3.21   0
  20   6  -9   12.54    4.34   0
 -29   1   2    4.64    4.88   0
 -27   1   0    4.55    4.98   0
 -26   0   7    2.04    4.69   0
 -26   0   8   38.03    4.83   0
 -26   0   9    0.35    4.58   0
 -26   0  10    8.35    4.72   0
 -26   0  11   -1.16    4.49   0
 -24   0   4   26.63    4.73   0
 -24   0  13    2.53    4.55   0
 -23   1  -3  120.15    5.99   0
 -22   0   2  133.38    5.68   0
 -22   0  14  105.16    5.19   0
 -22   2  -7    1.37    5.58   0
 -20   0   0  112.57    5.70   0
 -20   0  15   -0.27    4.59   0
 -20   2  -8   60.37    6.33   0
 -18   0  -1    2.72    4.68   0
 -18   0  15    1.04    4.74   0
 -16   0  -2   11.83    4.63   0
 -16   0  15    0.24    4.90   0
 -15   1  -7    7.93    5.58   0
 -14   0  -3    1.53    5.80   0
 -12   0  14   72.13    5.21   0
 -11   1  -8    1.36    6.49   0
  -4   0  10  103.71    6.46   0
  -2   0   8  223.14    8.87   0
   1   5 -17    3.11    5.73   0
   3   5 -17   58.01    5.28   0
   7   1   0  498.88   11.48   0
   7   1   1 2643.77   21.66   0
   7   3 -12   51.92    5.05   0
   7   3  13    1.20    7.34   0
   8   2  -8  388.42    7.89   0
   8   4 -14    3.77    4.41   0
   9   3 -11   68.83    5.42   0
   9   3  11   12.33    5.85   0
  10   2   5   43.49    5.41   0
  12   4 -12  184.05    5.82   0
  13   3  -7   41.86    4.49   0
  13   3   5   30.34    4.47   0
  14   4 -10  112.21    4.94   0
  15   5 -12   46.27    4.65   0
  15   5   9   65.45    5.57   0
  16   4  -7   11.34    4.27   0
  16   4   4   94.44    5.26   0
  16   6 -13   28.10    4.60   0
  17   5 -10  183.78    5.32   0
  18   6 -11    2.16    4.18   0
  19   5  -6   -1.14    3.00   0
  19   5  -5    8.37    4.22   0
  19   5  -4    1.42    4.38   0
  19   5  -3    8.71    4.45   0
  19   5  -2   19.71    4.60   0
  19   5  -1   15.54    4.69   0
  19   5   0    8.13    4.52   0
  20   6  -8   42.34    3.31   0
  20   6  -7   41.58    4.48   0
  20   6   1   56.80    5.14   0
  20   6   2    4.58    4.82   0
 -26   0   5    0.22    4.75   0
 -26   0   6  771.63    8.12   0
 -26   0  12    9.00    2.99   0
 -26   0  13    6.10    4.36   0
 -25   1  -2   20.10    4.99   0
 -24   0   3    1.66    4.74   0
 -24   0  14   -2.76    3.44   0
 -24   2  -6   27.42    5.05   0
 -22   0   1    5.07    4.75   0
 -22   0  15    2.62    4.65   0
 -21   1  20   62.96    5.55   0
 -19   1  20   13.81    5.03   0
 -18   2  -9   17.36    6.96   0
 -17   1  20    4.67    4.86   0
 -14   0  15   -0.11    3.46   0
 -13   1  19    1.11    5.14   0
 -10   0  -4   75.44    6.86   0
 -10   0  14   83.39    5.51   0
 -10   2  21   22.15    5.47   0
  -8   0  -4  185.70    9.15   0
  -8   0  13    0.04    4.45   0
  -7   1  17   47.31    5.21   0
  -5   1  16    5.56    5.67   0
   0   0   5    0.65    9.06   0
   4   2 -10   63.55    5.67   0
   4   4 -15   42.77    4.87   0
   6   2  -9 1003.87   11.19   0
   7   5 -16   62.51    5.07   0
  10   2  -5   13.37    4.86   0
  10   4 -13    0.71    3.29   0
  11   3  -9  461.02    7.47   0
  12   4  10   18.11    5.64   0
  13   5 -13    1.20    4.43   0
  13   5  11   23.03    6.19   0
  14   4   7   20.97    5.87   0
  14   6 -14   -0.40    4.42   0
  16   4  -6   78.46    4.67   0
  16   4   3    2.94    4.69   0
  17   5  -9   83.22    4.81   0
  17   5   5   20.75    4.75   0
  18   6 -10   15.80    4.29   0
  20   6  -6    7.13    3.05   0
  20   6  -5    5.35    4.17   0
  20   6  -4   41.77    4.56   0
  20   6  -2   18.20    4.60   0
  20   6  -1    8.74    4.47   0
  20   6   0    5.66    4.72   0
 -29   1   1   17.30    5.06   0
 -28   0   7   -5.71    4.60   0
 -28   0   8    3.35    4.60   0
 -28   0   9    3.83    4.42   0
 -28   0  10    0.03    4.28   0
 -28   0  11    0.58    4.36   0
 -28   0  12   18.79    4.53   0
 -27   1  -1   29.73    4.87   0
 -26   0   4    5.33    4.52   0
 -26   0  14    3.77    4.17   0
 -24   0   2  272.03    6.40   0
 -24   0  15   -0.66    3.30   0
 -22   0  16  639.08    7.99   0
 -21   1  -5    4.91    5.73   0
 -20   0  -1   -0.95    4.51   0
 -20   0  16  312.77    5.55   0
 -18   0  -2   43.62    4.75   0
 -18   0  16  147.20    4.57   0
 -16   0  16   79.45    5.32   0
 -15   1  20    1.76    4.86   0
 -12   0  -4  243.51    8.27   0
 -12   0  15    1.76    4.60   0
 -11   1  19  422.62    8.88   0
  -9   1  18   52.44    5.20   0
  -6   0  -4  721.23   17.91   0
  -6   0  12  734.23   10.57   0
  -3   1  15   48.55    6.51   0
   0   2 -11    0.98    4.59   0
   1   1  -7   38.05    7.47   0
   2   4 -15  180.94    7.08   0
   3   1  -6  620.67   11.98   0
   3   3 -13  199.18    6.17   0
   5   1  -4   72.05    8.28   0
   5   5 -16    5.61    4.72   0
   6   4  16   29.27    8.83   0
   8   2  -7  100.60    5.88   0
   8   2   8   57.61    6.42   0
   9   5 -15   42.67    3.53   0
  10   2  -4  622.75    8.85   0
  10   2   4  280.46    7.65   0
  10   6 -16   -1.76    3.39   0
  11   3   8    4.92    4.46   0
  11   5 -14   17.44    4.49   0
  12   4 -11   16.16    4.37   0
  12   6 -15   13.68    4.60   0
  13   3  -6  277.46    5.14   0
  13   3   4    1.29    4.47   0
  14   4  -9  246.66    5.79   0
  15   5 -11    2.30    3.20   0
  15   5   8   -0.46    4.47   0
  16   4  -5   79.01    4.80   0
  16   4  -4   16.48    4.45   0
  16   4   1   45.02    5.05   0
  16   4   2   41.72    5.02   0
  16   6 -12   11.95    4.26   0
  17   5  -8    1.11    4.35   0
  17   5   4  120.54    5.48   0
  18   6  -9    4.46    3.96   0
  18   6   5    0.19    4.71   0
  20   6  -3   59.00    3.57   0
 -28   0   6   39.32    4.99   0
 -28   0  13    1.17    3.04   0
 -28   0  14   30.65    4.69   0
 -26   0   3    0.31    4.51   0
 -26   0  15   -1.16    3.18   0
 -26   0  16   68.49    4.92   0
 -25   1  -3   10.67    4.65   0
 -24   0   1   -3.06    4.43   0
 -24   0  16   35.46    3.66   0
 -23   1  -4   37.39    5.05   0
 -22   0   0   82.14    4.07   0
 -22   0  17    5.32    5.05   0
 -20   0  17    1.10    4.68   0
 -19   1  -6   25.66    4.70   0
 -19   1  21   36.66    5.33   0
 -18   0  17    4.78    4.77   0
 -16   0  -3    0.49    4.29   0
 -14   0  16   66.66    3.99   0
 -13   1  20    2.40    5.96   0
  -8   4 -15   11.99    6.59   0
  -4   0  11   -0.20    6.03   0
   5   3 -12  449.52    7.92   0
   6   4 -14   63.80    4.94   0
   7   3 -11  362.34    7.30   0
   8   4 -13   15.65    4.70   0
   9   3 -10    8.38    4.79   0
  10   2  -3  123.77    5.97   0
  10   2   3  129.83    6.11   0
  10   4 -12   50.86    5.08   0
  10   4  12   38.03    6.07   0
  11   3  -8    3.74    4.54   0
  13   3  -5    1.79    3.03   0
  13   3   3    5.80    4.64   0
  13   5 -12   14.77    4.33   0
  14   4  -8    2.14    4.19   0
  14   4   6   15.01    4.76   0
  14   6 -13   -1.34    4.28   0
  15   5 -10  120.26    4.91   0
  16   4  -3  268.15    5.92   0
  16   4  -2  331.54    6.74   0
  16   4  -1  348.03    6.71   0
  16   4   0  284.95    6.51   0
  16   6 -11    7.09    4.29   0
  17   5  -7  199.25    5.49   0
  17   5   3  164.28    5.73   0
  18   6  -8   31.09    4.38   0
  18   6   4   51.50    5.19   0
 -30   0   7    1.77    4.65   0
 -30   0   8    5.11    4.53   0
 -30   0   9    4.66    4.75   0
 -30   0  10   27.18    3.60   0
 -30   0  11    2.88    3.29   0
 -30   0  12    7.32    4.71   0
 -28   0   4   27.71    4.64   0
 -28   0   5    0.25    3.53   0
 -28   0  15   -0.85    3.29   0
 -28   0  16   11.21    4.62   0
 -27   1  -2   -2.59    4.48   0
 -26   0   2   51.31    4.94   0
 -26   0  17    3.76    4.99   0
 -24   0  17    2.90    3.28   0
 -22   0  -1   -1.11    4.29   0
 -20   0  -2    3.97    4.37   0
 -19  -1   7  261.41    5.99   0
 -19  -1   8   35.61    4.57   0
 -17  -1   5   10.21    4.60   0
 -17  -1   6   29.92    4.44   0
 -17  -1   7  184.93    5.45   0
 -17  -1   8    2.86    4.18   0
 -17  -1   9   10.23    4.57   0
 -17   1  -7  300.67    8.66   0
 -17   1  21   11.39    3.67   0
 -16   0  17    7.11    4.33   0
 -16   2 -10   16.52    7.57   0
 -15  -1   4    1.43    4.72   0
 -15  -1   5  332.66    6.64   0
 -15  -1   6  319.20    5.74   0
 -15  -1   7  157.71    4.52   0
 -15  -1   8  286.42    6.23   0
 -15  -1   9    4.90    4.16   0
 -14   0  -4    1.45    4.47   0
 -13  -1   4    7.88    4.79   0
 -13  -1   5   44.77    5.16   0
 -13  -1   6  653.03    7.75   0
 -13  -1   7   -0.70    4.45   0
 -13  -1   8  156.97    5.69   0
 -13   1  -8   14.42    5.95   0
 -12   0  16 1042.23   10.60   0
 -10   0  15    1.12    4.54   0
  -8   0  14    6.05    4.18   0
  -8   2  21    4.92    5.96   0
  -6   2  20   40.80    6.88   0
  -4   2  19  107.24    8.46   0
  -3   1  -8    1.40    7.76   0
  -2   0   9   -0.55    5.04   0
  -2   2 -11    0.75    5.52   0
   0   4 -15    4.73    4.42   0
   1   3 -13  155.54    6.34   0
   3   5 -16   -1.46    4.55   0
   5   1   6  325.54   13.18   0
   6   2  -8    7.77    5.33   0
   7   5 -15  163.46    5.69   0
   8   2  -6  882.58   10.14   0
   8   4  14   68.34    7.96   0
   8   6 -16   25.80    3.47   0
   9   5 -14   14.26    4.58   0
  10   2  -2 1459.10   12.65   0
  10   2   2   10.66    5.33   0
  10   6 -15    8.90    4.72   0
  11   5 -13   -1.29    4.60   0
  12   4 -10   29.78    4.74   0
  12   6 -14    6.23    4.32   0
  13   3  -4   -0.75    3.11   0
  13   3  -3   -0.64    4.38   0
  13   3   2    8.19    4.89   0
  15   5   7   13.41    4.96   0
  17   5  -6   57.89    3.38   0
  17   5  -5    4.93    4.22   0
  17   5   2   81.22    4.75   0
  17   7 -11   29.02    4.57   0
  18   6  -7   18.62    4.31   0
  18   6   3   -1.26    4.95   0
  19   7  -8   77.58    3.68   0
  19   7  -7   31.10    4.73   0
 -30   0   6   38.48    4.90   0
 -28   0   3    4.76    4.53   0
 -24   0   0  186.39    5.78   0
 -24   0  18   16.28    4.84   0
 -22   0  18  319.18    5.67   0
 -22   2  -8   13.85    5.85   0
 -21  -1   7   44.99    4.45   0
 -21  -1   8   71.37    4.72   0
 -21  -1   9   23.07    4.34   0
 -21  -1  10    3.52    4.33   0
 -20   0  18  121.99    4.36   0
 -19  -1   5  170.24    5.81   0
 -19  -1   6   20.38    3.39   0
 -19  -1   9    7.46    3.11   0
 -19  -1  10   36.90    4.52   0
 -19  -1  11   14.93    4.42   0
 -18   0  -3   -2.71    4.35   0
 -18   0  18  115.12    4.94   0
 -17  -1   4   46.61    5.13   0
 -17  -1  10   13.34    3.23   0
 -17  -1  11  543.42    7.50   0
 -15  -1   3   19.79    4.86   0
 -15  -1  10    0.84    4.62   0
 -15   1  21    4.09    4.79   0
 -14   0  17   -1.88    4.47   0
 -13  -1   3  362.42    7.39   0
 -13  -1   9   23.38    4.76   0
 -11  -1   4   11.48    5.18   0
 -11  -1   5  535.70    7.69   0
 -11  -1   6   89.03    4.42   0
 -11  -1   7 1430.42   11.41   0
 -11  -1   8  107.08    5.97   0
  -9   1  19    8.45    6.01   0
  -7   1  18   26.51    5.91   0
  -6   0  13   -1.86    4.56   0
  -6   4 -15   70.05    6.75   0
  -4   4 -15    1.62    5.31   0
  -2   4 -15   26.75    4.75   0
   0   0   6   63.86   10.78   0
   1   1  12  325.60   14.87   0
   1   5 -16    0.07    4.28   0
   2   2 -10   66.57    5.60   0
   4   2  -9   71.87    5.67   0
   4   4 -14   59.04    5.04   0
   5   1  -3   34.47    6.06   0
   6   6 -16    1.78    4.58   0
   9   3  -9  237.81    6.28   0
   9   3  10  108.13    6.98   0
  10   2  -1   37.75    4.03   0
  10   2   0  278.06    7.36   0
  10   2   1    2.07    5.30   0
  10   4 -11  133.84    5.33   0
  11   3  -7  320.71    5.61   0
  11   3   7   27.33    4.87   0
  12   4   9   38.41    4.79   0
  13   3  -2  170.55    4.88   0
  13   3  -1  143.42    5.74   0
  13   3   0   59.90    5.27   0
  13   3   1   69.47    3.87   0
  13   5 -11   22.76    4.33   0
  13   5  10    6.53    4.55   0
  14   4  -7   47.72    3.35   0
  14   4   5   -1.29    4.44   0
  14   6 -12   45.97    4.54   0
  15   5  -9   45.58    3.24   0
  16   6 -10  162.80    4.22   0
  16   6   7   47.76    5.23   0
  17   5  -4   74.97    3.75   0
  17   5  -3   -0.43    4.38   0
  17   5  -2    5.47    4.29   0
  17   5  -1   13.42    4.47   0
  17   5   0   10.15    4.53   0
  17   5   1  233.80    4.97   0
  17   7 -10    8.44    4.44   0
  18   6  -6   80.63    3.71   0
  18   6  -5   22.51    4.42   0
  18   6   1   43.33    4.92   0
  18   6   2   35.19    4.64   0
  19   7  -6    8.83    4.53   0
  19   7  -5   21.54    4.68   0
 -30   0   5    3.22    4.51   0
 -26   0   1   -1.86    4.33   0
 -25   1  -4    3.75    4.59   0
 -24   0  19    3.83    4.99   0
 -23  -1   7   23.17    4.39   0
 -23  -1   8   12.32    4.22   0
 -23  -1   9   -4.17    4.21   0
 -23  -1  10    1.89    4.26   0
 -23  -1  11   30.10    4.78   0
 -23   1  -5  182.01    6.24   0
 -22   0  19    5.86    4.70   0
 -21  -1   5   58.26    4.77   0
 -21  -1   6   22.04    3.27   0
 -21  -1  11  125.31    4.06   0
 -21  -1  12   18.49    4.62   0
 -21   1  -6   24.68    5.58   0
 -20   0  19    6.84    4.84   0
 -19  -1   4   62.79    5.10   0
 -19  -1  12  129.16    5.25   0
 -17  -1   3  465.55    7.53   0
 -17  -1  12   19.81    4.64   0
 -16   0  -4   98.51    5.27   0
 -16   0  18  302.05    6.53   0
 -15  -1   2   45.54    5.29   0
 -15  -1  11  135.51    4.55   0
 -13  -1   2  376.01    7.62   0
 -13  -1  10    8.63    3.29   0
 -12   0  17    2.09    4.59   0
 -11  -1   3    7.89    3.75   0
 -11  -1   9  266.17    7.15   0
 -11   1  20   33.84    5.12   0
 -10   0  16  145.43    6.11   0
  -9  -1   4  165.97    7.11   0
  -9  -1   5    3.04    5.66   0
  -9  -1   6   -0.07    5.21   0
  -5   1  17   76.87    6.81   0
  -2   2  18   13.13    8.19   0
  -1   1  14   23.40    7.14   0
  -1   3 -13    2.85    4.29   0
  -1   5 -16   21.37    5.78   0
   3   1  -5 2968.82   23.67   0
   3   3 -12  177.18    6.14   0
   5   5 -15   30.11    4.55   0
   6   4 -13   26.44    4.75   0
   7   3 -10  143.06    5.83   0
   8   2   7   90.74    6.91   0
   8   4 -12  193.88    5.86   0
   8   6 -15   30.73    4.56   0
  10   6 -14   60.01    4.70   0
  11   3  -6  246.27    6.05   0
  11   5 -12   15.72    4.49   0
  12   4  -9  416.98    5.95   0
  12   6 -13   17.52    4.57   0
  14   4  -6    0.31    2.83   0
  14   4   4   33.11    4.87   0
  14   6 -11  147.63    5.16   0
  15   5  -8   39.03    3.25   0
  15   5   6   11.91    5.11   0
  15   7 -12   53.96    3.64   0
  16   6  -9   49.78    4.56   0
  17   7  -9   13.51    4.33   0
  18   6  -4    6.98    3.19   0
  18   6  -3   -2.01    4.25   0
  18   6  -2    2.54    4.53   0
  18   6  -1   23.68    4.69   0
  18   6   0   -0.62    4.67   0
  19   7  -4   13.22    3.39   0
  19   7  -3    7.98    4.67   0
  19   7  -2   25.73    4.65   0
  19   7  -1   -0.79    4.53   0
 -30   0   4   56.88    3.87   0
 -28   0   2   60.83    3.73   0
 -27   1  -3    8.10    4.71   0
 -26   0   0    4.36    4.57   0
 -25  -1   8   14.30    4.71   0
 -25  -1   9  226.56    5.83   0
 -25  -1  10   68.14    4.82   0
 -25  -1  11   20.63    4.47   0
 -24   0  -1    3.71    4.59   0
 -23  -1   5    4.60    4.59   0
 -23  -1   6   56.13    4.68   0
 -23  -1  12   46.00    4.79   0
 -23  -1  13  307.65    6.27   0
 -22   0  -2  185.07    6.14   0
 -21  -1   4   10.02    4.79   0
 -21  -1  13  150.07    5.24   0
 -20   0  -3    1.15    4.40   0
 -20   2  -9   32.96    6.28   0
 -19  -1   3  158.14    4.62   0
 -19  -1  13  504.00    7.44   0
 -18   0  19    2.12    4.61   0
 -17  -1   2   55.24    5.26   0
 -17  -1  13   32.65    4.96   0
 -15  -1  12    3.50    3.39   0
 -15   1  -8   12.09    6.29   0
 -14   0  18    0.13    4.73   0
 -13  -1  11  275.94    5.79   0
 -13   1  21   29.48    4.96   0
 -11  -1   2  665.18    9.65   0
 -11  -1  10    4.45    5.14   0
 -10   0  -5    0.75    5.72   0
  -9  -1   3  287.25    8.11   0
  -9  -1   7    1.91    3.80   0
  -9  -1   8    3.58    4.92   0
  -8   0  15    1.49    4.30   0
  -4   0  12  891.36   12.50   0
  -4   2 -11   11.13    5.73   0
  -3   3 -13   44.02    5.82   0
  -3   5 -16    1.89    4.40   0
   2   4 -14    7.14    4.64   0
   4   6 -16   58.32    5.01   0
   5   1  -2    7.54    8.69   0
   5   3 -11   40.43    4.65   0
   6   2  -7 1119.50   11.78   0
   6   2  10   30.94    7.08   0
   7   5 -14   -0.24    4.04   0
   8   2  -5  386.44    6.92   0
   9   3  -8   23.93    4.77   0
   9   5 -13   57.75    4.65   0
  11   3   6    9.60    4.27   0
  11   5  12    4.21    5.79   0
  12   4  -8   23.57    4.46   0
  12   4   8    5.57    5.74   0
  13   5 -10    4.93    3.02   0
  13   5   9   -2.39    5.45   0
  13   7 -13   27.24    3.59   0
  14   4  -5   75.09    3.61   0
  14   4  -4  276.83    6.06   0
  14   4   3   51.56    5.05   0
  15   5  -7   29.14    4.33   0
  15   5   5  148.88    5.54   0
  15   7 -11    2.83    4.54   0
  16   6  -8    8.33    4.07   0
  16   6   6    1.16    4.83   0
  17   7  -8   -1.68    4.15   0
 -30   0   3    5.76    4.75   0
 -28   0   1    0.36    4.61   0
 -27  -1   9    1.24    4.34   0
 -27  -1  10   13.06    4.40   0
 -27  -1  11   31.92    4.51   0
 -25  -1   6   41.15    4.95   0
 -25  -1   7   21.18    3.36   0
 -25  -1  12    2.83    3.35   0
 -25  -1  13    4.54    4.32   0
 -23  -1   4   41.12    4.93   0
 -23  -1  14   21.91    4.88   0
 -22   0  20   17.08    4.76   0
 -21  -1   3   53.13    4.87   0
 -21  -1  14  116.89    4.17   0
 -20   0  20   26.75    4.70   0
 -19  -1   2   82.51    5.28   0
 -19  -1  14  170.02    5.76   0
 -19   1  -7    2.76    4.21   0
 -18   0  -4   51.02    4.95   0
 -17  -1   1    3.44    4.87   0
 -17  -1  14   68.31    5.28   0
 -16   0  19    5.67    4.75   0
 -15  -1   1   58.44    5.27   0
 -15  -1  13  114.83    5.46   0
 -13  -1   1  199.13    6.64   0
 -13  -1  12    2.59    4.95   0
 -12   0  -5   -1.23    4.73   0
 -11  -1   1  230.19    7.43   0
 -11  -1  11  490.30    8.19   0
  -9  -1   2   -2.18    5.86   0
  -9  -1   9  190.55    6.74   0
  -9   3 -13   28.86    7.92   0
  -8   0  -5    1.95    7.30   0
  -6   0  14   65.82    5.08   0
  -2   0  10   65.70    7.08   0
   0   2 -10  254.21    8.36   0
   3   5 -15  180.84    6.09   0
   6   6 -15    0.99    4.40   0
   8   2  -4  312.24    7.42   0
  10   4 -10   68.67    3.72   0
  10   4  11   45.05    5.15   0
  11   3  -5    7.04    3.17   0
  11   5 -11   93.97    4.94   0
  12   6 -12   16.07    4.30   0
  13   5  -9   10.95    4.01   0
  13   7 -12   40.72    4.64   0
  14   4  -3   39.33    4.82   0
  14   4  -2  122.23    5.38   0
  14   4   1   21.89    4.73   0
  14   4   2    5.03    4.41   0
  14   6 -10    3.32    4.43   0
  15   5  -6   25.09    3.13   0
  15   5   4   -0.57    4.31   0
  15   7 -10   10.84    4.36   0
  16   6  -7   27.10    4.33   0
  16   6   5   41.20    5.11   0
  17   7  -7   18.02    4.40   0
 -27  -1   7   39.21    4.71   0
 -27  -1   8    6.38    3.29   0
 -27  -1  12    4.10    3.10   0
 -27  -1  13   43.78    4.45   0
 -27  -1  14   35.26    4.70   0
 -26   0  -1   -0.67    4.42   0
 -25  -1   5   26.24    4.76   0
 -25  -1  14   13.19    3.30   0
 -25  -1  15   -2.86    4.44   0
 -25   1  -5   44.66    6.27   0
 -24   0  -2   58.68    5.01   0
 -23  -1   3  550.13    7.78   0
 -23  -1  15   19.51    4.58   0
 -22   0  -3    2.99    4.43   0
 -21  -1   2   36.73    4.96   0
 -21  -1  15   64.36    3.89   0
 -19  -1   1   73.83    5.08   0
 -19  -1  15   96.09    5.19   0
 -18   0  20   10.35    4.75   0
 -17  -1  15  170.50    5.72   0
 -15  -1  14    5.71    4.59   0
 -14   0  -5   -0.48    4.37   0
 -14   0  19    0.05    4.81   0
 -13  -1  13    2.54    4.72   0
 -12   0  18   87.22    5.48   0
 -11   1  21   38.68    6.50   0
 -10   0  17   -1.91    4.82   0
  -9  -1  10   25.31    5.24   0
  -9   1  20    1.48    5.53   0
  -7  -1   4   36.94    6.95   0
  -7  -1   5  354.65    8.90   0
  -7  -1   6   34.02    6.23   0
  -7   3 -13    0.41    6.14   0
  -6   2 -11    7.15    6.61   0
  -5   3 -13    7.20    5.41   0
  -3   1  16   31.76    6.20   0
  -1   1  -7  138.78    9.25   0
   0   4 -14   98.58    5.34   0
   1   1  -6  143.30    8.16   0
   1   3 -12   71.49    5.02   0
   2   6 -16   50.94    4.92   0
   4   2  -8 1512.34   13.77   0
   4   4 -13   69.27    4.87   0
   5   1  -1  558.72   12.94   0
   5   1   5 1825.65   24.20   0
   5   5 -14   -0.68    4.50   0
   6   4 -12   35.34    4.64   0
   7   3  -9   16.26    4.78   0
   7   3  12   18.14    6.06   0
   8   2   6  846.28   12.41   0
   8   4 -11   -1.64    4.39   0
   8   6 -14    5.85    4.30   0
   9   3   9  203.71    7.72   0
   9   5 -12  227.38    5.76   0
  10   6 -13    3.70    3.14   0
  11   3  -4    6.44    4.35   0
  11   3   5    0.50    4.22   0
  11   7 -13   42.07    4.79   0
  12   4  -7  488.72    6.89   0
  12   4   7    6.24    5.40   0
  13   5   8   31.22    6.17   0
  14   4  -1  297.40    5.47   0
  14   4   0  349.09    5.79   0
  14   6  -9   11.90    4.57   0
  15   5  -5    8.32    2.95   0
  15   5  -4    5.24    3.96   0
  15   5   3   40.34    4.60   0
  15   7  -9   32.03    4.45   0
  16   6  -6   22.24    3.07   0
  16   6  -5  142.76    5.03   0
  16   6   4    8.72    4.38   0
  17   7  -6   15.33    3.21   0
  17   7  -5   11.69    4.38   0
 -29  -1   8    1.97    4.49   0
 -29  -1   9   37.64    4.81   0
 -29  -1  10    7.28    3.05   0
 -29  -1  11   33.00    3.46   0
 -29  -1  12    6.33    3.21   0
 -29  -1  13   30.67    4.73   0
 -29  -1  14   -0.88    4.48   0
 -28   0   0    7.44    4.69   0
 -27  -1   5    5.89    4.72   0
 -27  -1   6   -2.28    3.12   0
 -27  -1  15   42.98    4.91   0
 -25  -1   4    8.88    3.24   0
 -25  -1  16    5.74    4.37   0
 -23  -1   2   46.19    5.11   0
 -23  -1  16    8.50    3.23   0
 -23   1  -6    1.68    4.69   0
 -21  -1  16   17.91    4.76   0
 -20   0  -4    1.09    4.60   0
 -19  -1  16   11.40    4.62   0
 -18   2 -10   39.17    7.75   0
 -17  -1   0    0.64    4.83   0
 -16   0  -5    2.30    5.59   0
 -16   0  20   47.96    4.93   0
 -15  -1   0   77.49    5.47   0
 -13  -1   0  102.95    5.90   0
 -11  -1   0   47.70    6.00   0
 -11  -1  12   80.69    4.34   0
  -9  -1   1    5.66    6.18   0
  -8   0  16 1730.48   14.24   0
  -8   2 -11    5.04    8.68   0
  -7  -1   3   19.59    7.04   0
  -7  -1   7  557.83    9.84   0
  -7   1  19  155.82    7.29   0
  -6   2  21    2.68    5.87   0
   0   0   7    0.66    8.60   0
   1   5 -15   -1.06    4.53   0
   2   2  -9  127.71    6.20   0
   3   3 -11 1327.77   12.02   0
   4   6 -15   20.73    4.77   0
   5   3 -10  535.60    8.39   0
   6   2  -6  116.76    6.22   0
   7   5 -13   -2.04    2.96   0
   8   2  -3    0.66    5.44   0
   8   4  13   74.34    6.71   0
   9   3  -7   20.16    3.32   0
   9   7 -14    8.08    4.14   0
  10   4  -9   13.82    3.45   0
  11   3  -3   28.16    4.71   0
  11   3   4   63.33    5.17   0
  11   5 -10   14.13    4.19   0
  11   5  11    7.55    5.68   0
  12   4  -6  419.87    6.76   0
  12   6 -11    6.14    3.16   0
  13   5  -8    3.30    2.73   0
  13   7 -11   16.11    4.53   0
  14   6   8   -2.39    4.53   0
  15   5  -3    5.42    2.77   0
  15   5  -2  109.65    4.96   0
  15   5  -1   69.01    4.70   0
  15   5   0   81.47    5.06   0
  15   5   1   96.25    5.13   0
  15   5   2    4.28    4.53   0
  16   6  -4    5.24    4.35   0
  16   6  -3   -0.01    4.31   0
  16   6   2  112.35    5.25   0
  16   6   3    1.65    3.02   0
  17   7  -4   51.66    3.46   0
  17   7  -3    9.20    4.55   0
  17   7  -2    0.13    4.39   0
  17   7  -1   29.40    4.45   0
  17   7   0   65.20    4.75   0
  17   7   1    7.97    4.68   0
  17   7   2    5.43    2.98   0
 -29  -1   6    8.12    4.56   0
 -29  -1   7    8.91    3.29   0
 -27  -1   4   11.40    4.78   0
 -27  -1  16   13.70    3.44   0
 -25  -1   3   25.52    4.83   0
 -25  -1  17   45.06    5.01   0
 -23  -1  17   22.04    4.97   0
 -21  -1   1   35.54    3.64   0
 -21  -1  17   14.02    4.82   0
 -21   1  -7   14.51    5.50   0
 -19  -1   0   40.86    4.98   0
 -19  -1  17   28.58    5.01   0
 -18   0  21    2.91    5.06   0
 -17  -1  16  102.99    5.22   0
 -17   1  -8   76.35    6.50   0
 -15  -1  15  127.95    4.54   0
 -13  -1  14    2.28    3.16   0
 -11  -1  13    4.22    4.85   0
  -9  -1  11   62.67    5.44   0
  -7  -1   2   42.57    7.46   0
  -7  -1   8  653.11    9.23   0
  -6   0  15    2.97    5.57   0
  -4   0  13    2.58    4.61   0
  -2   4 -14    2.98    4.40   0
  -1   5 -15   53.43    5.08   0
   2   4 -13   61.00    4.93   0
   3   1  -4 4752.47   30.86   0
   3   5 -14   -1.00    4.62   0
   5   1   0  131.35    9.98   0
   5   1   4  467.17   13.24   0
   6   6 -14    7.90    4.50   0
   8   2  -2  475.96    8.70   0
   8   2   5  246.66    7.68   0
   8   4 -10   17.23    4.66   0
   8   6 -13    4.15    4.44   0
   9   3  -6   20.00    4.69   0
  10   4  10    1.78    5.56   0
  10   6 -12   76.95    4.99   0
  11   3  -2  116.98    4.81   0
  11   3  -1  595.34    8.62   0
  11   3   2   16.48    4.73   0
  11   3   3  159.40    6.22   0
  11   7 -12    6.46    4.60   0
  12   4  -5    4.36    4.08   0
  12   4   6   10.49    4.55   0
  12   6 -10  246.28    5.88   0
  13   5  -7  314.74    5.97   0
  13   5   7    5.10    5.14   0
  13   7 -10   33.93    4.63   0
  14   6  -8    4.39    2.97   0
  14   6   7    5.72    4.47   0
  15   7  -8  131.39    3.97   0
  16   6  -2    2.49    3.20   0
  16   6  -1    6.88    3.07   0
  16   6   0   -0.30    3.08   0
  16   6   1    2.76    3.21   0
 -29  -1   5   15.86    4.51   0
 -28   0  -1    2.58    4.71   0
 -27  -1   3  143.18    5.50   0
 -26   0  -2   37.81    4.96   0
 -25  -1   2   11.38    4.33   0
 -25  -1  18    3.28    5.04   0
 -24   0  -3   -0.54    4.63   0
 -23  -1   1    7.33    4.63   0
 -23  -1  18   91.70    5.21   0
 -22   0  -4   54.39    6.12   0
 -21  -1   0   16.34    4.82   0
 -21  -1  18   12.24    4.86   0
 -18   0  -5   -0.00    4.57   0
 -17  -1  -1    1.68    4.61   0
 -17  -1  17    4.96    4.64   0
 -15  -1  -1  201.24    6.35   0
 -15  -1  16   16.78    4.78   0
 -14   0  20    5.29    4.61   0
 -13  -1  -1   52.05    5.29   0
 -13  -1  15   31.41    4.94   0
 -12   0  19    4.25    4.86   0
 -10   0  18   45.65    5.12   0
  -9  -1   0    0.09    6.24   0
  -9  -1  12  376.06    7.49   0
  -7  -1   9  454.17    8.73   0
  -5   1  18   10.20    5.64   0
  -4   0  -4  120.57   15.24   0
  -4   2  20    5.09    7.17   0
  -4   4 -14  143.46    6.71   0
  -3   5 -15   13.65    5.43   0
  -2   0  11    1.22    5.93   0
  -1   3 -12   81.71    5.46   0
   2   6 -15    9.91    4.38   0
   4   4 -12  203.50    6.08   0
   5   1   1  379.74   11.51   0
   5   1   3  240.74   10.92   0
   5   3  14    5.01    7.18   0
   5   5 -13   53.66    4.86   0
   6   4 -11   30.12    4.69   0
   6   4  15   65.91    8.24   0
   7   3  -8   16.64    5.08   0
   7   5 -12    1.93    4.54   0
   7   7 -14   20.15    4.67   0
   8   2  -1   27.11    5.90   0
   8   2   4  795.28   11.93   0
   9   3   8    9.89    5.57   0
   9   5 -11    0.98    3.38   0
   9   7 -13   31.07    4.59   0
  10   4  -8   25.95    3.62   0
  11   3   0   73.18    4.34   0
  11   3   1   33.89    3.89   0
  11   5  -9   34.28    4.49   0
  12   4  -4  318.44    6.47   0
  12   4   5   17.25    4.60   0
  13   5  -6  165.58    5.30   0
  14   6  -7   16.16    3.09   0
  15   7  -7    1.66    2.88   0
  15   7  -6   31.11    4.25   0
 -29  -1   4    8.31    4.40   0
 -23  -1  19    9.52    4.84   0
 -19  -1  -1   40.18    4.72   0
 -19  -1  18  100.40    5.23   0
 -16   0  21   -1.15    3.45   0
 -11  -1  -1  942.50   11.39   0
 -11  -1  14   50.33    4.84   0
 -11   1  22    2.49    6.03   0
 -10   4 -14   26.85    7.41   0
  -8   0  17   -3.01    4.78   0
  -7  -1   1 2928.21   21.39   0
  -7  -1  10   -1.00    5.10   0
  -6   4 -14   25.59    5.50   0
  -2   2 -10  189.79    7.92   0
   4   2  -7  522.56    9.58   0
   4   4  17    1.59    8.29   0
   5   1   2    0.32    7.21   0
   6   2  -5   52.59    6.01   0
   8   2   0  426.61    8.83   0
   8   2   3  126.46    6.61   0
   9   3  -5  161.25    5.59   0
   9   5  13   11.97    5.60   0
  10   4  -7   39.51    4.49   0
  10   6 -11  240.55    5.61   0
  11   5  10    2.09    4.62   0
  11   7 -11    8.09    4.40   0
  12   4  -3  113.03    5.41   0
  12   4   4  197.11    6.06   0
  12   6  -9    3.54    4.25   0
  12   6  10    9.17    5.11   0
  13   5  -5   48.77    4.33   0
  13   5   6   -2.83    4.54   0
  13   7  -9    9.69    2.96   0
  14   6  -6   18.89    3.04   0
  14   6   6  262.48    6.47   0
  15   7  -5    6.18    4.17   0
 -29  -1   3    3.62    4.63   0
 -27  -1   2    0.25    4.34   0
 -26   0  -3   -2.39    4.40   0
 -25  -1   1   39.57    3.52   0
 -23  -1   0    2.90    4.24   0
 -22  -2   9  320.10    6.15   0
 -22  -2  10   14.18    4.44   0
 -21  -1  -1    6.30    4.52   0
 -21  -1  19   49.32    3.71   0
 -20  -2   8  114.21    4.82   0
 -20  -2   9   69.90    4.73   0
 -20  -2  10  397.88    6.24   0
 -20   0  -5    2.38    4.37   0
 -19   1  -8   -0.58    5.47   0
 -17  -1  18    9.81    4.67   0
 -15  -1  17   32.35    4.48   0
 -14   0  -6    0.98    5.34   0
 -13  -1  16   62.31    5.03   0
 -12   0  -6  681.24   12.24   0
  -9  -1  13  818.87   10.04   0
  -9   1  21   45.15    5.26   0
  -8   4 -14   64.14    6.34   0
  -5  -1   4   83.20    8.26   0
  -5  -1   5  184.42    8.59   0
  -5  -1   6  108.79    7.37   0
  -5   1  -8   12.50    9.57   0
  -5   5 -15    3.52    4.41   0
   0   4 -13   69.23    4.95   0
   0   6 -15    2.16    4.40   0
   1   3 -11  151.36    5.78   0
   1   5 -14   13.31    4.51   0
   3   3 -10   -0.94    5.40   0
   4   6 -14    4.63    4.34   0
   5   3  -9  495.80    7.98   0
   5   7 -14   25.69    4.73   0
   6   2   9    1.43    5.49   0
   6   6 -13   45.26    4.65   0
   7   3  11  427.76   10.79   0
   7   7 -13   19.86    4.57   0
   8   2   1  891.88   11.64   0
   8   2   2 2849.78   19.12   0
   8   4  -9   57.15    3.67   0
   8   6 -12   52.60    4.68   0
   9   5 -10    4.76    2.92   0
   9   7 -12   34.78    4.47   0
  10   4   9    5.88    4.60   0
  11   5  -8    2.98    2.81   0
  12   4  -2  124.46    5.59   0
  12   4  -1   59.55    5.21   0
  12   4   2   36.03    4.84   0
  12   4   3  386.79    7.12   0
  12   6  -8    7.86    4.10   0
  13   5  -4  111.90    4.85   0
  13   5   5   44.37    4.61   0
  13   7  -8    1.11    3.95   0
  14   6  -5   33.57    3.29   0
  14   6  -4   37.64    4.36   0
  14   6   4  263.66    5.97   0
  14   6   5   55.76    4.93   0
  14   8  -7   46.22    4.44   0
  15   7  -4   41.44    3.18   0
  15   7  -3   -0.77    4.22   0
  15   7   2   14.15    4.42   0
  15   7   3   11.62    4.39   0
  15   7   4   -0.89    3.40   0
 -27  -1   1    9.59    4.46   0
 -26  -2  10   43.14    4.76   0
 -26  -2  11    7.92    4.11   0
 -25  -1   0   25.95    4.53   0
 -24  -2   8   17.51    4.50   0
 -24  -2   9   77.93    4.65   0
 -24  -2  10   23.53    3.41   0
 -24  -2  11   61.07    4.59   0
 -24  -2  12  209.93    5.63   0
 -24  -2  13    2.29    4.51   0
 -24   0  -4   18.54    4.72   0
 -23   1  -7    1.51    4.43   0
 -22  -2   7   47.57    4.25   0
 -22  -2   8   75.68    3.63   0
 -22  -2  11    9.92    3.02   0
 -22  -2  12   15.29    4.49   0
 -22  -2  13    7.46    4.46   0
 -21  -1  20   58.93    5.08   0
 -20  -2   6    8.97    4.34   0
 -20  -2   7   84.60    3.68   0
 -20  -2  11   65.62    3.37   0
 -20  -2  12   20.98    4.36   0
 -19  -1  19    2.47    3.38   0
 -18  -2   6    3.37    4.27   0
 -18  -2   7   60.77    3.62   0
 -18  -2   8  941.33    8.16   0
 -18  -2   9  158.15    4.35   0
 -18  -2  10   42.30    3.40   0
 -18  -2  11    4.63    4.18   0
 -17  -1  -2   48.60    4.87   0
 -16  -2   7   94.19    4.69   0
 -16  -2   8   -1.01    3.92   0
 -16  -2   9   78.70    4.93   0
 -16  -2  10  199.97    5.59   0
 -16   0  -6  816.69   11.91   0
 -15  -1  -2  425.24    7.81   0
 -14   0  21   -0.13    4.75   0
 -13  -1  -2   -0.46    4.51   0
 -12   0  20    4.01    4.92   0
 -11  -1  15   45.58    4.82   0
 -10   0  19   -0.31    5.61   0
  -9  -1  -1  699.70   11.08   0
  -7  -1  11   79.74    5.58   0
  -7   1  20    3.84    5.74   0
  -6   0  -5    0.86    8.18   0
  -6   0  16  165.48    7.21   0
  -5  -1   3   30.57    8.25   0
  -5  -1   7  260.20    8.28   0
  -4   0  14   37.62    4.81   0
  -3   1  17   56.88    7.61   0
  -3   3 -12    4.43    5.47   0
  -1   1  15  185.65   10.53   0
   0   0   8 1110.01   21.48   0
   0   2  -9   75.12    5.70   0
   2   2  -8 1203.13   13.23   0
   2   4 -12  478.21    8.39   0
   3   1  -3 4013.77   29.08   0
   3   3  16    4.58    9.63   0
   3   5 -13    2.06    4.35   0
   5   5 -12  131.29    5.34   0
   6   2  -4 1021.64   11.80   0
   6   4 -10    0.94    4.57   0
   7   3  -7  423.95    6.79   0
   7   5 -11  252.43    6.24   0
   8   4  12   36.38    5.78   0
   9   3  -4  296.79    5.70   0
   9   3   7    7.71    4.22   0
  10   4  -6  182.91    5.52   0
  10   6 -10   17.12    3.17   0
  11   5  -7  157.34    5.07   0
  11   5   9  106.99    5.89   0
  11   7 -10   14.72    3.28   0
  12   4   0   17.78    3.58   0
  12   4   1   26.36    4.92   0
  12   6   9   90.70    5.46   0
  12   8  -9   16.41    4.48   0
  13   5  -3  267.59    4.87   0
  13   5  -2   65.27    4.52   0
  13   5   3   76.79    5.08   0
  13   5   4  394.90    6.92   0
  13   7  -7   16.65    4.26   0
  14   6  -3    3.66    4.17   0
  14   6  -2  123.03    5.07   0
  14   6   2   61.60    4.74   0
  14   6   3   14.44    4.38   0
  14   8  -6   -1.06    4.28   0
  15   7  -2   40.71    3.46   0
  15   7  -1   26.20    4.38   0
  15   7   0    1.76    4.50   0
  15   7   1    9.26    4.34   0
 -29  -1   2   -0.72    3.33   0
 -28  -2   9   10.37    4.45   0
 -28  -2  10    5.52    4.32   0
 -28  -2  11    9.78    4.40   0
 -28  -2  12   37.17    4.62   0
 -28  -2  13   21.49    4.55   0
 -26  -2   7   37.96    4.73   0
 -26  -2   8    9.59    4.53   0
 -26  -2   9    9.45    3.12   0
 -26  -2  12   -0.02    2.85   0
 -26  -2  13    7.45    3.12   0
 -26  -2  14   56.95    4.57   0
 -24  -2   6    0.80    4.52   0
 -24  -2   7    1.71    3.31   0
 -24  -2  14   22.50    4.39   0
 -23  -1  -1   44.67    5.04   0
 -22  -2   5   78.58    4.74   0
 -22  -2   6   16.75    2.94   0
 -22  -2  14    7.18    4.58   0
 -22   0  -5    3.99    4.58   0
 -20  -2   5   15.91    4.58   0
 -20  -2  13    4.68    2.89   0
 -20  -2  14   -2.07    4.54   0
 -20   2 -10    7.58    6.71   0
 -19  -1  -2  138.29    5.65   0
 -19  -1  20   18.13    4.99   0
 -18  -2   5   36.98    3.61   0
 -18  -2  12    2.93    3.18   0
 -18  -2  13   12.38    4.51   0
 -17  -1  19   29.36    4.77   0
 -16  -2   5   43.97    4.87   0
 -16  -2   6  101.30    3.84   0
 -16  -2  11  343.47    6.31   0
 -15  -1  18    5.75    4.46   0
 -14  -2   7   36.26    4.66   0
 -14  -2   8  262.70    6.17   0
 -14  -2   9  119.04    5.45   0
 -13  -1  17   23.54    4.74   0
 -13   1  -9   29.13    8.41   0
 -11  -1  -2  213.89    7.03   0
 -11   1  -9   29.30   10.38   0
 -10   0  -6   14.76    5.91   0
  -9  -1  14   34.30    4.36   0
  -7  -1   0  526.08   11.06   0
  -5  -1   8  554.63    9.91   0
  -2   4 -13   21.73    5.58   0
  -1   5 -14   71.96    5.46   0
   1   1  -5 3528.00   28.37   0
   2   6 -14    4.80    4.43   0
   4   2  12   78.56    9.81   0
   4   4 -11  182.86    5.77   0
   8   4  -8  281.32    6.38   0
   8   6 -11    8.11    4.46   0
   9   3  -3  328.58    6.82   0
   9   5  -9  156.66    5.35   0
   9   5  12   21.47    5.66   0
   9   7 -11    6.27    4.48   0
  10   4  -5  207.74    5.44   0
  10   4   8   64.53    5.03   0
  10   6  -9   29.31    4.35   0
  11   7  -9   51.87    4.75   0
  12   6  -7   66.73    3.50   0
  12   8  -8   -2.42    4.41   0
  13   5  -1  166.81    4.42   0
  13   5   0   18.10    4.66   0
  13   5   1  160.12    5.74   0
  13   5   2  129.64    4.38   0
  13   7  -6    4.05    4.21   0
  14   6  -1  214.00    4.75   0
  14   6   0   15.83    4.63   0
  14   6   1    5.71    3.01   0
  14   8  -5   71.88    3.72   0
  14   8  -4   29.76    4.58   0
 -30  -2  10   72.20    5.43   0
 -29  -1   1   15.27    4.97   0
 -28  -2   7    5.47    4.25   0
 -28  -2   8   38.91    4.66   0
 -28  -2  14   72.27    3.85   0
 -27  -1   0    3.60    4.58   0
 -26  -2   6  138.90    5.37   0
 -26  -2  15    2.67    3.28   0
 -26  -2  16   41.27    4.76   0
 -26   0  -4   28.14    5.75   0
 -25  -1  -1    3.63    4.84   0
 -24  -2   5   19.62    4.61   0
 -24  -2  15   34.11    3.66   0
 -24  -2  16   27.48    4.63   0
 -22  -2   4   10.36    4.61   0
 -22  -2  15   -1.61    3.08   0
 -21  -1  -2   28.88    4.72   0
 -21   1  -8    5.50    5.74   0
 -20  -2   4  114.16    4.16   0
 -20  -2  15  151.50    5.52   0
 -18  -2   4   82.94    4.04   0
 -18  -2  14   15.71    4.52   0
 -18   0  -6   13.55    4.53   0
 -16  -2   4  895.49    9.35   0
 -16  -2  12   73.49    3.83   0
 -16  -2  13    3.72    4.72   0
 -14  -2   5    0.71    4.36   0
 -14  -2   6    2.10    3.08   0
 -14  -2  10   15.01    4.88   0
 -14  -2  11  356.58    6.84   0
 -11  -1  16   40.34    4.84   0
  -8   0  18   11.09    4.61   0
  -7  -1  12   96.93    5.40   0
  -5  -1   2   14.40    8.49   0
  -5  -1   9   28.04    5.70   0
  -5   1  19   10.82    6.81   0
  -2   0  12    2.76    5.92   0
   4   2  -6   -0.71    5.84   0
   4   6 -13    3.96    4.15   0
   5   3  -8    3.41    4.70   0
   5   7 -13   50.96    4.63   0
   6   6 -12    6.80    3.09   0
   7   3  -6  222.21    6.53   0
   7   5 -10   11.95    4.41   0
   7   7 -12    0.34    4.33   0
   9   3  -2  246.73    6.48   0
   9   3   6  127.66    5.59   0
  11   5  -6   88.45    3.74   0
  11   5   8    6.44    4.74   0
  12   6  -6   56.13    3.38   0
  12   6   8   83.78    5.31   0
  13   7  -5   43.05    4.52   0
  13   7   6    0.59    4.88   0
  14   8  -3    9.96    4.49   0
  14   8  -2   14.66    4.51   0
 -30  -2   8   21.38    4.86   0
 -30  -2   9    8.31    3.40   0
 -28  -2   6   12.01    4.70   0
 -26  -2   5   26.98    4.53   0
 -26  -2  17   16.47    4.88   0
 -24  -2   4   81.62    5.01   0
 -24  -2  17   12.30    4.68   0
 -23  -1  -2    6.11    4.67   0
 -22  -2   3   18.52    4.63   0
 -22  -2  16   22.43    3.55   0
 -20  -2   3   32.08    4.75   0
 -20  -2  16   60.67    4.86   0
 -19  -1  21   28.80    5.19   0
 -18  -2   3  158.63    4.68   0
 -18  -2  15    7.70    4.60   0
 -17  -1  -3   36.76    4.45   0
 -17  -1  20    1.20    4.45   0
 -16  -2   3  105.16    5.57   0
 -16  -2  14  247.10    6.39   0
 -15  -1  -3 1022.27   11.07   0
 -15  -1  19  128.27    5.64   0
 -15   1  -9    7.25    7.15   0
 -14  -2   4  582.45    7.86   0
 -14  -2  12   11.61    4.75   0
 -14   0  22   10.27    5.14   0
 -13  -1  18   54.38    4.94   0
 -12  -2   6  718.65    8.67   0
 -12  -2   7   28.19    4.97   0
 -12  -2   8   80.35    5.06   0
 -12  -2   9   23.60    4.85   0
 -12   0  21   -0.80    4.69   0
  -9  -1  15  154.78    5.97   0
  -5   3 -12   31.05    5.64   0
  -4   2 -10  225.81    8.41   0
  -3   5 -14    4.78    4.46   0
  -2   2  19   23.14    9.22   0
  -1   3 -11  129.66    5.66   0
   0   6 -14   15.23    4.54   0
   1   5 -13   55.43    4.72   0
   3   1   9   13.88   10.39   0
   3   3  -9   64.65    5.18   0
   3   5 -12  111.33    5.00   0
   5   5 -11   13.93    4.57   0
   6   2  -3   29.13    4.52   0
   6   2   8  131.74    7.63   0
   6   4  -9  187.82    5.89   0
   8   4  -7  308.41    6.62   0
   8   6 -10   99.37    5.14   0
   9   3  -1    8.26    5.03   0
   9   3   5    2.92    4.52   0
   9   5  -8   71.79    3.58   0
   9   7 -10    2.87    4.22   0
  10   4  -4   61.20    3.54   0
  10   4   7  382.64    7.47   0
  10   6  -8    6.91    4.00   0
  10   6  11   41.50    5.96   0
  10   8  -9    4.52    4.38   0
  11   5  -5   29.78    3.21   0
  11   7  -8  325.51    5.15   0
  12   6  -5  101.36    4.72   0
  12   6   7   58.17    5.33   0
  12   8  -7   14.96    3.26   0
  13   7  -4  195.14    5.56   0
  13   7  -3   59.61    4.59   0
  13   7   5   25.52    4.68   0
  14   8  -1   10.04    3.34   0
 -30  -2   6    5.09    4.64   0
 -30  -2   7    8.06    3.28   0
 -28  -2   5    4.13    4.28   0
 -27  -1  -1   31.06    4.73   0
 -26  -2   4    2.09    4.59   0
 -24  -2   3    3.46    4.36   0
 -24  -2  18    8.07    4.83   0
 -24   0  -5    0.05    4.40   0
 -22  -2  17    2.99    3.29   0
 -20  -2   2  155.31    5.58   0
 -20  -2  17    7.05    4.79   0
 -20   0  -6   51.59    4.70   0
 -19  -1  -3   12.35    4.34   0
 -18  -2   2   93.52    5.34   0
 -18  -2  16   54.41    4.99   0
 -16  -2   2  274.00    6.58   0
 -16  -2  15   57.78    5.00   0
 -14  -2   3  425.10    7.40   0
 -14  -2  13   14.86    4.53   0
 -13  -1  -3    0.70    4.62   0
 -12  -2   4   48.83    5.11   0
 -12  -2   5   49.41    3.80   0
 -12  -2  10    2.21    4.66   0
 -11  -1  17   18.35    4.61   0
 -10   0  20   37.03    4.84   0
  -9  -1  -2   57.58    5.99   0
  -7  -1  -1 3202.53   22.87   0
  -7  -1  13   55.65    4.88   0
  -6   0  17    5.43    5.78   0
  -5  -1  10   23.15    4.97   0
  -5   5 -14   39.29    5.69   0
  -4   0  15    1.59    5.48   0
  -4   4 -13    2.94    4.02   0
   0   4 -12   92.97    5.12   0
   1   3 -10   12.59    4.42   0
   2   4 -11  540.81    7.87   0
   2   6 -13   18.50    4.20   0
   3   1  -2 2630.20   24.74   0
   3   7 -13    5.47    4.34   0
   4   4 -10   38.58    4.77   0
   5   7 -12   44.46    4.61   0
   6   4  14   29.02    6.11   0
   6   6 -11   84.56    4.82   0
   7   3  -5  133.78    5.57   0
   7   3  10   12.70    5.66   0
   7   7 -11   17.72    4.41   0
   8   4  11   15.31    4.57   0
   9   3   0  190.11    6.51   0
   9   3   1  906.34   10.22   0
   9   3   3    8.98    4.85   0
   9   3   4  457.22    8.17   0
   9   5  -7  471.53    6.74   0
   9   5  11    6.50    5.33   0
   9   7  -9   25.93    4.21   0
  10   4  -3   -0.16    4.05   0
  10   4   6    3.51    4.39   0
  11   5  -4   49.21    4.40   0
  11   5   7   71.08    5.14   0
  11   7  -7    3.23    3.98   0
  12   6  -4  120.13    3.75   0
  12   6   6    1.60    4.50   0
  12   8  -6   37.61    3.28   0
  12   8  -5  125.01    4.98   0
  13   7  -2  115.52    5.05   0
  13   7  -1   18.75    4.37   0
  13   7   3   44.47    4.51   0
  13   7   4    3.42    4.42   0
 -30  -2   5    2.50    4.63   0
 -28  -2   4   37.26    4.59   0
 -26  -2   3   13.28    4.52   0
 -25  -1  -2   22.74    4.83   0
 -24  -2   2    0.34    4.21   0
 -22  -2   2   24.90    3.34   0
 -22  -2  18    8.25    3.35   0
 -21  -1  -3    3.73    4.39   0
 -18  -2  17   22.79    4.73   0
 -17  -1  21   13.41    4.89   0
 -17   1  -9   35.75    6.89   0
 -15  -1  20    1.92    4.67   0
 -14  -2   2  169.87    6.06   0
 -14  -2  14  218.34    6.27   0
 -13  -1  19   -0.59    4.96   0
 -12  -2  11   26.95    3.68   0
 -12  -2  12   48.65    5.00   0
 -11  -1  -3 1033.20   12.25   0
  -8   0  -6  300.44   12.43   0
  -8   0  19   -0.02    5.15   0
  -7   1  21  120.42    7.38   0
  -7   3 -12   16.31    6.24   0
  -5  -1   1  644.23   11.95   0
  -2   6 -14   58.68    4.88   0
  -1   1  -6  172.29    9.84   0
  -1   5 -13   80.42    5.15   0
   0   0   9    6.24    7.54   0
   2   2  -7 3696.19   22.10   0
   4   2  -5  622.60   10.13   0
   4   6 -12   10.58    3.12   0
   5   3  -7   40.82    5.26   0
   6   2  -2 2076.25   16.31   0
   7   5  -9   16.72    3.13   0
   7   5  14    4.20    4.52   0
   8   4  -6  217.81    5.74   0
   8   6  -9   90.86    4.76   0
   8   8 -10    1.55    3.14   0
   9   3   2   69.87    4.16   0
  10   4  -2   70.77    4.83   0
  10   4   5   72.28    4.88   0
  10   6  -7   -2.97    2.76   0
  10   6  10    0.60    5.51   0
  10   8  -8   45.25    3.36   0
  11   5  -3   67.66    3.63   0
  11   5   6  169.11    5.80   0
  11   7  -6    1.44    3.91   0
  12   6  -3    2.90    3.04   0
  12   6  -2   51.41    4.25   0
  12   6   4   12.34    4.45   0
  12   6   5   42.08    4.85   0
  12   8  -4   20.74    4.29   0
  13   7   0   18.54    3.24   0
  13   7   1   26.93    3.46   0
  13   7   2    2.83    3.24   0
 -28  -2   3    8.34    4.68   0
 -26  -2   2   30.38    4.78   0
 -23  -1  -3  114.57    5.79   0
 -22  -2   1    0.94    4.47   0
 -22  -2  19    4.54    4.62   0
 -22   0  -6   15.92    4.49   0
 -20  -2   1   42.72    4.91   0
 -20  -2  18   54.08    3.61   0
 -18  -2   1   92.27    4.15   0
 -16  -2   1    5.80    4.66   0
 -16  -2  16   72.69    4.92   0
 -14  -2  15   11.69    4.79   0
 -12  -2   3   84.88    4.17   0
 -12  -2  13    4.38    4.52   0
 -12   0  22    0.63    5.93   0
 -11  -1  18   11.69    5.48   0
 -10  -2   5   11.62    4.82   0
 -10  -2   6  235.98    6.39   0
 -10  -2   7    1.18    3.47   0
 -10  -2   8  195.14    5.42   0
 -10  -2   9   17.45    5.38   0
  -9  -1  16   20.64    4.55   0
  -7  -1  14   36.02    4.57   0
  -7   5 -14    0.47    4.39   0
  -6   4 -13   21.48    5.28   0
  -5  -1  11    4.41    4.59   0
  -3   1  -7  495.04   15.00   0
  -2   2  -9    0.70    5.63   0
   0   2  -8  609.71   10.65   0
   1   5 -12    1.17    4.26   0
   5   3  13    9.49    5.79   0
   5   5 -10   16.16    4.52   0
   6   2   7   32.89    6.33   0
   6   4  -8   23.87    3.50   0
   6   6 -10   17.54    4.32   0
   7   3  -4  281.58    6.60   0
   7   7 -10    1.25    4.32   0
   8   8  -9   11.19    4.51   0
   9   5  -6   65.11    4.53   0
   9   7  -8   78.08    4.82   0
  10   4  -1   19.04    3.28   0
  10   4   0  233.28    6.28   0
  10   4   3   67.83    5.25   0
  10   4   4  221.84    6.45   0
  10   6  -6   90.82    4.72   0
  10   8  -7   10.02    4.18   0
  11   5  -2    9.97    3.13   0
  11   5  -1   -2.52    4.15   0
  11   5   4    1.65    4.60   0
  11   5   5    2.86    4.48   0
  11   7  -5   26.90    4.26   0
  11   7   8   69.77    5.09   0
  12   6  -1   72.40    3.59   0
  12   6   0   23.34    4.44   0
  12   6   1   27.73    4.38   0
  12   6   2  122.72    5.16   0
  12   6   3   10.39    4.62   0
  12   8  -3    3.53    4.22   0
  12   8  -2   36.71    4.70   0
 -27  -1  -2   -0.53    4.35   0
 -24  -2   1   37.18    4.51   0
 -20  -2  19   -4.11    4.57   0
 -19  -1  -4   19.96    5.46   0
 -18  -2  18  112.11    5.24   0
 -17  -1  -4   10.29    4.21   0
 -16  -2  17   25.32    4.58   0
 -16   0  -7    0.81    5.48   0
 -15  -1  -4    2.71    4.15   0
 -15  -1  21    2.76    4.71   0
 -14  -2   1  117.55    5.55   0
 -14   0  -7    2.58    5.55   0
 -12  -2   2  286.84    6.64   0
 -10  -2   4  647.01    8.75   0
 -10  -2  10  740.76    8.98   0
 -10   0  21    0.72    5.83   0
  -4   2  21    7.61    7.85   0
  -4   6 -14   -0.08    4.58   0
  -3   3 -11   62.13    4.85   0
  -2   0  13    1.46    5.37   0
  -2   4 -12   58.85    4.98   0
   0   6 -13   10.47    4.35   0
   1   7 -13   28.76    4.72   0
   2   6 -12    4.70    4.02   0
   3   3  -8   23.17    4.90   0
   3   5 -11   20.95    4.60   0
   3   7 -12    7.48    4.35   0
   4   4  -9    1.02    4.64   0
   4   4  16   11.06    6.90   0
   4   6 -11   40.03    4.43   0
   5   7 -11    1.42    4.29   0
   6   2  -1  235.33    6.62   0
   6   8 -10   23.61    4.57   0
   7   3   9   12.03    5.63   0
   7   5  -8   33.78    4.69   0
   8   4  -5   35.53    4.45   0
   8   4  10  103.43    5.66   0
   8   6  -8  191.93    5.16   0
   9   5  10    5.89    4.90   0
   9   7  -7    4.72    4.12   0
  10   4   1   34.48    3.76   0
  10   4   2    0.54    3.18   0
  10   6  -5   66.55    4.37   0
  10   6   9    8.60    4.59   0
  10   8  -6   21.11    4.24   0
  11   5   0   64.70    3.75   0
  11   5   1  160.23    5.47   0
  11   5   2   10.17    4.39   0
  11   5   3   48.99    3.74   0
  11   7  -4    4.25    4.07   0
  11   7   7  165.00    5.78   0
  12   8  -1    0.88    3.04   0
  12   8   0    5.88    4.50   0
  12   8   1    0.46    4.52   0
  12   8   2   39.33    4.30   0
 -28  -2   2   16.83    4.70   0
 -27  -3   9   24.52    4.50   0
 -27  -3  10    4.15    4.28   0
 -27  -3  11   60.11    4.73   0
 -27  -3  12    8.41    4.28   0
 -27  -3  13    7.13    4.25   0
 -27  -3  14    1.83    4.39   0
 -26  -2   1    4.57    4.22   0
 -25  -3   8  172.47    5.32   0
 -25  -3   9  114.53    4.94   0
 -25  -3  10    1.86    4.18   0
 -25  -3  11   -0.06    2.74   0
 -25  -3  12    7.88    4.15   0
 -25  -3  13   16.48    4.32   0
 -25  -3  14    3.56    4.46   0
 -25  -1  -3   12.70    4.65   0
 -24   0  -6   43.96    5.03   0
 -23  -3   8   40.46    4.42   0
 -23  -3   9   18.93    4.41   0
 -23  -3  10   14.22    4.13   0
 -23  -3  11   59.65    4.40   0
 -23  -3  12    3.13    4.44   0
 -23  -3  13   31.44    4.45   0
 -22  -2   0   20.99    4.38   0
 -21  -3   8   46.34    4.41   0
 -21  -3   9    8.92    4.17   0
 -21  -3  10   11.71    4.28   0
 -21  -3  11   29.67    4.34   0
 -21  -3  12   65.27    4.74   0
 -21  -1  -4   43.23    4.61   0
 -20  -2   0  166.06    5.69   0
 -20  -2  20    9.50    4.55   0
 -19   1  -9   31.52    6.93   0
 -18  -2   0  350.33    5.87   0
 -18  -2  19    9.73    4.66   0
 -18   0  -7    0.42    5.18   0
 -16  -2   0  121.98    5.66   0
 -14  -2  16   52.08    4.82   0
 -13  -1  -4   23.02    4.77   0
 -13  -1  20    4.98    4.49   0
 -12  -2  14   67.77    5.09   0
 -12   0  -7   -0.18    6.31   0
 -10  -2   3   89.98    5.57   0
 -10  -2  11  359.02    6.17   0
  -9  -1  17    4.21    5.46   0
  -9   3 -12  149.92    8.31   0
  -8   4 -13   74.02    6.25   0
  -6   0  18   47.15    6.09   0
  -5  -1   0  154.26    9.70   0
  -5  -1  12  108.77    5.72   0
  -3  -1   5 2893.13   23.11   0
  -3  -1   6  477.49   10.89   0
  -3  -1   7   24.62    7.31   0
  -3   1  18    7.75    7.44   0
  -3   5 -13   -1.62    4.42   0
   0   4 -11  109.03    5.34   0
   1   1  -4  855.85   15.77   0
   2   4 -10  327.32    6.79   0
   5   3  -6  355.20    7.13   0
   6   2   0  115.34    6.94   0
   6   2   6  222.81    8.28   0
   6   4  -7   57.05    4.82   0
   6   4  13   22.77    5.46   0
   7   3  -3  247.76    6.43   0
   7   5  13    4.73    5.25   0
   7   7  -9    8.66    3.07   0
   8   4  -4  381.04    6.48   0
   8   8  -8    0.90    4.19   0
   9   5  -5   19.09    2.99   0
   9   5   9   24.73    5.58   0
  10   6  -4    8.45    4.05   0
  10   6   8   17.16    4.58   0
  10   8  -5   11.99    4.12   0
  11   7  -3  192.98    4.19   0
  11   7  -2    1.68    4.16   0
  11   7   6   -1.12    4.73   0
 -29  -3   9    2.55    4.60   0
 -29  -3  10    9.59    3.23   0
 -28  -2   1   40.92    5.16   0
 -27  -3   8   21.64    4.44   0
 -25  -3   7   -3.33    4.24   0
 -25  -3  15   21.74    4.68   0
 -25  -3  16   15.76    4.88   0
 -24  -2   0   67.95    5.00   0
 -23  -3   6   87.86    4.85   0
 -23  -3   7   -1.54    2.97   0
 -23  -3  14   -1.90    3.01   0
 -23  -3  15   23.03    4.49   0
 -21  -3   6   84.35    5.00   0
 -21  -3   7    8.51    4.23   0
 -21  -3  13   -0.51    3.10   0
 -21  -3  14    0.07    4.38   0
 -20   0  -7    0.19    4.72   0
 -19  -3   7   38.12    4.39   0
 -19  -3   8   12.33    4.41   0
 -19  -3   9  152.83    4.06   0
 -19  -3  10   53.16    3.40   0
 -19  -3  11   27.84    4.29   0
 -19  -3  12   -2.00    4.02   0
 -16  -2  18   13.42    4.37   0
 -14  -2   0   62.28    5.19   0
 -14  -2  17    3.97    4.50   0
 -12  -2   1   -0.45    4.90   0
 -12  -2  15   24.72    4.73   0
 -11  -1  19  419.38    8.12   0
 -10  -2  12    1.60    3.36   0
 -10   4 -13    4.76    5.53   0
  -9  -1  -3   47.11    5.57   0
  -8  -2   7  112.53    5.96   0
  -8   0  20    5.24    5.48   0
  -7  -1  -2  363.19    9.71   0
  -7  -1  15   77.98    4.97   0
  -6   2 -10   32.27    6.81   0
  -5   1  20    2.51    6.93   0
  -4   0  16   51.50    6.16   0
  -3  -1   4 4880.56   29.72   0
  -2   6 -13    7.17    4.50   0
  -1   3 -10  284.42    7.00   0
  -1   5 -12   23.97    4.37   0
  -1   7 -13   28.28    4.66   0
   1   3  -9 1130.13   11.26   0
   1   7 -12   48.54    4.74   0
   3   1  -1 1393.69   18.59   0
   4   2  -4  209.04    7.75   0
   5   5  -9   13.92    3.16   0
   5   7 -10   42.63    4.84   0
   6   2   1   -0.37    5.84   0
   6   6  -9  125.59    3.98   0
   6   8  -9   49.54    4.71   0
   7   3   8   52.19    5.90   0
   7   5  -7    1.88    4.32   0
   7   7  -8  119.84    5.02   0
   8   4   9   40.52    4.74   0
   8   6  -7   33.57    2.99   0
   8   6  12    2.84    4.92   0
   8   8  -7   27.89    4.52   0
   9   5  -4  271.04    5.77   0
   9   7  -6    7.58    4.27   0
  10   6  -3   22.58    4.04   0
  10   6   7   11.31    4.28   0
  10   8  -4   13.64    4.27   0
  11   7  -1   31.60    4.47   0
  11   7   0    4.03    4.26   0
  11   7   1   72.82    4.91   0
  11   7   3   28.14    4.83   0
  11   7   4    7.71    4.47   0
  11   7   5    2.12    4.31   0
 -29  -3   7    3.58    4.43   0
 -29  -3   8   11.90    3.47   0
 -27  -3   6    1.14    4.31   0
 -27  -3   7  107.50    4.01   0
 -27  -1  -3    7.70    4.64   0
 -26  -2   0    2.90    4.38   0
 -25  -3   6    0.79    3.11   0
 -23  -3   5   14.15    4.53   0
 -23  -3  16    0.38    4.63   0
 -23  -1  -4   38.53    5.00   0
 -22  -2  -1    2.92    4.19   0
 -21  -3   5   10.57    4.43   0
 -21  -3  15   24.38    4.56   0
 -20  -2  -1  261.42    6.37   0
 -19  -3   6  141.98    5.06   0
 -19  -3  13  123.40    4.03   0
 -19  -3  14   74.05    5.00   0
 -18  -2  -1   12.06    4.48   0
 -18  -2  20    3.78    4.84   0
 -17  -3   7  153.43    5.18   0
 -17  -3   8  301.54    5.92   0
 -17  -3   9   72.76    3.61   0
 -17  -3  10   15.99    4.31   0
 -17  -3  11   25.38    4.26   0
 -17  -3  12  243.95    5.77   0
 -16  -2  -1   13.07    4.70   0
 -16  -2  19    9.12    4.62   0
 -15   3 -12   17.86    8.50   0
 -12   4 -13   -0.05    6.22   0
 -11  -1  -4  180.50    7.52   0
 -11   3 -12   68.29    7.51   0
 -10  -2   2 2288.24   14.57   0
 -10  -2  13  159.77    5.76   0
  -8  -2   5  349.11    7.47   0
  -8  -2   6 1011.94    9.93   0
  -8  -2   8  429.09    7.03   0
  -8  -2   9  774.59    9.82   0
  -5  -1  13  393.30    8.63   0
  -5   5 -13   86.56    5.16   0
  -4   4 -12   26.21    4.66   0
  -3  -1   3 5334.09   32.83   0
  -3  -1   8    6.91    5.33   0
   0   6 -12   88.51    4.99   0
   1   5 -11   13.20    4.25   0
   2   2  -6 2346.86   17.47   0
   2   4  18   15.00    7.08   0
   2   6 -11    4.85    4.07   0
   3   5 -10    0.09    4.51   0
   3   7 -11   20.50    3.18   0
   4   2  11   12.17    7.25   0
   4   4  -8  594.34    8.02   0
   4   6 -10   48.75    4.54   0
   4   8 -10    7.20    4.31   0
   6   2   2  370.35    8.85   0
   6   2   3   23.74    5.99   0
   6   2   4  481.17    9.45   0
   6   2   5   49.61    5.54   0
   6   4  -6  127.76    5.50   0
   7   3  -2  130.98    4.82   0
   8   4  -3   21.44    4.45   0
   8   6  -6   -2.56    3.73   0
   8   8  -6    3.30    4.09   0
   9   5  -3  403.49    6.54   0
   9   5   8    3.86    4.38   0
   9   7  -5    4.44    3.93   0
  10   6  -2  102.17    4.59   0
  10   6   6   59.61    4.70   0
  10   8  -3   42.27    3.33   0
  10   8  -2    6.00    4.25   0
  11   7   2  113.31    4.03   0
 -29  -3   6    0.16    4.63   0
 -28  -2   0    9.78    4.84   0
 -27  -3   5    1.72    4.29   0
 -25  -3   5   55.26    3.41   0
 -25  -1  -4    3.51    4.48   0
 -24  -2  -1   31.44    5.10   0
 -23  -3   4   -2.42    4.39   0
 -23  -3  17   70.30    4.04   0
 -22   0  -7    2.08    5.25   0
 -21  -3   4  112.27    5.09   0
 -21  -3  16   12.54    3.12   0
 -21   1  -9    7.22    6.21   0
 -19  -3   5 1296.15    9.29   0
 -19  -3  15   31.56    4.39   0
 -17  -3   5    2.62    4.31   0
 -17  -3   6  368.00    5.51   0
 -17  -3  13    4.21    4.14   0
 -17  -1  -5  193.27    7.15   0
 -15  -3   8   80.68    4.63   0
 -15  -3   9  476.10    6.95   0
 -15  -3  10    6.50    4.42   0
 -14  -2  18   88.10    5.15   0
 -13  -1  21   35.49    4.71   0
 -13   3 -12    1.33    7.12   0
 -12  -2   0  118.21    5.77   0
 -12  -2  16   49.91    4.50   0
 -10  -2  14  192.94    5.80   0
 -10   0  22    3.85    5.70   0
  -9  -1  18   41.63    4.73   0
  -8  -2   4  338.15    7.46   0
  -8  -2  10    2.42    4.85   0
  -7  -1  16   20.83    5.46   0
  -5   3 -11   46.63    5.90   0
  -4   6 -13    8.06    4.39   0
  -3  -1   9   58.81    5.53   0
  -1   1  16   36.11    9.27   0
   0   0  10 1124.32   20.45   0
   3   3  -7  288.92    6.99   0
   5   3  -5  779.59    8.71   0
   5   3  12   30.52    5.75   0
   5   5  -8    2.49    4.20   0
   5   7  -9   16.82    4.26   0
   6   6  -8   36.25    3.35   0
   6   8  -8   26.13    4.26   0
   7   3  -1 1927.87   13.87   0
   7   3   7  450.79    8.34   0
   7   5  -6    2.78    2.92   0
   7   5  12   45.02    4.90   0
   7   7  -7   14.09    4.18   0
   8   4  -2  298.34    6.16   0
   8   4   8   18.72    4.52   0
   8   6  11   21.84    4.66   0
   9   5  -2   76.46    4.77   0
   9   5   7   19.08    4.48   0
   9   7  -4   12.54    3.96   0
   9   7   9   12.50    4.50   0
  10   6  -1  138.27    4.01   0
  10   6   0  264.40    5.93   0
  10   6   1  155.34    5.37   0
  10   6   4  106.81    4.97   0
  10   6   5    4.65    4.21   0
  10   8  -1   53.21    4.39   0
  10   8   0    4.80    4.36   0
  10   8   4   37.66    4.67   0
 -29  -3   5   49.53    4.97   0
 -27  -3   4   25.84    4.46   0
 -26  -2  -1    3.81    4.42   0
 -25  -3   4    5.14    3.03   0
 -21  -3   3   21.97    4.53   0
 -21  -3  17    4.29    3.16   0
 -21  -1  -5    4.11    5.33   0
 -19  -3   4   57.80    3.56   0
 -19  -3  16   31.93    4.79   0
 -19  -1  -5  182.10    6.19   0
 -17  -3   4  296.11    6.36   0
 -17  -3  14   32.27    3.34   0
 -16  -2  20   47.40    5.00   0
 -15  -3   6   16.33    4.32   0
 -15  -3   7   22.54    3.13   0
 -15  -3  11    5.44    2.96   0
 -15  -3  12   14.16    4.15   0
 -15  -1  -5  181.87    6.32   0
 -14  -2  -1    0.69    3.44   0
 -11  -1  20   32.80    4.90   0
 -10  -2   1   38.59    4.02   0
 -10   0  -7   -0.31    6.65   0
  -8  -2   3    1.62    5.20   0
  -8  -2  11   47.12    4.89   0
  -7   5 -13   -0.78    4.44   0
  -5  -1  -1  440.37   11.60   0
  -3  -1   2 2623.53   24.51   0
  -3   5 -12    0.54    4.21   0
  -2   0  14    0.15    6.26   0
  -2   4 -11  139.87    5.58   0
  -1   7 -12   31.11    4.65   0
   0   4 -10  189.49    5.97   0
   1   7 -11   21.91    4.31   0
   2   4  -9   73.45    4.73   0
   3   1   0  192.70   11.68   0
   3   3  15   68.20    8.02   0
   3   7 -10   39.46    4.70   0
   4   2  -3   18.39    6.79   0
   4   6  -9    1.50    4.33   0
   4   8  -9   36.72    4.49   0
   5   5  15    3.66    4.44   0
   6   4  -5  477.62    7.10   0
   6   4  12  113.15    6.53   0
   6   8  -7   16.17    4.15   0
   7   3   0   17.85    5.20   0
   7   3   6    9.57    5.49   0
   7   5  -5   24.46    4.30   0
   8   4  -1   53.80    4.96   0
   8   4   7   34.84    4.32   0
   8   6  -5   11.57    2.87   0
   8   8  -5   65.88    3.39   0
   9   5  -1   95.36    5.11   0
   9   5   6  243.36    6.22   0
   9   7  -3   18.02    4.14   0
   9   7   8   73.74    5.14   0
  10   6   2   57.33    3.54   0
  10   6   3    5.21    3.21   0
  10   8   1    1.80    2.89   0
  10   8   2   20.65    3.28   0
  10   8   3   18.51    3.48   0
 -25  -3   3   -0.55    4.54   0
 -23  -3   3    7.03    3.08   0
 -23  -1  -5  220.01    7.00   0
 -22  -2  -2  175.68    5.90   0
 -21  -3  18    7.22    3.30   0
 -20  -2  -2   35.35    4.60   0
 -19  -3   3   26.09    4.70   0
 -19  -3  17  153.58    5.55   0
 -18  -2  -2  288.42    6.51   0
 -17  -3  15   12.49    3.18   0
 -17  -3  16   34.48    4.72   0
 -16  -2  -2  210.90    6.12   0
 -15  -3   5  943.79    8.15   0
 -15  -3  13  115.48    5.02   0
 -14  -2  19    0.75    4.28   0
 -13  -3   8   19.46    4.37   0
 -13  -3   9   97.33    4.96   0
 -13  -1  -5   25.21    5.65   0
 -12  -2  17   10.80    4.45   0
 -10  -2  15    4.16    4.44   0
  -9   5 -13   11.13    5.44   0
  -8  -2  12   66.11    5.07   0
  -6   0  19   -1.14    4.89   0
  -6   4 -12  103.10    5.25   0
  -6   6 -13   10.16    4.37   0
  -5  -1  14   16.01    5.24   0
  -4   2  -9    2.61    5.52   0
  -3  -1  10    7.69    4.67   0
  -3   3 -10  176.71    6.77   0
  -2   6 -12    7.28    4.35   0
  -1   5 -11   33.55    4.31   0
   0   2  -7  748.60   11.09   0
   0   6 -11   57.13    4.60   0
   1   3  -8   16.25    4.66   0
   1   5 -10   59.94    4.81   0
   2   6 -10   19.36    4.23   0
   2   8 -10   61.86    4.80   0
   3   5  -9  459.62    6.15   0
   4   4  -7  146.23    5.54   0
   4   4  15    0.01    5.28   0
   5   3  -4  290.10    6.74   0
   5   5  -7  274.06    6.02   0
   5   7  -8  144.27    5.05   0
   6   6  -7  114.41    3.96   0
   7   3   1  583.70    8.79   0
   7   3   5   90.96    5.51   0
   7   5  11    3.18    4.62   0
   7   7  -6   32.91    3.26   0
   8   4   0  133.32    5.35   0
   8   4   6  311.49    6.67   0
   8   6  -4   10.33    4.04   0
   8   6  10   39.09    4.83   0
   8   8  -4   34.85    3.04   0
   9   5   0    2.11    3.15   0
   9   5   1   77.36    4.86   0
   9   5   2   68.71    4.85   0
   9   5   3   52.12    4.83   0
   9   5   4  274.09    6.34   0
   9   5   5  232.85    6.09   0
   9   7  -2   19.66    3.03   0
   9   7  -1   28.80    4.18   0
   9   7   7    3.73    4.47   0
 -27  -3   3   52.59    3.60   0
 -25  -3   2    8.24    4.60   0
 -24  -2  -2   32.01    4.84   0
 -23  -3   2   28.06    4.17   0
 -21  -3   2   45.20    4.65   0
 -21  -3  19   34.29    4.51   0
 -19  -3   2   88.48    5.08   0
 -19  -3  18    9.33    4.46   0
 -17  -3   3   10.27    3.30   0
 -16  -2  21    0.55    4.41   0
 -15  -3   4  200.10    4.95   0
 -15  -3  14  229.75    5.04   0
 -13  -3   6  267.23    5.72   0
 -13  -3   7   44.26    3.41   0
 -13  -3  10   83.27    4.00   0
 -13  -3  11  158.33    5.40   0
 -12  -2  -1    0.87    4.50   0
 -10  -2   0  334.23    7.40   0
  -9  -1  19   11.86    4.87   0
  -8  -2   2  511.06    7.91   0
  -8  -2  13   -1.12    4.07   0
  -8   0  21    0.43    5.51   0
  -7  -1  17   50.13    5.74   0
  -4   0  17    2.39    5.42   0
  -3   7 -12   13.45    4.56   0
  -2   2  -8    3.47    4.45   0
  -1   3  -9    9.35    4.31   0
   2   2  -5  913.38   12.13   0
   3   1   8    4.69    8.90   0
   3   3  -6   10.74    4.89   0
   3   7  -9    3.33    4.25   0
   4   6  -8  388.81    6.34   0
   4   8  -8    1.91    4.12   0
   6   4  -4   35.75    4.41   0
   6   6  -6    3.50    3.84   0
   6   8  -6   80.69    4.41   0
   7   3   2  823.19    9.39   0
   7   3   3   68.41    5.40   0
   7   3   4    0.30    4.63   0
   7   5  -4    2.89    3.65   0
   7   7  -5   91.04    4.53   0
   8   4   1    9.59    3.42   0
   8   4   2  238.32    6.11   0
   8   4   3  714.47    8.73   0
   8   4   4    6.31    4.61   0
   8   4   5  319.70    6.62   0
   8   6  -3    6.84    3.86   0
   8   6   9   71.07    4.89   0
   8   8  -3    6.11    2.81   0
   8   8  -2   16.85    3.88   0
   9   7   0   19.84    4.27   0
   9   7   1   25.26    4.36   0
   9   7   2   91.88    4.65   0
   9   7   4    5.34    4.39   0
   9   7   5   22.48    4.42   0
   9   7   6    5.65    4.11   0
 -27  -3   2    1.11    4.34   0
 -26  -4  10   57.30    4.53   0
 -26  -4  11    2.81    4.29   0
 -26  -4  12   31.71    4.51   0
 -26  -4  13    2.06    4.36   0
 -26  -2  -2  115.53    5.24   0
 -25  -1  -5   41.38    4.78   0
 -24  -4  10    0.54    3.97   0
 -24  -4  11    9.06    4.02   0
 -24  -4  12   11.05    4.35   0
 -19  -3  19    6.99    4.39   0
 -17  -3   2   66.29    4.86   0
 -17  -3  17   11.77    2.95   0
 -15  -3   3  298.13    6.35   0
 -15  -3  15  188.88    4.65   0
 -14  -2  -2  115.62    5.20   0
 -14  -2  20    2.81    4.40   0
 -13  -3   5    1.92    2.85   0
 -13  -3  12    4.61    3.10   0
 -13  -3  13   12.33    4.67   0
 -12  -2  18   10.86    4.40   0
 -11  -1  21   38.40    4.93   0
 -10  -2  16   31.06    4.50   0
  -9  -1  -4    3.71    4.77   0
  -8   2 -10   11.99    7.12   0
  -8   4 -12   38.46    5.15   0
  -7  -1  -3  312.02    9.08   0
  -7   3 -11  430.29    9.37   0
  -6  -2   6  132.40    6.18   0
  -6  -2   7 1251.65   12.18   0
  -6  -2   8    4.73    5.23   0
  -5   5 -12   46.56    4.92   0
  -4   4 -11    3.09    4.89   0
  -4   6 -12   49.31    4.72   0
  -3  -1  11   43.77    6.01   0
  -1   7 -11   20.19    4.36   0
   0   8 -10   -0.57    4.14   0
   1   1  -3   48.40    9.27   0
   1   7 -10   13.86    4.33   0
   2   4  -8   13.98    4.53   0
   2   8  -9   45.80    4.76   0
   3   5  -8   86.56    4.90   0
   4   2  -2   56.54    6.89   0
   5   3  11   43.26    5.92   0
   5   5  14   34.46    5.53   0
   5   7  -7   13.28    2.91   0
   6   4  11   10.00    4.43   0
   6   6  13   11.73    4.75   0
   6   8  -5    3.96    3.85   0
   7   5  -3  102.36    4.49   0
   7   5  10   47.22    4.71   0
   7   7  -4    2.89    3.86   0
   8   6  -2   76.12    4.37   0
   8   6   8    0.46    4.04   0
   8   8  -1   -0.11    3.93   0
   8   8   0   10.52    4.14   0
   9   7   3   -2.51    3.03   0
 -26  -4   8    1.89    4.08   0
 -26  -4   9    2.44    3.06   0
 -25  -3   1   38.26    4.45   0
 -24  -4   8   23.52    4.24   0
 -24  -4   9   44.24    3.32   0
 -24  -4  13   39.66    3.34   0
 -24  -4  14    6.07    3.23   0
 -24  -4  15    0.29    4.42   0
 -23  -3   1    1.46    4.17   0
 -22  -4   9   52.40    4.20   0
 -22  -4  10   21.20    4.20   0
 -22  -4  11   10.08    4.06   0
 -22  -4  12   20.33    4.23   0
 -22  -4  13   12.00    4.19   0
 -22  -4  14   34.15    4.20   0
 -22  -2  -3    1.57    4.31   0
 -21  -3   1  306.80    5.33   0
 -20  -2  -3  220.10    6.16   0
 -19  -3   1  180.33    5.79   0
 -18  -2  -3  318.26    6.85   0
 -18   0  -8   69.94    5.94   0
 -17  -3  18    1.18    4.29   0
 -16  -2  -3  390.93    7.80   0
 -16   0  -8  173.13    7.96   0
 -15  -3   2    2.44    4.51   0
 -15  -3  16    1.69    4.25   0
 -13  -3   4    1.72    2.88   0
 -13  -3  14  109.85    5.50   0
 -11  -3   7  298.00    6.25   0
 -11  -3   8    0.33    4.24   0
 -11  -3   9  367.59    6.84   0
 -11  -1  -5  116.86    6.88   0
  -8  -2   1   23.19    5.45   0
  -8  -2  14    6.76    4.07   0
  -6  -2   4 1046.74   11.76   0
  -6  -2   5   56.90    4.37   0
  -6  -2   9 1319.24   12.01   0
  -6  -2  10  216.83    6.40   0
  -5  -1  15    0.66    5.14   0
  -3  -1   1 1317.99   19.01   0
  -3   5 -11    6.02    4.27   0
  -2   4 -10   41.59    5.12   0
  -2   6 -11   31.02    4.59   0
  -1   1  -5 1686.00   21.81   0
   0   4  -9   58.82    4.80   0
   0   6 -10    6.30    3.98   0
   2   2  14  177.93   11.65   0
   2   6  -9   16.45    3.20   0
   3   1   1  924.55   17.21   0
   3   7  -8   33.54    4.12   0
   4   2  10  226.32    9.28   0
   4   4  -6   32.22    4.65   0
   4   8  -7  108.22    3.77   0
   5   3  -3  363.36    6.49   0
   5   5  -6  126.13    4.17   0
   5   7  -6    5.37    4.24   0
   6   4  -3   12.67    4.24   0
   6   6  -5   28.75    3.96   0
   6   8  -4   20.98    4.02   0
   7   7  -3  115.63    4.74   0
[truncated: 121,307 more chars]
