# Supplementary material for: Crystal structure of the co-crystalline adduct 1,3,6,8-tetra­aza­tri­cyclo­[4.4.1.13,8]dodecane (TATD)–4-chloro-3,5-di­methyl­phenol (1/1)
Source: Acta Crystallogr E Crystallogr Commun. 2015 Jun 3;71(Pt 7):737–40. doi: 10.1107/S2056989015010257 (PMC4518940; doi:10.1107/S2056989015010257)
Supplement: Supplementary file 2 [file e-71-00737-Isup2.hkl]

#
# h,k,l, Fc-squared, Fo-squared, sigma(Fo-squared), status flag
#
data_I
_shelx_title ' ri17 in C2/c'
_shelx_refln_list_code          4
_shelx_F_calc_maximum      350.49
_exptl_crystal_F_000      1392.00
_reflns_d_resolution_high  0.8218

loop_
 _space_group_symop_operation_xyz
 'x, y, z'
 '-x, y, -z+1/2'
 'x+1/2, y+1/2, z'
 '-x+1/2, y+1/2, -z+1/2'
 '-x, -y, -z'
 'x, -y, z-1/2'
 '-x+1/2, -y+1/2, -z'
 'x+1/2, -y+1/2, z-1/2'

_cell_length_a    25.6048
_cell_length_b     7.5295
_cell_length_c    18.2317
_cell_angle_alpha  90.000
_cell_angle_beta  111.080
_cell_angle_gamma  90.000

_shelx_F_squared_multiplier     1.000

loop_
 _refln_index_h
 _refln_index_k
 _refln_index_l
 _refln_F_squared_calc
 _refln_F_squared_meas
 _refln_F_squared_sigma
 _refln_observed_status
   4   0   0     122846.74     117655.46       603.69 o
   6   0   0        392.85        646.81        50.92 o
   8   0   0       1398.29       1666.35        56.67 o
  10   0   0      13448.51      13492.33      1392.39 o
  12   0   0        397.61        394.60        33.98 o
  14   0   0      25070.44      24589.95      1687.82 o
  16   0   0        950.05        981.18        30.73 o
  18   0   0       6192.98       6642.61       406.24 o
  20   0   0       1522.52       1448.25       149.37 o
  22   0   0        818.14        870.29        61.59 o
  24   0   0       2422.66       2457.75       120.79 o
  26   0   0         77.66         73.44        31.80 o
  28   0   0          7.16         93.85        27.83 o
   3   1   0       2102.79       2276.02        62.39 o
   5   1   0       1924.31       1783.59        57.02 o
   7   1   0       6330.37       6212.29       318.56 o
   9   1   0          3.65         10.30        29.63 o
  11   1   0        508.46        521.11        26.24 o
  13   1   0        908.34       1117.52        36.08 o
  15   1   0        817.65        774.39        36.31 o
  17   1   0          2.02         27.36        21.52 o
  19   1   0        635.80        617.54        33.45 o
  21   1   0        163.64        163.65        21.02 o
  23   1   0          0.40         39.77        19.90 o
  25   1   0        291.83        311.09        23.41 o
  27   1   0          0.44         14.53        21.25 o
   0   2   0      24614.45      21833.14       985.84 o
   2   2   0       3015.97       3158.91        90.23 o
   4   2   0          3.39          9.84        37.84 o
   6   2   0       1401.47       1506.60        39.47 o
   8   2   0       5167.17       5223.65       147.77 o
  10   2   0       3284.06       3791.27       105.85 o
  12   2   0       1403.99       1472.08        68.56 o
  14   2   0        982.92        860.96        32.71 o
  16   2   0       1845.68       1699.92        36.65 o
  18   2   0       3819.02       4083.61        58.91 o
  20   2   0       1921.03       1825.08        63.72 o
  22   2   0        240.28        245.56        21.31 o
  24   2   0       1008.36        991.67        32.27 o
  26   2   0          0.27        -10.72        19.29 o
  28   2   0        103.85        117.28        23.78 o
   1   3   0         55.74         36.81        24.87 o
   3   3   0        329.97        281.57        28.90 o
   5   3   0        366.14        427.41        45.16 o
   7   3   0        150.16        204.02        29.18 o
   9   3   0       2540.13       2534.18       147.58 o
  11   3   0        704.53        805.24        51.49 o
  13   3   0        689.85        715.12        38.97 o
  15   3   0        908.48        881.37        34.02 o
  17   3   0       1271.83       1200.96        46.39 o
  19   3   0       1385.36       1429.63        49.14 o
  21   3   0          2.25         -3.76        20.21 o
  23   3   0        185.44        208.95        22.60 o
  25   3   0        110.88        132.09        19.13 o
  27   3   0        273.31        306.47        22.66 o
   0   4   0       3388.61       3214.00       142.49 o
   2   4   0       1619.64       1792.18        62.34 o
   4   4   0         55.11         56.01        21.01 o
   6   4   0       2871.24       3179.63        57.64 o
   8   4   0       2190.02       2056.56       101.94 o
  10   4   0       3267.29       3075.49        92.65 o
  12   4   0        179.54        199.74        23.00 o
  14   4   0       3552.61       3969.23       201.71 o
  16   4   0       3585.56       3511.87       128.85 o
  18   4   0        126.82        164.43        24.35 o
  20   4   0        126.70        155.53        24.25 o
  22   4   0          0.13         24.18        22.77 o
  24   4   0        131.72        166.11        24.93 o
  26   4   0          6.94         17.71        33.06 o
   1   5   0         99.17        101.86        17.55 o
   3   5   0         64.91         81.24        22.35 o
   5   5   0       2102.54       2114.81        91.81 o
   7   5   0        132.18        110.51        18.88 o
   9   5   0         18.59         15.31        20.58 o
  11   5   0        635.16        720.95        27.21 o
  13   5   0        267.65        267.82        20.30 o
  15   5   0        948.52        913.67        30.09 o
  17   5   0         95.94        135.46        18.41 o
  19   5   0        111.01        101.37        23.71 o
  21   5   0        370.23        345.08        21.68 o
  23   5   0         35.51         50.90        23.39 o
   0   6   0        817.18        784.95        46.32 o
   2   6   0         28.37         75.73        22.67 o
   4   6   0       1073.36       1006.50        40.50 o
   6   6   0       2801.12       2550.44        47.96 o
   8   6   0       1039.94        978.71        23.11 o
  10   6   0       3609.69       3454.46        98.13 o
  12   6   0        324.78        303.50        22.06 o
  14   6   0        229.99        218.58        19.21 o
  16   6   0          1.67          8.47        16.68 o
  18   6   0         13.25         10.21        22.06 o
  20   6   0         77.54         96.72        20.43 o
   1   7   0         23.48         35.17        22.70 o
   3   7   0       2918.78       3005.38        68.11 o
   5   7   0         19.47         18.83        22.35 o
   7   7   0        593.89        586.36        21.27 o
   9   7   0        266.50        262.40        19.25 o
  11   7   0          4.50         10.76        21.29 o
  13   7   0        183.75        197.38        19.19 o
  15   7   0          3.28         26.64        20.00 o
  17   7   0        899.20        830.28        22.52 o
   0   8   0        787.93        728.08        41.56 o
   2   8   0        864.81        843.22        26.36 o
   4   8   0        193.56        169.30        20.18 o
   6   8   0        430.19        410.11        21.87 o
   8   8   0        155.44        147.75        19.58 o
  10   8   0          1.84         15.63        21.17 o
  12   8   0         51.34         76.32        19.55 o
  14   8   0         49.01         71.59        38.36 o
   1   9   0        413.91        421.38        24.74 o
   3   9   0       1318.87       1305.95        77.08 o
   5   9   0          3.53         -5.75        33.93 o
 -29   1   1        244.85        212.34        21.01 o
 -27   1   1        106.30        109.47        22.48 o
 -25   1   1        489.45        500.72        26.35 o
 -23   1   1        102.62        124.98        18.50 o
 -21   1   1        336.57        388.85        20.62 o
 -19   1   1        940.08        965.09        22.05 o
 -17   1   1         60.00         69.65        18.84 o
 -15   1   1        770.74        682.64        26.58 o
 -13   1   1       2258.12       2189.31        55.46 o
 -11   1   1       3027.52       2939.82        79.13 o
  -9   1   1         61.44         71.87        26.59 o
  -7   1   1      39600.81      36176.60      1691.74 o
  -5   1   1       7202.00       7529.66       195.37 o
  -3   1   1      14953.08      15543.35       700.56 o
   3   1   1      10443.08      10291.57       589.48 o
   5   1   1       4478.74       4747.94       160.55 o
   7   1   1      33669.90      34907.12      1433.87 o
   9   1   1       9906.12       9305.04       295.32 o
  11   1   1      11375.69      11605.57       801.58 o
  13   1   1        750.53        636.19        28.58 o
  15   1   1       2935.02       2536.95        74.62 o
  17   1   1          2.44         24.62        20.87 o
  19   1   1        447.41        488.83        20.27 o
  21   1   1         28.61         52.45        21.57 o
  23   1   1        505.57        560.07        20.41 o
  25   1   1          0.13         25.40        18.02 o
  27   1   1        363.37        371.71        20.88 o
 -28   2   1        352.59        443.78        23.04 o
 -26   2   1         72.20         54.11        20.19 o
 -24   2   1        560.26        544.96        21.77 o
 -22   2   1          2.53         -1.30        20.84 o
 -20   2   1        572.62        510.20        24.53 o
 -18   2   1        951.18        968.60        40.46 o
 -16   2   1         59.48         46.85        21.15 o
 -14   2   1       1615.31       1580.38        60.29 o
 -12   2   1         24.60         24.53        24.48 o
 -10   2   1        349.70        449.73        24.21 o
  -8   2   1        318.38        280.32        27.26 o
  -6   2   1       2210.80       2505.47        71.09 o
  -4   2   1       2765.54       2870.05       123.67 o
  -2   2   1        112.54         98.48        33.92 o
   0   2   1        350.95        265.22        34.86 o
   2   2   1        103.35         87.40        33.73 o
   4   2   1       9382.62       9245.46       721.26 o
   6   2   1          0.15         -7.11        29.32 o
   8   2   1       9056.73       9410.40       202.53 o
  10   2   1         24.84         18.72        25.15 o
  12   2   1          9.25          8.14        21.12 o
  14   2   1         12.82         12.88        17.94 o
  16   2   1        130.15        129.38        20.56 o
  18   2   1        142.18        122.93        20.11 o
  20   2   1       3773.76       3531.96        65.56 o
  22   2   1         82.75         59.08        19.26 o
  24   2   1        412.96        343.09        23.69 o
  26   2   1        104.37         66.39        21.26 o
 -27   3   1        420.88        414.33        25.81 o
 -25   3   1        499.46        480.90        24.24 o
 -23   3   1          0.08         31.39        22.19 o
 -21   3   1       3576.19       3451.16       116.89 o
 -19   3   1       2097.53       2076.78        73.86 o
 -17   3   1       7042.70       7379.04       266.77 o
 -15   3   1       2963.69       2802.92       171.87 o
 -13   3   1       1775.27       1713.70        55.99 o
 -11   3   1       7071.68       7259.68       178.98 o
  -9   3   1        105.63        115.13        25.26 o
  -7   3   1      31219.87      30421.96      2793.27 o
  -5   3   1          6.42          7.29        23.59 o
  -3   3   1       6039.79       6254.68       328.95 o
  -1   3   1       6456.94       6418.70       202.07 o
   1   3   1        925.26       1026.93        33.09 o
   3   3   1       4673.73       4343.07       157.34 o
   5   3   1         50.17         58.33        25.88 o
   7   3   1       8772.24       9187.73       382.61 o
   9   3   1       9999.03      10539.99       328.67 o
  11   3   1        297.68        346.32        23.60 o
  13   3   1        858.79        824.18        24.73 o
  15   3   1       4116.28       4297.84        50.29 o
  17   3   1         22.04         32.91        22.03 o
  19   3   1       1118.69       1018.47        39.13 o
  21   3   1        240.20        196.22        21.20 o
  23   3   1        668.25        648.77        30.62 o
  25   3   1         11.34         32.02        20.05 o
 -26   4   1        108.89        133.22        22.29 o
 -24   4   1          6.28         11.39        20.37 o
 -22   4   1          9.25         20.98        23.47 o
 -20   4   1       1300.34       1261.48        56.00 o
 -18   4   1        182.69        196.19        22.06 o
 -16   4   1       5071.11       4844.35       296.10 o
 -14   4   1       3089.84       3269.77        86.71 o
 -12   4   1        718.35        728.72        27.00 o
 -10   4   1        198.92        240.18        20.85 o
  -8   4   1        594.52        662.04        35.94 o
  -6   4   1       5786.31       6283.30       279.11 o
  -4   4   1       1620.49       1497.35        47.46 o
  -2   4   1         11.82         33.56        22.11 o
   0   4   1       1981.56       2155.13        90.82 o
   2   4   1       1436.92       1511.19        48.72 o
   4   4   1        681.66        813.30        36.31 o
   6   4   1       4672.48       4690.64       210.67 o
   8   4   1        202.88        129.95        20.38 o
  10   4   1        272.22        357.10        20.71 o
  12   4   1        294.43        295.03        22.42 o
  14   4   1        217.19        207.42        24.85 o
  16   4   1        469.52        496.58        25.71 o
  18   4   1         11.09         20.54        20.14 o
  20   4   1        501.02        504.07        21.77 o
  22   4   1         81.01         84.08        19.77 o
  24   4   1          2.89         27.30        24.19 o
 -23   5   1         54.47         57.98        24.39 o
 -21   5   1        910.78        816.93        27.56 o
 -19   5   1        119.68        123.35        23.62 o
 -17   5   1        115.67        149.01        23.77 o
 -15   5   1        784.53        739.60        22.10 o
 -13   5   1       1610.88       1773.73        63.23 o
 -11   5   1          1.72          5.45        20.41 o
  -9   5   1       1202.38       1125.03        42.03 o
  -7   5   1        208.05        285.22        19.44 o
  -5   5   1       1789.58       1798.78        54.00 o
  -3   5   1        529.98        627.92        21.46 o
  -1   5   1       3979.79       4161.41       164.06 o
   1   5   1        123.81        118.54        20.20 o
   3   5   1       4454.60       4041.18       233.52 o
   5   5   1        369.17        373.03        23.98 o
   7   5   1        211.41        248.89        20.33 o
   9   5   1       1303.81       1283.30        58.02 o
  11   5   1       2015.93       2075.91        72.04 o
  13   5   1       2156.38       2108.15        36.59 o
  15   5   1       1231.15       1336.79        41.31 o
  17   5   1       2883.06       2643.28       106.30 o
  19   5   1         12.31         11.73        18.85 o
  21   5   1         94.79         66.06        18.60 o
  23   5   1        618.97        709.01        29.38 o
 -22   6   1          6.98         19.57        20.60 o
 -20   6   1         48.54         57.57        21.68 o
 -18   6   1        337.35        356.97        21.29 o
 -16   6   1         93.36        110.35        18.07 o
 -14   6   1       2497.11       2395.67        64.36 o
 -12   6   1        809.02        778.20        35.68 o
 -10   6   1       1471.41       1572.11        27.29 o
  -8   6   1         86.02        110.22        16.53 o
  -6   6   1        202.10        200.85        19.57 o
  -4   6   1        501.10        527.81        26.08 o
  -2   6   1       1195.74       1200.53        26.41 o
   0   6   1        371.05        397.45        20.70 o
   2   6   1       3315.85       3002.08       167.59 o
   4   6   1        607.60        604.03        20.75 o
   6   6   1       2543.18       2222.60       110.19 o
   8   6   1         22.61          6.12        21.58 o
  10   6   1       1753.62       1598.20        88.49 o
  12   6   1        387.38        380.97        21.03 o
  14   6   1         46.28         54.79        19.87 o
  16   6   1         21.98         35.87        18.53 o
  18   6   1        496.88        481.15        39.29 o
  20   6   1        560.84        591.62        24.50 o
 -19   7   1          6.97          7.68        22.52 o
 -17   7   1        323.32        391.67        22.48 o
 -15   7   1        331.49        343.30        20.40 o
 -13   7   1        160.12        165.58        20.00 o
 -11   7   1        401.70        376.30        20.90 o
  -9   7   1        297.49        301.60        19.99 o
  -7   7   1        174.35        148.55        22.55 o
  -5   7   1       1119.45       1098.66        38.36 o
  -3   7   1         61.14         81.41        20.64 o
  -1   7   1       4782.55       4632.19       257.61 o
   1   7   1        904.29        916.22        61.97 o
   3   7   1       1524.16       1639.80        73.72 o
   5   7   1        104.60        132.68        21.35 o
   7   7   1        109.95        115.63        18.80 o
   9   7   1        306.38        282.55        19.97 o
  11   7   1        878.24        820.21        24.11 o
  13   7   1        341.02        353.91        20.28 o
  15   7   1        171.96        128.00        20.57 o
  17   7   1        106.72        108.99        21.62 o
 -14   8   1        101.63         91.50        17.34 o
 -12   8   1         15.55         52.55        16.99 o
 -10   8   1        747.27        743.98        22.45 o
  -8   8   1         14.40         22.97        19.52 o
  -6   8   1        211.43        193.93        23.07 o
  -4   8   1        148.68        179.99        23.89 o
  -2   8   1        164.47        165.40        19.10 o
   0   8   1        739.89        689.22        29.48 o
   2   8   1         25.74         49.65        22.59 o
   4   8   1         10.95         29.09        20.02 o
   6   8   1         20.02         56.79        20.62 o
   8   8   1        162.99        154.71        19.95 o
  10   8   1          4.06         18.42        16.84 o
  12   8   1          4.92         31.69        17.61 o
  -5   9   1          1.70          3.67        24.28 o
  -3   9   1        391.33        402.38        25.03 o
  -1   9   1         94.43        108.94        23.30 o
   1   9   1        151.49        139.17        23.79 o
   3   9   1        530.46        520.45        23.31 o
 -28   0   2        703.80        687.02        44.06 o
 -26   0   2        621.68        695.86        44.08 o
 -24   0   2       3855.80       3002.17        96.66 o
 -22   0   2       1328.62       1437.68        65.18 o
 -20   0   2       4215.61       4280.82        53.57 o
 -18   0   2       8472.56       8269.71       442.64 o
 -16   0   2         42.03         18.50        29.39 o
 -14   0   2         74.91         56.90        31.79 o
 -12   0   2       9998.56      10531.24       522.74 o
 -10   0   2      26255.82      29715.96       817.15 o
  -8   0   2      33580.70      33599.45      1988.82 o
  -6   0   2       3985.23       3031.59       271.10 o
   2   0   2       6553.51       7319.47       189.90 o
   4   0   2       2447.29       2130.90        73.58 o
   6   0   2       7109.90       7200.21       262.55 o
   8   0   2      18160.27      16502.45      1410.86 o
  10   0   2       1519.74       1622.98        43.67 o
  12   0   2        390.36        504.32        35.61 o
  14   0   2        437.30        477.12        30.70 o
  16   0   2        102.38        100.24        30.77 o
  18   0   2        535.94        550.34        28.92 o
  20   0   2         55.33         59.43        25.37 o
  22   0   2       2256.19       1983.22       243.18 o
  24   0   2        821.96        770.30        33.64 o
  26   0   2        455.36        458.06        29.46 o
 -29   1   2          1.58        -19.95        19.95 o
 -27   1   2          0.13         20.87        22.36 o
 -25   1   2        102.49        109.70        22.46 o
 -23   1   2        674.86        522.53        24.65 o
 -21   1   2        536.85        552.24        21.96 o
 -19   1   2        983.26        923.77        32.41 o
 -17   1   2        691.46        691.97        24.20 o
 -15   1   2        505.13        587.09        28.29 o
 -13   1   2       4691.18       5648.61       335.02 o
 -11   1   2       6237.58       7535.93       114.19 o
  -9   1   2         29.29          8.30        28.25 o
  -7   1   2        462.06        549.18        33.72 o
  -5   1   2        177.72        141.76        43.53 o
  -3   1   2      30151.18      29068.23       691.61 o
  -1   1   2       1171.55       1237.76        91.20 o
   1   1   2      27767.21      27783.21       573.55 o
   3   1   2       1049.15       1002.03        44.13 o
   5   1   2         56.54         22.64        29.96 o
   7   1   2       4526.23       4461.12       201.82 o
   9   1   2        965.30        799.66        35.98 o
  11   1   2       2260.57       2376.06        42.93 o
  13   1   2          0.28         -4.38        18.94 o
  15   1   2       4855.47       4648.50       165.05 o
  17   1   2        654.77        711.33        23.85 o
  19   1   2       1655.16       1685.02        41.00 o
  21   1   2        410.42        368.85        21.58 o
  23   1   2        119.43        115.59        20.97 o
  25   1   2        273.34        264.64        21.22 o
  27   1   2         14.17         14.84        21.12 o
 -28   2   2        177.68        235.53        22.19 o
 -26   2   2        341.53        369.19        20.62 o
 -24   2   2          3.19         24.27        20.41 o
 -22   2   2        265.96        272.69        18.24 o
 -20   2   2       2319.98       1956.41        72.63 o
 -18   2   2       1163.24       1238.39        62.32 o
 -16   2   2       3178.52       3354.90        88.74 o
 -14   2   2       2005.92       2205.86        95.44 o
 -12   2   2       3454.69       3458.89        99.53 o
 -10   2   2      22686.39      22674.01      1078.18 o
  -8   2   2       5786.34       5762.60       266.43 o
  -6   2   2      23876.62      24642.52       965.28 o
  -4   2   2        827.04        711.15        39.75 o
  -2   2   2        748.62        744.15        41.47 o
   0   2   2       2521.93       2530.84        94.47 o
   2   2   2      19193.74      19095.30       586.45 o
   4   2   2      54737.92      55901.07      1530.83 o
   6   2   2       4665.62       4866.11       273.48 o
   8   2   2      33129.69      35593.38       882.49 o
  10   2   2         46.89         82.18        22.18 o
  12   2   2         25.07         12.29        21.56 o
  14   2   2       1183.96       1219.75        31.43 o
  16   2   2       2512.39       2482.56        51.49 o
  18   2   2       2966.78       2975.28       120.81 o
  20   2   2        294.70        346.06        27.65 o
  22   2   2       2497.94       2364.94        87.21 o
  24   2   2        401.77        396.31        32.01 o
  26   2   2       1418.97       1348.95        41.21 o
 -27   3   2         10.07         20.95        22.44 o
 -25   3   2        133.00        136.06        18.64 o
 -23   3   2        337.28        316.97        20.93 o
 -21   3   2        437.95        503.90        21.29 o
 -19   3   2       1223.19       1155.18        41.50 o
 -17   3   2        868.68        776.51        25.03 o
 -15   3   2          6.71         44.80        20.47 o
 -13   3   2       1891.64       1863.41        57.79 o
 -11   3   2       1179.88       1210.00        76.13 o
  -9   3   2       2514.74       2796.07        87.91 o
  -7   3   2       1477.48       1404.37        86.37 o
  -5   3   2       6699.71       7393.69       264.41 o
  -3   3   2        389.39        396.06        23.82 o
  -1   3   2        110.00         96.52        23.16 o
   1   3   2      14252.55      13416.93       568.95 o
   3   3   2        163.50        209.25        29.48 o
   5   3   2         35.55        124.24        25.14 o
   7   3   2       8338.29       8949.09       368.53 o
   9   3   2        581.55        777.10        34.03 o
  11   3   2        220.52        193.10        25.45 o
  13   3   2        213.91        166.37        23.91 o
  15   3   2       1075.14       1014.48        40.02 o
  17   3   2        502.88        553.99        25.81 o
  19   3   2        180.14        188.06        20.88 o
  21   3   2        146.05        138.36        19.16 o
  23   3   2          1.06         39.29        18.59 o
  25   3   2          0.02         30.34        20.75 o
 -26   4   2       1103.32       1152.28        28.12 o
 -24   4   2         47.41         63.14        21.70 o
 -22   4   2        592.33        575.45        25.80 o
 -20   4   2       1440.65       1288.44        51.55 o
 -18   4   2        650.02        645.77        36.39 o
 -16   4   2       5145.30       4829.56       295.79 o
 -14   4   2       1364.93       1301.13        76.22 o
 -12   4   2       1641.56       1621.73        93.47 o
 -10   4   2        858.85        912.49        42.23 o
  -8   4   2       3675.00       3866.57       132.60 o
  -6   4   2        567.85        651.12        23.74 o
  -4   4   2       1189.09       1352.61        56.37 o
  -2   4   2       7292.30       7279.03       212.92 o
   0   4   2        176.04        237.49        20.28 o
   2   4   2        645.63        562.30        31.69 o
   4   4   2       2686.10       2543.96        88.71 o
   6   4   2          0.27          7.41        25.63 o
   8   4   2       3093.99       3171.73       158.59 o
  10   4   2         10.17         23.24        18.71 o
  12   4   2        390.40        394.69        24.28 o
  14   4   2        131.73        100.03        18.98 o
  16   4   2        434.82        469.84        25.63 o
  18   4   2        156.50        133.30        23.78 o
  20   4   2         69.79         86.97        21.68 o
  22   4   2       1142.44       1128.87        48.45 o
  24   4   2         55.98         44.71        22.23 o
 -25   5   2         51.08         62.38        21.20 o
 -23   5   2        839.41        847.33        39.13 o
 -21   5   2        152.21        173.12        25.95 o
 -19   5   2        157.49        158.12        23.41 o
 -17   5   2         17.02         42.42        18.45 o
 -15   5   2       1667.37       1517.52        47.89 o
 -13   5   2        833.48        865.55        41.54 o
 -11   5   2        116.38        130.32        20.08 o
  -9   5   2       1204.50       1225.55        65.93 o
  -7   5   2        154.60        142.60        18.37 o
  -5   5   2        702.28        581.55        24.45 o
  -3   5   2         96.92        126.81        20.48 o
  -1   5   2        446.79        424.70        21.14 o
   1   5   2       3606.30       3587.60       114.20 o
   3   5   2       1051.85        952.37        39.53 o
   5   5   2       1812.58       1743.12        67.07 o
   7   5   2          0.39         25.23        22.65 o
   9   5   2        675.79        699.50        32.35 o
  11   5   2        105.85        138.48        21.90 o
  13   5   2       1532.33       1297.08        70.63 o
  15   5   2          0.73         24.78        17.44 o
  17   5   2       1181.86       1058.04        35.38 o
  19   5   2        111.11         95.61        20.25 o
  21   5   2         47.96         61.05        20.18 o
  23   5   2         45.77         57.79        23.40 o
 -22   6   2        488.98        477.25        21.82 o
 -20   6   2        127.55        155.79        22.27 o
 -18   6   2         67.51         40.69        18.98 o
 -16   6   2         34.33         48.92        17.73 o
 -14   6   2       1539.65       1598.15        53.15 o
 -12   6   2        619.53        625.00        23.56 o
 -10   6   2       1846.54       1653.99        78.02 o
  -8   6   2       1165.88       1026.20        34.66 o
  -6   6   2         48.67         50.06        19.71 o
  -4   6   2        200.82        199.44        19.21 o
  -2   6   2       1684.96       1603.32        28.46 o
   0   6   2         74.03         41.99        22.20 o
   2   6   2       3406.81       3435.65        95.95 o
   4   6   2         97.51        165.67        19.23 o
   6   6   2        375.15        408.05        22.54 o
   8   6   2        627.66        589.66        22.27 o
  10   6   2        611.39        613.70        19.82 o
  12   6   2       1951.85       1822.43        87.51 o
  14   6   2        629.51        689.02        22.85 o
  16   6   2       1406.59       1345.69        64.43 o
  18   6   2        465.35        443.68        23.09 o
  20   6   2         41.55         82.70        22.74 o
 -19   7   2        281.49        293.21        23.09 o
 -17   7   2          1.60         -5.71        19.70 o
 -15   7   2        539.41        512.78        18.47 o
 -13   7   2       1843.38       1770.23        84.48 o
 -11   7   2          2.28         22.68        17.87 o
  -9   7   2        145.97        171.78        24.00 o
  -7   7   2          6.43         24.35        21.48 o
  -5   7   2       1613.16       1536.82        26.31 o
  -3   7   2        586.73        579.28        26.18 o
  -1   7   2        341.37        386.39        22.02 o
   1   7   2         14.73         42.67        19.48 o
   3   7   2       1189.88       1243.93        56.93 o
   5   7   2       1419.36       1505.38        25.26 o
   7   7   2        890.31        914.78        44.04 o
   9   7   2        881.69        970.72        27.01 o
  11   7   2       1235.65       1199.07        49.10 o
  13   7   2          7.29         28.26        20.14 o
  15   7   2        103.79        131.74        17.53 o
  17   7   2         33.68         32.34        18.17 o
 -14   8   2         70.39         76.06        18.45 o
 -12   8   2        396.90        431.86        26.92 o
 -10   8   2          0.43          3.34        19.39 o
  -8   8   2        118.83        153.87        18.62 o
  -6   8   2       1772.34       1646.09        59.91 o
  -4   8   2        200.39        236.81        19.70 o
  -2   8   2       1541.94       1604.77        39.46 o
   0   8   2         20.64         16.92        22.63 o
   2   8   2          0.18         29.44        22.20 o
   4   8   2         55.96         52.87        19.54 o
   6   8   2        264.01        286.96        21.69 o
   8   8   2        575.71        540.96        21.24 o
  10   8   2        200.35        210.63        19.30 o
  12   8   2        455.11        486.75        20.50 o
  -5   9   2         15.14          3.18        21.87 o
  -3   9   2         47.82         44.37        23.56 o
  -1   9   2         47.13         35.01        23.28 o
   1   9   2         66.18         76.39        21.84 o
   3   9   2         87.51         14.19        46.97 o
 -29   1   3          6.84         29.56        19.83 o
 -27   1   3       1679.51       1617.19        45.30 o
 -25   1   3        380.42        279.26        22.26 o
 -23   1   3       8954.54       7623.98       472.10 o
 -21   1   3        606.56        585.00        23.40 o
 -19   1   3       1733.88       1661.01        65.60 o
 -17   1   3       4336.98       4628.19       247.27 o
 -15   1   3        244.69        201.58        23.76 o
 -13   1   3       5750.80       5514.01       215.55 o
 -11   1   3         70.43         75.37        20.90 o
  -9   1   3       4515.55       3742.43       165.12 o
  -7   1   3        333.08        276.85        33.96 o
  -5   1   3        334.03        382.82        36.10 o
  -3   1   3      74925.73      62951.68      4409.03 o
  -1   1   3        518.64        513.57        62.26 o
   1   1   3     116220.47     106330.52       584.28 o
   3   1   3       1032.30       1003.47        41.07 o
   5   1   3       2599.06       2908.63        82.49 o
   7   1   3       4686.13       3905.92       139.51 o
   9   1   3        560.38        492.15        26.81 o
  11   1   3      12029.59      11918.83       362.95 o
  13   1   3         13.16         10.03        19.19 o
  15   1   3      13838.52      13859.13       436.03 o
  17   1   3        423.13        427.14        21.19 o
  19   1   3        110.91        128.41        17.61 o
  21   1   3          0.64         27.82        21.84 o
  23   1   3       1463.46       1356.74        51.87 o
  25   1   3        112.18        143.46        20.80 o
  27   1   3         32.01         92.50        26.11 o
 -28   2   3        157.78        179.72        21.34 o
 -26   2   3        136.18        146.69        23.23 o
 -24   2   3          4.66         43.99        21.03 o
 -22   2   3        240.22        241.58        21.33 o
 -20   2   3        324.66        359.41        21.48 o
 -18   2   3       1597.59       1639.89        56.63 o
 -16   2   3       1306.45       1212.54        41.09 o
 -14   2   3       4268.79       4478.75       110.73 o
 -12   2   3        851.29        992.24        40.82 o
 -10   2   3       1151.49       1318.39        81.10 o
  -8   2   3         12.85         16.52        27.79 o
  -6   2   3        284.62        311.45        27.86 o
  -4   2   3        220.41        250.90        34.99 o
  -2   2   3      12623.02      13833.83       522.93 o
   0   2   3       3803.52       3621.56       140.03 o
   2   2   3       6312.20       6683.39       192.82 o
   4   2   3        769.53        729.16        31.00 o
   6   2   3        171.61        246.60        28.48 o
   8   2   3       1285.96       1299.14        37.68 o
  10   2   3       1328.78       1341.01        56.02 o
  12   2   3         55.17        110.11        22.53 o
  14   2   3       1567.59       1605.22        50.18 o
  16   2   3       4242.68       4255.20       151.01 o
  18   2   3       3640.80       3674.96        75.42 o
  20   2   3       2447.52       2469.79        27.34 o
  22   2   3         41.69         56.17        20.92 o
  24   2   3         23.44         29.40        17.56 o
  26   2   3         23.35         17.12        21.45 o
 -27   3   3        551.94        590.56        21.57 o
 -25   3   3          4.27         17.94        22.16 o
 -23   3   3         51.55         87.82        18.91 o
 -21   3   3        202.72        233.47        20.19 o
 -19   3   3        254.54        266.55        20.75 o
 -17   3   3        125.00        126.20        20.98 o
 -15   3   3       3221.95       3137.12       103.56 o
 -13   3   3         12.76         14.09        22.24 o
 -11   3   3        347.12        353.68        22.78 o
  -9   3   3       4674.34       4389.35       136.34 o
  -7   3   3       3656.04       3434.47       317.60 o
  -5   3   3       3860.75       4110.21       213.46 o
  -3   3   3       4268.19       4046.25       119.93 o
  -1   3   3        346.02        319.77        27.49 o
   1   3   3       3259.18       3218.48       101.21 o
   3   3   3        280.72        255.85        27.09 o
   5   3   3       4330.56       4813.16       203.61 o
   7   3   3       1246.01        978.48        25.43 o
   9   3   3         26.98         89.40        24.06 o
  11   3   3       2490.28       2082.29       121.80 o
  13   3   3         68.72         62.42        23.11 o
  15   3   3       3221.21       3395.43        70.80 o
  17   3   3        451.50        497.48        36.28 o
  19   3   3         68.98         86.83        22.23 o
  21   3   3        990.78       1008.99        28.02 o
  23   3   3         18.58         49.47        23.73 o
  25   3   3        458.41        409.27        26.55 o
 -26   4   3          1.88         32.30        22.39 o
 -24   4   3        151.13        149.42        24.07 o
 -22   4   3        222.12        255.98        24.83 o
 -20   4   3       1216.41       1292.40        37.35 o
 -18   4   3         17.17         30.49        23.75 o
 -16   4   3       3011.35       3163.04       114.89 o
 -14   4   3        501.06        506.72        21.86 o
 -12   4   3       1369.22       1284.22        61.72 o
 -10   4   3         19.86         10.67        21.00 o
  -8   4   3        285.07        278.93        21.80 o
  -6   4   3         98.83        177.07        20.20 o
  -4   4   3       3777.83       3542.70       251.12 o
  -2   4   3         48.57         47.88        22.52 o
   0   4   3       1103.97       1038.04        24.86 o
   2   4   3        866.84        949.83        27.35 o
   4   4   3       3442.26       3747.00       240.16 o
   6   4   3         26.75         41.06        25.25 o
   8   4   3       7739.63       8553.09       209.07 o
  10   4   3        773.32        739.98        44.96 o
  12   4   3       5281.36       4997.14       192.80 o
  14   4   3        647.46        593.01        24.23 o
  16   4   3         44.92         22.60        19.17 o
  18   4   3        234.24        230.73        22.25 o
  20   4   3         77.95         92.31        22.67 o
  22   4   3        285.28        321.87        23.80 o
  24   4   3        181.09        200.07        28.60 o
 -25   5   3        158.72        191.03        22.12 o
 -23   5   3        504.37        568.95        27.99 o
 -21   5   3          9.02         25.69        22.29 o
 -19   5   3          2.01         50.10        21.52 o
 -17   5   3         43.09         49.10        23.05 o
 -15   5   3         69.26         67.54        19.02 o
 -13   5   3       3079.79       3115.09       118.97 o
 -11   5   3        760.71        757.35        25.29 o
  -9   5   3       7626.50       6679.59       419.46 o
  -7   5   3       1055.90       1084.28        48.43 o
  -5   5   3       1166.10       1084.45        26.23 o
  -3   5   3        104.73         81.21        21.44 o
  -1   5   3        367.63        365.89        24.23 o
   1   5   3       1204.70       1023.96        41.61 o
   3   5   3       1472.69       1481.41        29.31 o
   5   5   3        780.06        874.25        27.75 o
   7   5   3       2639.16       2549.19       107.30 o
   9   5   3        557.75        559.75        30.68 o
  11   5   3        599.84        592.16        22.80 o
  13   5   3        900.92        986.10        32.89 o
  15   5   3        411.97        466.15        25.35 o
  17   5   3       1833.04       1789.45        53.19 o
  19   5   3         30.34         37.10        17.84 o
  21   5   3          8.30         26.47        19.02 o
 -22   6   3          0.53         20.08        20.00 o
 -20   6   3        617.13        685.55        23.69 o
 -18   6   3         32.58         39.68        18.82 o
 -16   6   3          6.76         30.25        20.15 o
 -14   6   3          0.54         13.50        21.07 o
 -12   6   3         37.22         26.67        17.19 o
 -10   6   3        215.77        217.16        19.87 o
  -8   6   3          0.21         16.43        16.90 o
  -6   6   3       3321.26       3446.08        94.74 o
  -4   6   3        276.03        321.37        20.40 o
  -2   6   3         34.42         36.08        20.38 o
   0   6   3        167.41        120.93        20.48 o
   2   6   3       1795.97       1772.06        34.76 o
   4   6   3         85.04         95.71        19.45 o
   6   6   3          2.45          5.72        20.92 o
   8   6   3        231.34        179.22        20.63 o
  10   6   3         55.71         62.40        18.94 o
  12   6   3         66.50        130.90        19.70 o
  14   6   3         94.73        135.20        21.31 o
  16   6   3          2.34         15.43        19.55 o
  18   6   3          9.84         21.36        20.73 o
 -19   7   3        116.10         87.88        21.09 o
 -17   7   3        113.31        100.64        21.92 o
 -15   7   3         20.40         16.85        19.44 o
 -13   7   3        600.15        619.80        25.55 o
 -11   7   3       2467.23       2308.16        41.39 o
  -9   7   3        280.97        258.78        20.04 o
  -7   7   3       1436.50       1342.26        34.45 o
  -5   7   3         12.04         27.64        19.40 o
  -3   7   3          0.45         12.34        20.40 o
  -1   7   3        809.59        825.44        37.06 o
   1   7   3         44.23         44.32        25.64 o
   3   7   3       1936.22       1994.43        61.76 o
   5   7   3        633.45        646.44        21.71 o
   7   7   3       1784.40       1651.78        70.79 o
   9   7   3          0.00          6.96        18.11 o
  11   7   3        233.97        267.71        22.34 o
  13   7   3        507.04        491.01        22.85 o
  15   7   3         76.85        107.04        19.88 o
 -14   8   3         90.30         89.37        19.78 o
 -12   8   3         15.19         37.59        19.20 o
 -10   8   3        429.77        432.37        22.37 o
  -8   8   3         61.97         89.56        17.91 o
  -6   8   3       3583.06       3277.85       148.43 o
  -4   8   3          2.17          5.77        22.31 o
  -2   8   3       2845.87       2961.00       113.42 o
   0   8   3         61.50         72.25        22.36 o
   2   8   3         31.74         53.66        26.18 o
   4   8   3        585.52        513.25        30.60 o
   6   8   3         15.55          8.16        19.37 o
   8   8   3        148.02        194.82        20.13 o
  10   8   3        219.32        221.61        17.48 o
  -3   9   3        283.16        290.53        24.90 o
  -1   9   3        333.07        316.38        22.24 o
   1   9   3          0.97         32.63        23.93 o
 -30   0   4        627.08        620.96        42.74 o
 -28   0   4        386.85        337.38        34.06 o
 -26   0   4         91.36        107.96        28.26 o
 -24   0   4        346.06        329.16        33.63 o
 -22   0   4         84.95        142.90        33.11 o
 -20   0   4        276.44        226.33        29.81 o
 -18   0   4       3401.57       3238.32       237.50 o
 -16   0   4         36.62        161.79        35.38 o
 -14   0   4       1982.85       2850.12       195.17 o
 -12   0   4      11661.23      11434.14       887.30 o
 -10   0   4       6915.02       7426.98       481.12 o
  -8   0   4      23756.75      22408.86      2194.03 o
  -6   0   4       3339.75       3701.25       192.69 o
  -4   0   4       1123.58       1068.58        79.46 o
  -2   0   4      46004.89      46795.15       430.50 o
   0   0   4       2723.89       2655.25       201.54 o
   2   0   4      10939.84      10612.57      1210.21 o
   4   0   4       1153.85       1469.77       115.34 o
   6   0   4       8744.42       8943.25       141.57 o
   8   0   4       2347.92       2389.90        72.22 o
  10   0   4        940.49        914.43        34.90 o
  12   0   4       2239.67       2461.35       176.18 o
  14   0   4          4.54         16.33        29.24 o
  16   0   4       1326.40       1296.88        72.32 o
  18   0   4        707.38        606.85        32.34 o
  20   0   4         33.90         39.21        30.99 o
  22   0   4        518.14        533.13        46.87 o
  24   0   4        255.90        278.83        31.30 o
  26   0   4        251.27        307.30        32.20 o
 -29   1   4        138.79        122.74        18.92 o
 -27   1   4        112.91        105.58        18.08 o
 -25   1   4         56.24         83.00        17.78 o
 -23   1   4        721.85        611.66        41.42 o
 -21   1   4        109.20        115.93        22.97 o
 -19   1   4        647.04        665.61        41.41 o
 -17   1   4        570.18        605.55        27.44 o
 -15   1   4         36.36         23.77        26.44 o
 -13   1   4         99.27         97.66        22.15 o
 -11   1   4        134.22        143.91        25.14 o
  -9   1   4       1768.51       1933.48        86.14 o
  -7   1   4        531.63        509.81        32.56 o
  -5   1   4       1080.41       1087.45        48.05 o
  -3   1   4      49797.11      53829.01      2421.45 o
  -1   1   4       9743.21       9973.92       468.86 o
   1   1   4      23918.73      26792.40       427.83 o
   3   1   4         21.60         16.34        33.16 o
   5   1   4       5624.06       5920.00       159.10 o
   7   1   4        715.83        811.25        30.60 o
   9   1   4         63.78         46.32        25.12 o
  11   1   4       1972.36       2060.23        67.33 o
  13   1   4        264.23        285.05        20.63 o
  15   1   4          1.04         44.75        20.84 o
  17   1   4        121.34        159.00        18.92 o
  19   1   4        234.25        234.92        23.86 o
  21   1   4        512.84        537.64        21.96 o
  23   1   4        429.82        423.49        25.62 o
  25   1   4          5.04         54.99        20.91 o
 -28   2   4        433.91        453.03        21.33 o
 -26   2   4          7.15         16.48        21.87 o
 -24   2   4        800.53        859.66        22.21 o
 -22   2   4         75.89        117.16        21.07 o
 -20   2   4       1209.96       1226.27        39.26 o
 -18   2   4        834.40        861.14        50.01 o
 -16   2   4       9242.41       9465.85       504.38 o
 -14   2   4       5315.27       5753.28       283.66 o
 -12   2   4        393.02        530.50        25.68 o
 -10   2   4       7989.86       7275.77       133.24 o
  -8   2   4       3913.52       3844.92        53.20 o
  -6   2   4      12593.01      11957.98       209.33 o
  -4   2   4       2216.43       2116.09       168.68 o
  -2   2   4      16418.58      17374.82       641.28 o
   0   2   4      10337.79      10876.06       221.97 o
   2   2   4       1622.26       1642.72        53.88 o
   4   2   4         89.29         10.98        27.19 o
   6   2   4       4922.54       5375.28       301.79 o
   8   2   4       7833.88       8300.92       252.96 o
  10   2   4       3271.75       3401.68        36.36 o
  12   2   4        295.66        244.29        21.77 o
  14   2   4         14.39         40.98        20.84 o
  16   2   4       8727.00       8765.29       209.24 o
  18   2   4         27.29         54.44        21.96 o
  20   2   4        239.31        263.62        20.18 o
  22   2   4        123.23        121.12        21.40 o
  24   2   4        215.43        237.38        21.92 o
 -27   3   4        332.94        360.93        23.51 o
 -25   3   4         23.35         72.87        20.64 o
 -23   3   4          9.14         15.47        20.13 o
 -21   3   4       1604.54       1580.64        59.27 o
 -19   3   4        695.58        630.70        21.45 o
 -17   3   4       3279.01       3489.48        69.04 o
 -15   3   4       2242.03       2161.26       116.09 o
 -13   3   4          0.13          8.77        18.19 o
 -11   3   4         81.10         73.25        23.32 o
  -9   3   4       3149.53       3399.01       159.79 o
  -7   3   4       3807.34       3789.87       145.10 o
  -5   3   4       2763.28       3436.75        62.12 o
  -3   3   4       9733.83      10013.47       501.62 o
  -1   3   4       2514.04       2593.17        44.32 o
   1   3   4       2563.54       2559.15        82.75 o
   3   3   4         90.49        128.83        23.85 o
   5   3   4         32.89         90.01        22.73 o
   7   3   4          0.38          3.80        21.80 o
   9   3   4       6708.26       6570.14       327.66 o
  11   3   4       1002.95        894.40        42.40 o
  13   3   4         12.85         23.02        24.83 o
  15   3   4        764.35        681.67        26.14 o
  17   3   4        222.70        226.68        24.64 o
  19   3   4       1034.11        978.53        24.09 o
  21   3   4       1202.33       1175.59        44.93 o
  23   3   4         41.39         45.27        22.98 o
 -26   4   4        212.05        287.64        19.93 o
 -24   4   4        299.28        267.81        21.32 o
 -22   4   4         80.30         74.54        20.78 o
 -20   4   4       2304.40       2130.57       105.59 o
 -18   4   4       2810.72       2581.76       143.30 o
 -16   4   4        177.09        194.96        21.86 o
 -14   4   4       3537.40       3178.65        94.74 o
 -12   4   4       3510.77       3499.27        78.67 o
 -10   4   4        566.92        632.06        29.65 o
  -8   4   4       4166.36       4120.99       120.21 o
  -6   4   4        480.31        444.86        21.35 o
  -4   4   4       6400.36       6373.35       284.38 o
  -2   4   4       1139.69        997.76        27.68 o
   0   4   4       2731.05       2812.71        86.03 o
   2   4   4        194.76        193.73        21.65 o
   4   4   4         96.94        111.27        25.57 o
   6   4   4       1687.70       1694.07        40.53 o
   8   4   4         67.25         57.09        23.04 o
  10   4   4       2770.77       2921.08        52.89 o
  12   4   4       1988.31       2057.94        76.94 o
  14   4   4        361.75        350.58        21.78 o
  16   4   4       1028.81       1103.09        21.83 o
  18   4   4        292.98        282.40        21.00 o
  20   4   4        751.00        722.48        24.65 o
  22   4   4        223.07        274.11        21.01 o
 -25   5   4          0.19         15.48        22.65 o
 -23   5   4        101.58         93.41        22.53 o
 -21   5   4         75.71         85.23        19.29 o
 -19   5   4          4.87         17.36        19.94 o
 -17   5   4        866.26        810.05        28.73 o
 -15   5   4         29.97         53.75        19.91 o
 -13   5   4       1621.45       1306.18        38.99 o
 -11   5   4        692.77        605.35        23.15 o
  -9   5   4       3085.28       3201.32        55.21 o
  -7   5   4          0.53         21.86        19.19 o
  -5   5   4       5138.02       5389.04       105.31 o
  -3   5   4        397.98        382.59        20.84 o
  -1   5   4       1466.95       1421.07        51.68 o
   1   5   4        579.55        646.56        21.50 o
   3   5   4       4145.04       4116.93       215.24 o
   5   5   4          5.31         19.96        24.13 o
   7   5   4         37.62         37.07        22.25 o
   9   5   4       3259.54       3235.59        87.03 o
  11   5   4         28.38         56.50        22.97 o
  13   5   4       5298.64       4927.27        70.59 o
  15   5   4          1.85         12.57        19.85 o
  17   5   4       1308.83       1259.57        46.00 o
  19   5   4         65.58         89.59        20.49 o
  21   5   4        258.29        326.23        23.16 o
 -22   6   4         33.93         29.03        22.91 o
 -20   6   4        472.09        489.85        21.40 o
 -18   6   4        102.66         98.33        16.83 o
 -16   6   4         17.47         40.94        19.41 o
 -14   6   4        394.48        427.77        19.92 o
 -12   6   4       1286.03       1394.33        22.07 o
 -10   6   4        100.12         95.69        17.17 o
  -8   6   4        128.40        111.95        19.89 o
  -6   6   4        355.93        332.39        22.08 o
  -4   6   4        387.84        367.63        24.07 o
  -2   6   4         15.06         35.02        22.82 o
   0   6   4       8925.21       9459.84       334.92 o
   2   6   4       1712.28       1593.88        92.15 o
   4   6   4       3108.98       3181.55       111.10 o
   6   6   4        159.88        195.29        24.46 o
   8   6   4         44.92         58.10        18.72 o
  10   6   4       1071.10       1086.16        55.40 o
  12   6   4        112.66        120.87        20.06 o
  14   6   4       3146.93       3035.87        33.10 o
  16   6   4        101.28        108.08        22.47 o
  18   6   4        528.00        529.09        22.85 o
 -19   7   4        214.96        171.97        20.01 o
 -17   7   4        558.30        566.58        20.24 o
 -15   7   4        419.09        460.04        19.16 o
 -13   7   4       2293.84       2126.33        49.88 o
 -11   7   4          0.24         35.85        18.06 o
  -9   7   4        136.58        175.11        20.92 o
  -7   7   4         30.84         48.50        18.34 o
  -5   7   4       3039.13       2835.06        74.80 o
  -3   7   4        807.19        801.61        57.48 o
  -1   7   4        164.14        160.47        20.73 o
   1   7   4       1623.81       1684.13        37.61 o
   3   7   4         12.87         37.15        25.29 o
   5   7   4       1778.58       1560.51        52.43 o
   7   7   4        832.35        792.84        20.55 o
   9   7   4          0.10          7.91        19.29 o
  11   7   4        116.37        119.04        21.84 o
  13   7   4         72.71         62.78        21.77 o
  15   7   4          1.86         21.46        19.59 o
 -14   8   4        450.77        406.22        21.70 o
 -12   8   4        272.09        248.66        22.87 o
 -10   8   4        145.50        126.84        22.41 o
  -8   8   4        352.87        373.09        23.05 o
  -6   8   4        236.66        239.62        21.10 o
  -4   8   4        902.75        898.17        41.18 o
  -2   8   4         48.21         69.18        22.56 o
   0   8   4        869.42        810.53        25.46 o
   2   8   4          4.25         22.54        23.31 o
   4   8   4         57.56         86.54        26.10 o
   6   8   4        328.96        346.50        26.92 o
   8   8   4         18.83          7.39        18.34 o
  10   8   4        294.49        371.42        21.64 o
 -29   1   5        109.55        136.41        25.67 o
 -27   1   5         57.03         63.27        21.69 o
 -25   1   5        273.27        315.17        24.07 o
 -23   1   5         10.70         32.27        18.50 o
 -21   1   5        922.67        878.07        51.82 o
 -19   1   5       2457.32       2527.88        79.57 o
 -17   1   5        121.95        117.16        24.13 o
 -15   1   5       3624.89       3647.12       214.46 o
 -13   1   5        424.12        524.28        25.51 o
 -11   1   5       5956.89       5833.88       321.42 o
  -9   1   5         42.14         43.01        30.04 o
  -7   1   5       4391.33       4399.31       198.92 o
  -5   1   5       2714.15       2582.96       152.48 o
  -3   1   5      36219.78      34479.64       445.27 o
  -1   1   5      43676.36      41667.57       844.39 o
   1   1   5      25170.56      24578.82      1154.01 o
   3   1   5      16827.80      17429.39       146.93 o
   5   1   5      20644.22      20823.52       537.65 o
   7   1   5       1171.87       1111.08        31.55 o
   9   1   5       4723.24       4641.01       115.56 o
  11   1   5       1363.90       1363.62        38.23 o
  13   1   5        312.33        276.87        20.92 o
  15   1   5       2477.83       2454.23        55.40 o
  17   1   5       2134.98       2090.78       104.34 o
  19   1   5       1940.42       2011.26        33.84 o
  21   1   5         61.16         74.42        21.40 o
  23   1   5       2412.56       2575.08        61.35 o
  25   1   5        473.20        529.51        23.03 o
 -30   2   5         33.04         47.24        23.96 o
 -28   2   5          8.70         22.54        22.39 o
 -26   2   5        218.05        257.20        21.55 o
 -24   2   5        170.81        181.89        21.12 o
 -22   2   5       1212.60       1091.04        64.25 o
 -20   2   5        126.10        134.26        22.10 o
 -18   2   5        382.05        380.86        20.12 o
 -16   2   5        663.35        594.78        22.34 o
 -14   2   5          0.63          9.80        20.53 o
 -12   2   5        427.65        553.39        23.52 o
 -10   2   5        132.26        189.13        25.78 o
  -8   2   5       4012.66       4315.39        84.13 o
  -6   2   5        471.15        658.82        27.85 o
  -4   2   5       6998.81       6977.63       683.71 o
  -2   2   5      11219.91      11358.51       240.25 o
   0   2   5       1867.10       1812.01        56.70 o
   2   2   5      17618.94      18117.82       655.63 o
   4   2   5        441.66        484.82        26.54 o
   6   2   5        529.89        683.14        33.07 o
   8   2   5       2529.61       2773.01       107.32 o
  10   2   5        623.17        538.98        25.07 o
  12   2   5        178.07        170.57        24.18 o
  14   2   5        323.15        276.24        21.22 o
  16   2   5       1794.72       1733.63        54.87 o
  18   2   5        131.35        144.25        22.06 o
  20   2   5        491.21        466.19        21.54 o
  22   2   5        640.70        572.78        22.78 o
  24   2   5         26.35         35.79        21.93 o
 -29   3   5        501.81        510.13        28.20 o
 -27   3   5         60.13         48.55        22.48 o
 -25   3   5        663.28        601.54        32.62 o
 -23   3   5        210.72        180.53        20.76 o
 -21   3   5         76.52         64.37        20.59 o
 -19   3   5      15763.56      14756.16       482.81 o
 -17   3   5          1.08          9.68        20.24 o
 -15   3   5       9236.20       9431.66       497.96 o
 -13   3   5         16.77         24.11        17.03 o
 -11   3   5        118.48         71.87        22.96 o
  -9   3   5       2019.94       1937.54        42.91 o
  -7   3   5       1783.06       1699.56       105.79 o
  -5   3   5       8217.90       7861.44       747.99 o
  -3   3   5        207.78        294.37        24.55 o
  -1   3   5       1624.07       1539.99        42.57 o
   1   3   5        995.01       1316.34        50.24 o
   3   3   5       1658.62       1630.99        34.48 o
   5   3   5        100.68         40.27        23.14 o
   7   3   5        901.11        946.48        46.94 o
   9   3   5         36.83         54.40        20.80 o
  11   3   5         28.36         51.70        21.38 o
  13   3   5        330.29        384.93        22.26 o
  15   3   5        452.85        394.01        22.37 o
  17   3   5         13.20         22.83        21.85 o
  19   3   5        608.42        667.35        44.45 o
  21   3   5        309.35        290.12        23.53 o
  23   3   5        717.50        699.20        43.14 o
 -26   4   5        104.53        113.03        20.39 o
 -24   4   5         52.67         95.14        19.38 o
 -22   4   5       2792.15       2803.25       100.94 o
 -20   4   5       1857.95       1792.52       131.32 o
 -18   4   5         12.65         27.89        21.36 o
 -16   4   5       1094.74       1068.00        37.05 o
 -14   4   5        825.85        877.03        20.85 o
 -12   4   5         92.86         80.09        20.26 o
 -10   4   5       1994.67       2270.22        86.28 o
  -8   4   5        454.04        410.10        24.20 o
  -6   4   5       5017.29       5379.17       147.52 o
  -4   4   5        126.31        141.69        21.97 o
  -2   4   5        109.31        104.91        24.19 o
   0   4   5          0.18         23.19        25.60 o
   2   4   5       2178.07       2189.53       144.09 o
   4   4   5       1668.67       1798.19        49.14 o
   6   4   5       1290.55       1380.72        36.79 o
   8   4   5       3667.33       3888.58        49.23 o
  10   4   5        806.66        809.74        23.20 o
  12   4   5        200.78        192.88        21.95 o
  14   4   5          0.70          2.73        21.76 o
  16   4   5         21.21         60.81        22.06 o
  18   4   5          3.78          2.35        20.75 o
  20   4   5        159.24        217.61        20.10 o
  22   4   5        316.76        340.12        21.52 o
 -25   5   5        133.10        146.77        20.21 o
 -23   5   5         52.33         50.43        21.51 o
 -21   5   5        494.90        497.88        23.67 o
 -19   5   5         40.25         61.11        19.11 o
 -17   5   5        119.79         94.01        23.13 o
 -15   5   5         10.24         35.52        19.64 o
 -13   5   5        734.27        706.67        34.75 o
 -11   5   5        377.10        309.85        20.79 o
  -9   5   5        155.34        181.46        18.30 o
  -7   5   5        325.68        356.65        22.37 o
  -5   5   5       4217.32       4119.09       155.71 o
  -3   5   5        512.81        441.50        24.76 o
  -1   5   5       4817.28       4861.92       233.58 o
   1   5   5        201.11        200.90        21.76 o
   3   5   5         17.56         28.30        24.43 o
   5   5   5       1463.74       1413.78        28.60 o
   7   5   5          3.56         19.81        21.81 o
   9   5   5       3065.51       2813.61        85.92 o
  11   5   5         22.94         48.57        22.45 o
  13   5   5        722.67        601.49        25.12 o
  15   5   5       1671.01       1769.61        34.91 o
  17   5   5        263.70        299.64        20.56 o
  19   5   5        988.68        945.29        24.36 o
 -22   6   5        379.71        395.93        24.29 o
 -20   6   5         63.16         43.17        22.43 o
 -18   6   5        264.19        268.18        20.11 o
 -16   6   5       1615.65       1702.21        51.03 o
 -14   6   5        417.11        417.77        17.55 o
 -12   6   5       1161.83       1124.62        42.92 o
 -10   6   5       1014.32        881.21        27.34 o
  -8   6   5        112.17        134.38        20.03 o
  -6   6   5        304.84        317.79        23.71 o
  -4   6   5          2.62         10.33        20.19 o
  -2   6   5         37.83         41.61        19.61 o
   0   6   5       1148.48       1141.19        61.82 o
   2   6   5       3361.41       3245.35       197.97 o
   4   6   5        376.42        346.99        23.27 o
   6   6   5       1489.76       1390.83        45.12 o
   8   6   5        246.32        237.21        22.04 o
  10   6   5         90.49        116.81        19.43 o
  12   6   5        502.34        545.77        21.94 o
  14   6   5        713.57        756.14        30.91 o
  16   6   5        449.85        602.37        34.97 o
  18   6   5         15.68         35.93        22.55 o
 -19   7   5        219.82        286.26        20.82 o
 -17   7   5        131.37        115.16        19.82 o
 -15   7   5         92.46        109.59        17.51 o
 -13   7   5        590.28        566.39        21.38 o
 -11   7   5        508.96        517.73        34.84 o
  -9   7   5          7.38         33.76        19.78 o
  -7   7   5       1117.87       1180.66        45.71 o
  -5   7   5       2138.96       2087.96        46.30 o
  -3   7   5          8.24         23.83        20.07 o
  -1   7   5         63.43         26.13        20.97 o
   1   7   5          2.62         25.57        19.54 o
   3   7   5         69.03         63.83        26.36 o
   5   7   5         15.85          8.35        23.36 o
   7   7   5          0.92        -11.92        20.09 o
   9   7   5        289.92        295.42        20.66 o
  11   7   5         78.10         68.05        20.09 o
  13   7   5        232.67        263.84        20.32 o
 -14   8   5        876.29        884.52        22.44 o
 -12   8   5       1512.77       1470.03        27.76 o
 -10   8   5        181.12        179.45        21.10 o
  -8   8   5        758.95        725.84        23.02 o
  -6   8   5         66.09         76.61        20.20 o
  -4   8   5       1815.37       1905.51        52.68 o
  -2   8   5          5.52         36.99        24.03 o
   0   8   5        172.43        217.48        27.35 o
   2   8   5       1216.42       1215.68        50.95 o
   4   8   5        473.30        474.09        27.15 o
   6   8   5        571.33        481.41        24.50 o
   8   8   5        272.27        308.10        18.77 o
 -30   0   6        451.29        493.91        34.10 o
 -28   0   6        509.23        434.05        56.46 o
 -26   0   6       8288.63       8494.39       321.21 o
 -24   0   6          0.65         25.21        32.03 o
 -22   0   6       5943.07       5181.99       624.40 o
 -20   0   6        611.09        750.63        31.88 o
 -18   0   6         40.65         52.72        29.98 o
 -16   0   6        581.28        423.72        39.20 o
 -14   0   6        356.34        339.65        37.13 o
 -12   0   6       9016.54       8703.51       190.31 o
 -10   0   6       4270.91       4632.88        59.54 o
  -8   0   6      20650.74      20558.62      1327.47 o
  -6   0   6       7774.72       6779.68      1695.77 o
  -4   0   6       3884.29       3884.05       120.71 o
  -2   0   6       1037.80       1288.21       101.54 o
   0   0   6        762.36        729.36        73.78 o
   2   0   6       1852.95       1375.63        86.36 o
   4   0   6        720.52        653.73       113.83 o
   6   0   6        974.84       1159.35       132.24 o
   8   0   6       3712.16       3609.14        70.01 o
  10   0   6        228.57        181.90        34.89 o
  12   0   6       7820.48       8136.14       244.88 o
  14   0   6         26.79         33.55        24.71 o
  16   0   6       9173.94       9089.22       183.67 o
  18   0   6        172.38        160.80        37.10 o
  20   0   6        646.77        726.99        46.56 o
  22   0   6        224.89        186.22        30.81 o
  24   0   6        478.47        553.93        34.21 o
 -29   1   6         88.94        119.01        23.03 o
 -27   1   6          1.87         21.26        19.50 o
 -25   1   6        570.57        552.44        42.59 o
 -23   1   6        729.08        575.13        30.97 o
 -21   1   6        259.06        288.83        18.59 o
 -19   1   6        269.46        246.86        22.43 o
 -17   1   6        337.51        358.74        22.86 o
 -15   1   6       3247.55       3387.20       124.65 o
 -13   1   6       5805.91       6488.55       227.77 o
 -11   1   6        965.52       1021.62        38.96 o
  -9   1   6          0.68          4.98        28.19 o
  -7   1   6        496.41        516.52        39.53 o
  -5   1   6       1080.41       1253.99        79.01 o
  -3   1   6       6131.43       6310.64       539.59 o
  -1   1   6       1833.52       1668.11        95.32 o
   1   1   6       1936.94       1958.24        63.13 o
   3   1   6       1981.38       2167.70        52.72 o
   5   1   6       3450.81       3732.86        90.55 o
   7   1   6       1269.28       1358.22        33.19 o
   9   1   6        773.52        643.08        27.49 o
  11   1   6        133.19        135.85        22.47 o
  13   1   6       1146.51       1242.95        41.77 o
  15   1   6       2406.95       2160.01        37.40 o
  17   1   6       3999.87       4053.99       102.11 o
  19   1   6        387.14        357.07        21.17 o
  21   1   6        286.33        302.45        21.59 o
  23   1   6         25.60         20.95        20.55 o
 -30   2   6         67.95         82.92        21.91 o
 -28   2   6        142.57        192.84        23.43 o
 -26   2   6       1519.65       1558.58        47.37 o
 -24   2   6         31.13         42.67        18.09 o
 -22   2   6        240.92        228.58        18.94 o
 -20   2   6         82.02         94.22        20.23 o
 -18   2   6         38.66         48.71        22.30 o
 -16   2   6       1216.18       1187.09        32.18 o
 -14   2   6         20.73         40.19        21.49 o
 -12   2   6       9781.58       9730.39       543.73 o
 -10   2   6       2590.27       2617.23        37.95 o
  -8   2   6       9512.53      11149.10       200.66 o
  -6   2   6       1381.68       1522.28        67.62 o
  -4   2   6          8.11          2.28        32.75 o
  -2   2   6      24870.08      25204.80      1236.67 o
   0   2   6          8.51         35.00        31.43 o
   2   2   6       2318.70       2948.84       105.36 o
   4   2   6        831.76        830.92        28.38 o
   6   2   6       2278.02       2652.19        86.73 o
   8   2   6      10128.42      10646.09       173.25 o
  10   2   6          1.25         -1.52        23.07 o
  12   2   6       2607.94       2613.43        75.07 o
  14   2   6        104.07        132.58        23.72 o
  16   2   6         38.23         66.62        23.64 o
  18   2   6         32.42         31.93        21.35 o
  20   2   6        601.51        645.22        26.94 o
  22   2   6        154.79        206.15        23.34 o
  24   2   6        280.30        356.81        21.38 o
 -29   3   6         48.26         45.28        23.95 o
 -27   3   6          2.53          8.32        19.32 o
 -25   3   6         18.01         28.13        22.46 o
 -23   3   6       1004.00        951.72        35.14 o
 -21   3   6        923.87        908.24        30.17 o
 -19   3   6       1536.12       1575.85        67.30 o
 -17   3   6       4039.45       3969.71       177.92 o
 -15   3   6        213.26        194.84        22.64 o
 -13   3   6       2775.22       3208.36        66.99 o
 -11   3   6       2778.19       3176.88       118.51 o
  -9   3   6        226.61        226.34        27.10 o
  -7   3   6       2186.05       2701.61       217.86 o
  -5   3   6       4136.47       4909.04       316.40 o
  -3   3   6         95.12         90.72        24.90 o
  -1   3   6       8574.44       8912.56       322.70 o
   1   3   6        254.41        395.36        25.26 o
   3   3   6          2.66         22.10        23.10 o
   5   3   6       2568.80       2644.40       111.22 o
   7   3   6        132.99        109.83        23.47 o
   9   3   6       1428.62       1469.11        52.09 o
  11   3   6        115.50        127.73        19.96 o
  13   3   6         72.28         46.94        20.64 o
  15   3   6         70.30         52.58        20.80 o
  17   3   6       1514.70       1445.14        24.44 o
  19   3   6          0.04         31.34        23.38 o
  21   3   6        550.00        560.59        26.86 o
  23   3   6        367.56        390.66        21.96 o
 -26   4   6        831.22        868.77        23.38 o
 -24   4   6        478.73        493.72        19.96 o
 -22   4   6        303.49        334.20        20.36 o
 -20   4   6       1802.38       1733.79        97.39 o
 -18   4   6        298.57        290.82        23.54 o
 -16   4   6       1142.90       1073.86        72.60 o
 -14   4   6          7.15         13.96        18.66 o
 -12   4   6       5560.97       5499.63       261.72 o
 -10   4   6       2762.42       2623.26       121.16 o
  -8   4   6       3531.45       3457.33       204.79 o
  -6   4   6       1661.16       1589.99        87.93 o
  -4   4   6        311.53        355.18        22.85 o
  -2   4   6       1302.22       1187.58        27.95 o
   0   4   6        163.70        154.62        24.72 o
   2   4   6       9074.72       9364.15       418.00 o
   4   4   6       2545.70       2567.19       129.19 o
   6   4   6       2262.07       2046.69        60.86 o
   8   4   6       3747.49       3737.06        45.65 o
  10   4   6         39.15         44.42        20.50 o
  12   4   6         92.61        113.17        20.01 o
  14   4   6        151.08        173.28        22.22 o
  16   4   6        271.05        302.72        21.14 o
  18   4   6        789.32        729.38        30.39 o
  20   4   6         42.07         78.83        23.46 o
 -25   5   6         36.10         41.71        25.83 o
 -23   5   6         23.05         28.40        20.73 o
 -21   5   6         50.52         46.44        19.78 o
 -19   5   6          0.13         13.03        21.05 o
 -17   5   6        647.04        599.36        35.12 o
 -15   5   6        292.72        303.02        24.94 o
 -13   5   6       2696.77       2531.81       202.99 o
 -11   5   6        770.25        906.62        31.74 o
  -9   5   6       1111.06       1008.53        64.07 o
  -7   5   6         11.24         35.42        21.15 o
  -5   5   6       1489.23       1506.05        32.53 o
  -3   5   6        514.46        536.66        27.46 o
  -1   5   6        220.43        211.49        23.74 o
   1   5   6       4825.80       5093.86       120.90 o
   3   5   6        520.52        480.40        28.63 o
   5   5   6       4986.01       4712.32       195.28 o
   7   5   6         16.20         34.70        21.79 o
   9   5   6       2840.51       2970.35        48.71 o
  11   5   6       2567.91       2357.10        67.82 o
  13   5   6          2.81         14.32        21.61 o
  15   5   6        217.58        212.44        22.79 o
  17   5   6        133.45        176.39        21.53 o
  19   5   6        162.95        163.88        21.44 o
 -22   6   6         47.52         65.48        18.76 o
 -20   6   6         25.99         68.14        21.01 o
 -18   6   6       1126.76       1061.51        65.01 o
 -16   6   6        208.48        231.32        18.99 o
 -14   6   6        214.07        275.80        22.21 o
 -12   6   6        663.32        679.15        19.69 o
 -10   6   6       1415.48       1180.88        30.11 o
  -8   6   6          1.26         -4.95        21.18 o
  -6   6   6          2.10         14.32        20.70 o
  -4   6   6        773.71        692.09        32.79 o
  -2   6   6        539.20        533.96        25.25 o
   0   6   6       4067.15       4263.74       156.96 o
   2   6   6        257.07        247.51        22.68 o
   4   6   6       2246.24       2210.69       101.74 o
   6   6   6        710.72        678.32        26.67 o
   8   6   6         89.17        111.21        21.05 o
  10   6   6        790.67        644.68        23.64 o
  12   6   6         25.86         46.84        19.77 o
  14   6   6       3635.95       3222.87       104.86 o
  16   6   6          5.92         57.39        18.09 o
 -19   7   6        112.51        121.29        18.52 o
 -17   7   6        154.16        150.63        18.07 o
 -15   7   6        262.73        305.01        19.02 o
 -13   7   6         68.76         59.21        19.97 o
 -11   7   6         10.89         15.46        19.99 o
  -9   7   6         61.34         50.50        20.02 o
  -7   7   6        342.62        352.69        22.58 o
  -5   7   6         89.59         73.83        21.50 o
  -3   7   6        109.59        110.81        21.26 o
  -1   7   6         47.11         53.13        21.89 o
   1   7   6        192.53        159.34        19.15 o
   3   7   6        359.49        346.62        23.35 o
   5   7   6        149.92        139.20        21.81 o
   7   7   6        282.39        284.34        20.10 o
   9   7   6         24.28         48.62        21.39 o
  11   7   6          0.65          8.34        20.46 o
  13   7   6         17.95         31.74        21.53 o
 -14   8   6          0.01         -7.71        23.36 o
 -12   8   6        408.92        405.31        21.15 o
 -10   8   6        439.28        455.67        25.46 o
  -8   8   6          6.70         37.70        21.31 o
  -6   8   6        897.49        876.41        30.70 o
  -4   8   6        246.43        265.11        22.51 o
  -2   8   6        370.09        349.26        25.98 o
   0   8   6          5.65         50.39        25.50 o
   2   8   6        679.44        647.41        25.57 o
   4   8   6        441.56        479.81        27.24 o
   6   8   6         15.60          9.61        21.47 o
   8   8   6        386.89        373.86        21.57 o
 -29   1   7         78.74        102.67        18.91 o
 -27   1   7        583.60        552.20        39.34 o
 -25   1   7        281.80        301.60        19.20 o
 -23   1   7        343.56        321.01        21.31 o
 -21   1   7        664.95        617.15        20.61 o
 -19   1   7       3078.21       2971.02       145.26 o
 -17   1   7       1945.16       1999.38        57.26 o
 -15   1   7       1778.50       1729.42        96.40 o
 -13   1   7         32.15         22.73        21.23 o
 -11   1   7      14188.58      14022.48       871.63 o
  -9   1   7          2.11         13.54        24.67 o
  -7   1   7       6298.59       6234.79       114.73 o
  -5   1   7       3304.92       3113.64       115.84 o
  -3   1   7        387.63        280.15        47.43 o
  -1   1   7        403.42        398.77        46.68 o
   1   1   7       1882.78       1711.29        50.22 o
   3   1   7       6431.64       6421.90       228.85 o
   5   1   7        461.23        447.70        30.24 o
   7   1   7       5247.41       5003.59        88.71 o
   9   1   7        842.15        938.51        28.10 o
  11   1   7         24.75         32.57        19.32 o
  13   1   7       3366.24       3578.17        45.95 o
  15   1   7         49.16         68.28        20.86 o
  17   1   7       3506.44       3350.80       101.01 o
  19   1   7          3.04         17.04        19.77 o
  21   1   7        137.69        161.81        19.76 o
  23   1   7          0.90         11.22        18.74 o
 -30   2   7         53.14         76.66        19.52 o
 -28   2   7         54.89         67.32        18.98 o
 -26   2   7        566.60        535.91        37.93 o
 -24   2   7          0.48         11.46        20.61 o
 -22   2   7        628.75        552.61        21.92 o
 -20   2   7       1075.52       1035.40        23.28 o
 -18   2   7        628.54        665.03        23.40 o
 -16   2   7       1415.26       1354.59        40.19 o
 -14   2   7        467.28        501.65        24.67 o
 -12   2   7        212.04        321.55        23.63 o
 -10   2   7          4.46         35.71        19.74 o
  -8   2   7       1267.30       1211.80        33.16 o
  -6   2   7      13266.81      12596.65      1309.33 o
  -4   2   7       8595.44       8715.54       662.69 o
  -2   2   7      40489.19      43136.13       452.43 o
   0   2   7       7074.00       7830.04       239.42 o
   2   2   7       8145.38       8821.25       277.70 o
   4   2   7        669.90        659.12        28.11 o
   6   2   7        421.19        458.76        26.26 o
   8   2   7        954.04        987.35        31.44 o
  10   2   7        109.52        170.83        23.31 o
  12   2   7       1136.34       1109.62        45.49 o
  14   2   7        257.10        249.16        23.23 o
  16   2   7       1144.53       1137.10        25.12 o
  18   2   7          2.55         34.87        19.16 o
  20   2   7        104.62         69.68        21.25 o
  22   2   7         17.35         23.62        23.70 o
 -29   3   7         14.29         22.42        21.98 o
 -27   3   7       1119.23       1152.35        51.79 o
 -25   3   7          0.55          6.87        24.99 o
 -23   3   7          0.27          0.22        20.12 o
 -21   3   7          3.97         24.77        20.28 o
 -19   3   7        589.48        580.36        25.86 o
 -17   3   7       2409.51       2224.52        82.63 o
 -15   3   7        208.17        228.09        19.31 o
 -13   3   7        496.63        481.22        22.71 o
 -11   3   7       3356.90       3647.08       155.32 o
  -9   3   7        193.03        264.32        22.68 o
  -7   3   7       4417.25       4545.11       441.42 o
  -5   3   7        738.57        668.92        83.32 o
  -3   3   7       4477.28       4195.66       325.23 o
  -1   3   7        546.16        579.07        30.77 o
   1   3   7        186.53        188.90        25.78 o
   3   3   7       8701.16       8876.29       323.45 o
   5   3   7        717.37        890.50        31.59 o
   7   3   7       4819.44       5148.66       106.30 o
   9   3   7         73.89         97.64        21.56 o
  11   3   7        386.92        378.61        23.36 o
  13   3   7         81.77        106.38        21.15 o
  15   3   7        479.97        438.03        21.57 o
  17   3   7        615.03        592.66        24.30 o
  19   3   7         10.51         29.13        23.28 o
  21   3   7        462.53        539.84        23.10 o
 -26   4   7          9.94         16.25        19.17 o
 -24   4   7        237.56        275.90        19.63 o
 -22   4   7        100.11        108.45        20.60 o
 -20   4   7       1453.10       1523.64        84.70 o
 -18   4   7        200.96        250.36        19.93 o
 -16   4   7        192.53        171.33        22.65 o
 -14   4   7        442.10        521.14        28.90 o
 -12   4   7       5210.36       5502.50       285.50 o
 -10   4   7        468.69        415.79        25.74 o
  -8   4   7       5126.39       4743.28       448.81 o
  -6   4   7        809.20        821.50        35.48 o
  -4   4   7       2027.09       1834.54       104.35 o
  -2   4   7          2.66         -2.51        21.38 o
   0   4   7       2991.12       2916.47        47.58 o
   2   4   7       4240.41       3779.16       169.49 o
   4   4   7        686.82        540.16        34.71 o
   6   4   7       8656.33       8479.08       104.49 o
   8   4   7        407.16        435.55        21.19 o
  10   4   7       4780.10       4714.83        96.50 o
  12   4   7         14.35         33.78        22.14 o
  14   4   7        254.07        219.88        23.16 o
  16   4   7         85.07        103.37        20.44 o
  18   4   7        771.51        774.77        23.89 o
  20   4   7          4.84          9.58        23.47 o
 -25   5   7         73.12         82.82        25.08 o
 -23   5   7       1225.38       1150.25        24.11 o
 -21   5   7        176.06        149.06        22.95 o
 -19   5   7       1563.47       1359.46        36.81 o
 -17   5   7       2394.41       2366.98        44.67 o
 -15   5   7        439.62        345.81        20.53 o
 -13   5   7       4418.25       4195.00       113.24 o
 -11   5   7       2554.59       2260.99        89.69 o
  -9   5   7       5242.75       5472.50       158.71 o
  -7   5   7          0.85        -23.01        23.05 o
  -5   5   7       2866.08       2845.58        76.94 o
  -3   5   7       2587.32       2651.26        90.13 o
  -1   5   7        402.56        369.75        24.11 o
   1   5   7       3474.29       3480.28        99.57 o
   3   5   7       1236.19       1109.55        54.50 o
   5   5   7        248.36        272.57        27.88 o
   7   5   7       1401.95       1425.74        64.82 o
   9   5   7        227.40        187.85        22.20 o
  11   5   7        936.60        865.84        24.22 o
  13   5   7         45.02         42.22        19.29 o
  15   5   7        196.88        217.56        22.58 o
  17   5   7         32.83         33.96        22.44 o
 -22   6   7         30.44         14.21        19.85 o
 -20   6   7        474.72        513.57        24.22 o
 -18   6   7        308.76        260.47        27.80 o
 -16   6   7        270.91        274.21        21.84 o
 -14   6   7        118.93        147.43        19.62 o
 -12   6   7        774.74        771.27        36.41 o
 -10   6   7          2.80         -5.52        19.34 o
  -8   6   7        324.37        366.42        21.29 o
  -6   6   7       1037.80       1139.97        60.80 o
  -4   6   7         95.41        113.15        22.16 o
  -2   6   7       2575.16       2575.86        64.17 o
   0   6   7         66.58         62.45        22.30 o
   2   6   7        667.66        584.72        24.16 o
   4   6   7        179.06        203.79        28.00 o
   6   6   7          7.37         30.13        21.23 o
   8   6   7          0.86         21.31        19.84 o
  10   6   7        115.22        143.75        22.75 o
  12   6   7        573.95        582.64        28.53 o
  14   6   7         10.87         43.17        20.40 o
  16   6   7        656.23        671.52        32.17 o
 -19   7   7        302.91        317.50        19.00 o
 -17   7   7        236.94        262.87        19.65 o
 -15   7   7          0.09         -2.70        19.17 o
 -13   7   7        355.35        337.46        21.64 o
 -11   7   7          2.72         13.51        20.72 o
  -9   7   7         19.99         49.19        22.19 o
  -7   7   7        208.20        188.04        22.10 o
  -5   7   7        119.32        113.08        21.86 o
  -3   7   7         61.01         82.41        23.69 o
  -1   7   7         53.18         68.39        21.72 o
   1   7   7       1223.41       1202.24        60.84 o
   3   7   7        264.38        290.33        20.09 o
   5   7   7        107.01        134.79        21.28 o
   7   7   7        665.34        662.55        47.20 o
   9   7   7         24.54         41.89        24.41 o
  11   7   7       1919.78       2002.56        55.18 o
 -14   8   7        744.01        618.20        31.27 o
 -12   8   7        110.98        150.22        21.56 o
 -10   8   7         89.03        100.60        20.76 o
  -8   8   7        383.18        350.02        22.94 o
  -6   8   7        101.70        171.93        21.49 o
  -4   8   7       1266.16       1252.32        58.55 o
  -2   8   7        126.20        139.50        19.88 o
   0   8   7        234.44        227.69        27.20 o
   2   8   7         38.11         63.37        22.86 o
   4   8   7         89.82         87.68        22.75 o
   6   8   7         57.39         75.91        21.06 o
 -30   0   8         38.31         36.45        27.31 o
 -28   0   8          7.14         24.21        29.00 o
 -26   0   8        642.84        451.40        35.65 o
 -24   0   8       1597.54       1617.23        44.72 o
 -22   0   8       2571.68       2785.28        37.17 o
 -20   0   8         10.13         16.70        31.39 o
 -18   0   8       7019.13       7308.08       743.70 o
 -16   0   8        298.95        321.32        45.42 o
 -14   0   8       6034.95       5519.66       246.25 o
 -12   0   8        791.08        783.56        39.86 o
 -10   0   8       1446.16       1455.52       140.60 o
  -8   0   8        155.80        200.29        49.42 o
  -6   0   8        550.94        395.87        82.30 o
  -4   0   8       2337.36       2392.76        94.01 o
  -2   0   8       3023.64       2625.37       104.36 o
   0   0   8      13617.39      13722.77       448.39 o
   2   0   8      11393.89      11912.63       134.83 o
   4   0   8       2309.50       2505.59        79.54 o
   6   0   8       7643.49       8032.69       317.49 o
   8   0   8         24.70         24.94        40.98 o
  10   0   8       1423.53       1489.80        48.37 o
  12   0   8       3910.78       3726.94       101.20 o
  14   0   8       1778.23       1715.83        40.69 o
  16   0   8       1991.90       1972.89        49.19 o
  18   0   8        890.48        767.22        37.08 o
  20   0   8        140.31        137.11        32.08 o
  22   0   8        169.61        188.80        34.10 o
 -29   1   8          3.46         12.08        21.05 o
 -27   1   8         29.29         44.42        21.15 o
 -25   1   8        156.18        183.14        21.34 o
 -23   1   8        119.68        132.21        22.35 o
 -21   1   8       1094.59       1058.50        36.21 o
 -19   1   8        406.32        389.24        19.81 o
 -17   1   8          0.22         45.45        22.22 o
 -15   1   8       2444.61       2996.57       189.90 o
 -13   1   8       2183.62       2234.82        93.18 o
 -11   1   8       1518.73       1849.33        87.00 o
  -9   1   8         96.69         62.16        28.27 o
  -7   1   8       6583.76       7793.26       336.53 o
  -5   1   8       5301.79       6218.27       118.25 o
  -3   1   8         56.85         74.10        39.29 o
  -1   1   8      10179.83      10232.15       850.06 o
   1   1   8          0.61          5.44        36.20 o
   3   1   8         53.61         23.00        32.47 o
   5   1   8        136.64        174.06        30.40 o
   7   1   8        236.66        271.39        31.67 o
   9   1   8        872.43        853.16        28.15 o
  11   1   8          3.03         17.48        23.59 o
  13   1   8        166.72        166.24        18.43 o
  15   1   8        166.41        186.48        19.87 o
  17   1   8        847.50        899.91        29.10 o
  19   1   8          2.02         14.85        18.69 o
  21   1   8         56.83         72.48        21.85 o
 -30   2   8         27.51         84.33        31.10 o
 -28   2   8        365.57        431.65        26.76 o
 -26   2   8         84.04        104.45        22.55 o
 -24   2   8        209.35        210.14        23.60 o
 -22   2   8        795.92        872.08        30.50 o
 -20   2   8       1453.24       1371.34        68.88 o
 -18   2   8      11521.09      11508.74       278.25 o
 -16   2   8          1.13          9.83        19.84 o
 -14   2   8       4215.39       3829.07       194.56 o
 -12   2   8        994.39        915.58        48.87 o
 -10   2   8       2104.53       2144.60        70.54 o
  -8   2   8       4231.62       4779.06       161.38 o
  -6   2   8         26.83        108.88        32.83 o
  -4   2   8      19855.03      18809.78       915.39 o
  -2   2   8      15851.63      14399.00       728.31 o
   0   2   8       6489.43       6797.09       105.10 o
   2   2   8         19.53         36.37        27.56 o
   4   2   8         45.89         21.82        23.40 o
   6   2   8       1778.58       1602.61        33.27 o
   8   2   8        645.18        646.46        25.42 o
  10   2   8       4480.81       4705.86       144.27 o
  12   2   8       1955.61       1929.15        70.06 o
  14   2   8        550.96        558.40        23.81 o
  16   2   8        364.88        392.70        22.27 o
  18   2   8        134.55        136.58        20.17 o
  20   2   8        675.20        711.36        23.34 o
  22   2   8        117.22        141.65        21.64 o
 -29   3   8        103.59        116.81        18.87 o
 -27   3   8        188.23        232.10        21.18 o
 -25   3   8       2070.21       1951.36        81.72 o
 -23   3   8        561.33        490.53        20.84 o
 -21   3   8        587.54        528.29        23.56 o
 -19   3   8         58.21        112.57        22.38 o
 -17   3   8       3159.09       3227.70        88.39 o
 -15   3   8       1088.96       1081.56        51.11 o
 -13   3   8        221.34        228.14        21.24 o
 -11   3   8         29.13         11.58        25.54 o
  -9   3   8        249.74        278.61        32.69 o
  -7   3   8        198.07        214.90        33.91 o
  -5   3   8          2.36         11.27        31.26 o
  -3   3   8        313.66        287.82        32.24 o
  -1   3   8        161.29        198.06        27.90 o
   1   3   8        979.98        995.96        33.82 o
   3   3   8        502.61        643.18        29.89 o
   5   3   8        301.49        245.24        24.20 o
   7   3   8        677.85        707.48        25.63 o
   9   3   8         68.12        113.07        20.28 o
  11   3   8         27.02         38.09        21.53 o
  13   3   8       2048.61       2037.81        35.34 o
  15   3   8          7.51         16.63        20.45 o
  17   3   8        315.92        323.50        23.33 o
  19   3   8         89.27         72.04        20.09 o
  21   3   8        364.12        458.97        25.71 o
 -26   4   8          3.25         13.46        20.27 o
 -24   4   8        380.83        335.51        31.85 o
 -22   4   8         68.90         75.32        18.52 o
 -20   4   8        106.14         86.30        24.14 o
 -18   4   8        180.71        246.69        29.65 o
 -16   4   8       1090.28       1114.56        27.25 o
 -14   4   8         17.45         23.08        21.41 o
 -12   4   8        229.14        261.29        23.45 o
 -10   4   8        319.67        290.18        25.34 o
  -8   4   8       3686.54       3540.70       272.01 o
  -6   4   8        265.43        254.44        25.69 o
  -4   4   8       7465.64       6603.09       379.65 o
  -2   4   8        192.09        162.29        19.35 o
   0   4   8       1623.49       1526.34        59.28 o
   2   4   8       1143.67       1229.82        56.36 o
   4   4   8         94.57        106.33        26.29 o
   6   4   8        122.48        139.00        21.53 o
   8   4   8        275.77        284.37        21.32 o
  10   4   8        790.13        668.24        23.64 o
  12   4   8         38.54         95.52        23.99 o
  14   4   8        734.09        702.37        23.92 o
  16   4   8       1362.83       1358.95        54.82 o
  18   4   8         35.71         43.34        21.04 o
 -25   5   8        335.87        355.09        21.06 o
 -23   5   8         41.49         61.64        22.12 o
 -21   5   8        892.74        928.66        47.76 o
 -19   5   8       1556.53       1532.66        64.08 o
 -17   5   8          6.38          6.52        21.19 o
 -15   5   8        462.34        427.36        21.70 o
 -13   5   8          7.55         24.50        16.80 o
 -11   5   8          4.43         13.85        19.73 o
  -9   5   8        583.72        770.18        37.05 o
  -7   5   8        368.98        360.96        24.97 o
  -5   5   8         97.69         75.60        23.43 o
  -3   5   8       1039.67       1038.61        26.47 o
  -1   5   8        288.70        337.77        21.74 o
   1   5   8       3841.42       3753.21       142.55 o
   3   5   8        136.57        156.71        22.61 o
   5   5   8        655.27        594.68        29.96 o
   7   5   8        189.34        179.43        22.02 o
   9   5   8        114.45         88.00        22.18 o
  11   5   8        155.68        132.93        22.06 o
  13   5   8        363.58        382.69        23.77 o
  15   5   8          1.30         13.41        20.36 o
  17   5   8        265.55        335.04        23.69 o
 -22   6   8         41.35         30.84        24.67 o
 -20   6   8        372.79        439.31        28.95 o
 -18   6   8        408.54        423.84        21.25 o
 -16   6   8         72.50         81.55        17.93 o
 -14   6   8         56.86         78.16        25.25 o
 -12   6   8        111.05         90.22        22.43 o
 -10   6   8          1.94         41.57        20.11 o
  -8   6   8       2403.15       2281.08        37.97 o
  -6   6   8        409.43        423.84        24.52 o
  -4   6   8       4718.73       4646.18        49.23 o
  -2   6   8        408.64        415.46        27.45 o
   0   6   8        130.81        120.65        20.69 o
   2   6   8        703.11        657.89        34.26 o
   4   6   8        187.20        182.86        25.56 o
   6   6   8        954.12        932.79        40.63 o
   8   6   8         14.38         38.74        24.24 o
  10   6   8        237.56        207.00        19.66 o
  12   6   8       1134.73       1113.55        25.90 o
  14   6   8         14.69          4.59        19.61 o
 -19   7   8        840.47        904.06        21.32 o
 -17   7   8          0.67         16.62        20.77 o
 -15   7   8       1346.73       1422.01        47.25 o
 -13   7   8         42.16         54.21        21.69 o
 -11   7   8       3300.02       3450.57       170.23 o
  -9   7   8       1297.34       1321.85        92.95 o
  -7   7   8       1301.20       1302.04        38.11 o
  -5   7   8       1544.06       1567.10        48.93 o
  -3   7   8        455.94        470.77        23.70 o
  -1   7   8       1967.54       1951.06        28.16 o
   1   7   8          1.21        -15.38        23.39 o
   3   7   8       2444.85       2449.65        40.28 o
   5   7   8        332.74        338.68        25.38 o
   7   7   8        222.08        226.42        22.72 o
   9   7   8        668.31        729.27        33.34 o
  11   7   8        679.08        737.20        38.01 o
 -12   8   8          0.30         -1.61        22.71 o
 -10   8   8        464.53        498.69        26.34 o
  -8   8   8          0.98         17.21        25.47 o
  -6   8   8        256.92        264.20        27.19 o
  -4   8   8          8.04         10.76        22.36 o
  -2   8   8         40.53         50.93        22.48 o
   0   8   8         89.39         90.99        23.56 o
   2   8   8         36.15         63.67        26.19 o
   4   8   8         19.16         38.64        22.48 o
 -29   1   9        451.41        464.89        22.79 o
 -27   1   9          0.08         18.85        20.55 o
 -25   1   9       3573.94       3398.26       104.46 o
 -23   1   9          0.32         13.13        19.33 o
 -21   1   9        634.61        475.58        31.31 o
 -19   1   9         91.27         63.98        19.58 o
 -17   1   9        141.77        136.24        23.71 o
 -15   1   9         35.74         90.20        23.38 o
 -13   1   9        253.61        289.88        25.83 o
 -11   1   9       2837.37       2796.41        87.58 o
  -9   1   9       2936.76       2649.33       157.08 o
  -7   1   9       4433.40       4907.63       205.93 o
  -5   1   9        552.79        395.83        32.29 o
  -3   1   9        790.60        846.58        75.39 o
  -1   1   9       2018.40       1647.11        79.05 o
   1   1   9         31.70         23.84        31.64 o
   3   1   9        142.45        183.87        38.18 o
   5   1   9       1395.60       1410.73        67.68 o
   7   1   9       1999.19       2266.20        84.95 o
   9   1   9       1769.40       1682.66        45.91 o
  11   1   9        331.92        360.38        30.80 o
  13   1   9        371.83        300.16        24.83 o
  15   1   9         71.40         81.76        21.98 o
  17   1   9        490.39        432.85        27.17 o
  19   1   9        341.07        396.40        22.48 o
  21   1   9         58.99         85.52        24.04 o
 -30   2   9         77.08        111.11        22.09 o
 -28   2   9         57.58         82.76        19.63 o
 -26   2   9        193.54        159.62        21.25 o
 -24   2   9        816.32        836.43        31.10 o
 -22   2   9       4125.26       3647.68       147.49 o
 -20   2   9       1077.46        952.42        77.53 o
 -18   2   9       2097.32       1960.61        54.10 o
 -16   2   9       1259.81       1216.59        84.63 o
 -14   2   9       1215.12       1298.58        56.55 o
 -12   2   9        334.40        342.95        21.97 o
 -10   2   9        319.67        305.70        30.64 o
  -8   2   9       9406.27      11153.40       638.10 o
  -6   2   9      13882.08      14611.00       606.12 o
  -4   2   9        794.10       1096.29       149.69 o
  -2   2   9       1483.49       1531.04        43.53 o
   0   2   9       1022.20        952.31        37.45 o
   2   2   9          4.98         11.67        28.61 o
   4   2   9         28.60         27.33        23.94 o
   6   2   9          0.01         -7.83        25.79 o
   8   2   9        751.89        613.57        29.43 o
  10   2   9         15.34         17.61        22.46 o
  12   2   9          0.65        -15.15        26.38 o
  14   2   9        334.45        417.49        25.90 o
  16   2   9         15.12         24.95        21.35 o
  18   2   9        181.27        183.99        25.57 o
  20   2   9        474.54        410.26        23.92 o
 -29   3   9          5.47         28.87        20.97 o
 -27   3   9        322.51        324.75        20.67 o
 -25   3   9       1600.11       1524.47        57.12 o
 -23   3   9        208.18        202.68        23.20 o
 -21   3   9        108.05         74.89        21.80 o
 -19   3   9       1622.78       1577.81        65.21 o
 -17   3   9        708.09        760.27        22.73 o
 -15   3   9       6960.63       6811.17       250.68 o
 -13   3   9       1126.98       1139.52        26.96 o
 -11   3   9       5914.30       5174.63       397.69 o
  -9   3   9       3499.33       3368.46       375.12 o
  -7   3   9        165.67        189.23        31.74 o
  -5   3   9       5272.27       5380.53       299.19 o
  -3   3   9        812.32        721.17        33.69 o
  -1   3   9      10687.26      11579.20       539.36 o
   1   3   9         86.81        121.66        25.64 o
   3   3   9       5072.76       5585.41       109.35 o
   5   3   9       4034.73       4240.53       178.35 o
   7   3   9        122.07        128.53        22.04 o
   9   3   9       2514.65       2235.18        83.19 o
  11   3   9        593.28        590.45        34.82 o
  13   3   9         50.91         36.82        23.81 o
  15   3   9        737.69        758.21        25.88 o
  17   3   9        135.86        166.01        20.93 o
  19   3   9         10.44         -6.63        19.02 o
 -26   4   9         26.76         40.82        19.43 o
 -24   4   9        552.82        545.84        21.45 o
 -22   4   9        677.17        687.78        23.88 o
 -20   4   9       1042.34       1142.34        49.88 o
 -18   4   9       5156.72       4930.92       122.27 o
 -16   4   9       3399.76       3209.13       152.84 o
 -14   4   9       3196.81       2950.23       119.86 o
 -12   4   9       4261.42       4505.19       225.99 o
 -10   4   9        196.81        169.40        27.34 o
  -8   4   9        628.63        622.75        62.42 o
  -6   4   9       2258.29       2185.84       110.88 o
  -4   4   9          8.31         14.11        21.27 o
  -2   4   9        820.20        828.63        30.61 o
   0   4   9        776.34        733.84        28.67 o
   2   4   9       3327.95       2828.99        93.49 o
   4   4   9       1421.10       1448.99        42.51 o
   6   4   9        762.46        810.96        25.90 o
   8   4   9        528.41        480.49        25.96 o
  10   4   9        173.64         97.81        20.19 o
  12   4   9        514.00        463.59        21.61 o
  14   4   9        478.69        469.22        22.39 o
  16   4   9         25.91         35.75        20.18 o
  18   4   9        313.42        325.08        23.94 o
 -25   5   9          4.69         23.77        22.80 o
 -23   5   9        395.16        399.95        22.98 o
 -21   5   9        592.24        576.98        35.94 o
 -19   5   9       1511.49       1454.58        47.81 o
 -17   5   9       1113.35       1044.18        42.11 o
 -15   5   9        492.94        528.14        31.74 o
 -13   5   9         85.49         89.82        27.78 o
 -11   5   9        495.58        446.07        27.91 o
  -9   5   9       1727.88       1795.48       109.70 o
  -7   5   9        121.86        162.21        21.36 o
  -5   5   9        148.92        151.20        21.24 o
  -3   5   9       4900.16       4806.25       168.87 o
  -1   5   9          0.91          4.52        18.92 o
   1   5   9       2664.07       2760.11        35.19 o
   3   5   9       3104.72       2624.40       143.59 o
   5   5   9       1518.07       1514.76        36.08 o
   7   5   9         34.37         44.87        21.92 o
   9   5   9        269.79        260.78        25.70 o
  11   5   9       1439.12       1290.90        28.74 o
  13   5   9         14.39         15.18        19.69 o
  15   5   9        799.53        766.19        26.27 o
 -22   6   9         34.34         44.64        17.51 o
 -20   6   9         56.66        126.34        25.03 o
 -18   6   9          1.26         35.62        23.70 o
 -16   6   9        564.28        573.59        31.22 o
 -14   6   9        189.75        144.88        22.36 o
 -12   6   9         34.07         60.83        23.56 o
 -10   6   9        260.52        328.28        23.75 o
  -8   6   9       1460.74       1402.52        78.86 o
  -6   6   9       1327.62       1346.48        96.49 o
  -4   6   9         37.63         -0.09        25.52 o
  -2   6   9        247.96        223.11        20.70 o
   0   6   9         10.39         -2.46        20.13 o
   2   6   9        756.51        772.99        29.27 o
   4   6   9        332.99        329.23        28.72 o
   6   6   9        200.60        179.10        24.73 o
   8   6   9        879.12        810.24        26.97 o
  10   6   9         87.79         99.97        24.39 o
  12   6   9       1105.45       1041.40        61.10 o
 -19   7   9        430.21        462.27        63.65 o
 -17   7   9        205.24        214.33        21.87 o
 -15   7   9        364.01        385.71        23.40 o
 -13   7   9        145.49        129.54        22.16 o
 -11   7   9        697.70        717.54        52.04 o
  -9   7   9        241.63        284.18        23.93 o
  -7   7   9        101.75        101.70        23.04 o
  -5   7   9        200.98        235.50        21.58 o
  -3   7   9         45.82         53.90        22.91 o
  -1   7   9        375.13        387.13        25.70 o
   1   7   9        749.82        779.72        28.22 o
   3   7   9        750.53        666.79        26.28 o
   5   7   9        751.30        788.82        26.05 o
   7   7   9         72.78         85.43        23.62 o
   9   7   9        106.59        151.60        22.70 o
 -12   8   9        231.21        233.32        31.91 o
 -10   8   9         60.40         47.47        26.67 o
  -8   8   9        126.92        181.09        26.43 o
  -6   8   9        644.54        688.96        38.26 o
  -4   8   9        294.16        342.24        32.36 o
  -2   8   9        500.45        517.13        25.21 o
   0   8   9          7.72          5.68        21.86 o
   2   8   9        287.14        312.81        28.22 o
 -30   0  10        249.23        325.42        30.44 o
 -28   0  10          9.68         25.07        30.85 o
 -26   0  10        156.37        168.12        28.89 o
 -24   0  10       2985.76       2797.69       141.36 o
 -22   0  10         49.35         89.10        32.18 o
 -20   0  10       1126.95       1233.43        71.64 o
 -18   0  10       5870.20       5523.99       383.77 o
 -16   0  10       3698.81       3754.04       136.08 o
 -14   0  10       3176.32       3379.87       164.40 o
 -12   0  10       1559.54       1483.80       140.19 o
 -10   0  10       6923.47       7625.31        84.06 o
  -8   0  10         27.02         11.39        43.04 o
  -6   0  10       2844.03       2955.25        72.42 o
  -4   0  10       1348.69       1220.21        76.01 o
  -2   0  10        978.89        773.00        83.30 o
   0   0  10      13529.56      14697.71       963.72 o
   2   0  10       1071.60        969.48        70.01 o
   4   0  10      13308.48      13509.92       127.42 o
   6   0  10        174.32        158.48        58.36 o
   8   0  10       2197.58       2131.33        57.42 o
  10   0  10        221.84        238.02        54.12 o
  12   0  10        436.39        480.97        31.55 o
  14   0  10      17278.43      17758.89       445.33 o
  16   0  10        301.69        333.11        41.30 o
  18   0  10       8530.98       7678.69        70.06 o
  20   0  10        225.21        276.31        34.32 o
 -29   1  10        124.98        116.52        20.66 o
 -27   1  10        162.53        131.67        21.71 o
 -25   1  10        964.42        984.80        37.41 o
 -23   1  10         16.06         30.27        22.30 o
 -21   1  10         69.87         80.24        22.62 o
 -19   1  10        487.58        452.62        23.38 o
 -17   1  10        176.44        160.03        21.24 o
 -15   1  10          0.13         -3.10        23.62 o
 -13   1  10        122.08        107.45        19.91 o
 -11   1  10         47.26         62.51        37.81 o
  -9   1  10        356.00        300.45        32.65 o
  -7   1  10         28.30         12.92        26.05 o
  -5   1  10        275.07        273.42        42.77 o
  -3   1  10        129.36        102.97        33.46 o
  -1   1  10       1347.91       1413.36        47.50 o
   1   1  10        283.12        226.42        33.29 o
   3   1  10         71.29         80.12        41.91 o
   5   1  10          3.29         10.31        42.16 o
   7   1  10         17.45         10.89        32.93 o
   9   1  10         11.66         20.49        31.92 o
  11   1  10         38.53         22.86        26.87 o
  13   1  10       1424.39       1530.49        36.53 o
  15   1  10         16.48         50.96        27.75 o
  17   1  10         20.16         60.40        28.56 o
  19   1  10          0.10         29.33        28.24 o
 -30   2  10        874.60        857.37        26.48 o
 -28   2  10         34.68         52.68        22.55 o
 -26   2  10        537.72        480.76        21.72 o
 -24   2  10        303.18        290.74        21.98 o
 -22   2  10        199.17        233.07        22.57 o
 -20   2  10       5265.27       4674.40       211.07 o
 -18   2  10        504.32        487.73        21.89 o
 -16   2  10       2702.72       2349.57        64.83 o
 -14   2  10        136.93        162.85        24.79 o
 -12   2  10         61.22         50.51        23.14 o
 -10   2  10       7690.35       8663.53       518.50 o
  -8   2  10         31.58         39.63        27.48 o
  -6   2  10       2426.81       2651.11       107.40 o
  -4   2  10        931.75        850.32        51.60 o
  -2   2  10        750.73        740.55        37.97 o
   0   2  10       2943.47       2906.00        85.59 o
   2   2  10       2138.07       2285.64        49.50 o
   4   2  10       2738.61       2447.99       115.58 o
   6   2  10        311.70        374.13        29.87 o
   8   2  10        154.75        156.77        25.49 o
  10   2  10        639.31        632.37        26.22 o
  12   2  10         10.13         39.97        27.53 o
  14   2  10          1.28          1.44        23.54 o
  16   2  10        224.32        203.57        24.30 o
  18   2  10        427.43        437.02        27.73 o
  20   2  10         77.33        100.03        25.48 o
 -29   3  10         56.04         69.45        23.98 o
 -27   3  10          1.56         10.89        19.70 o
 -25   3  10         17.19         26.79        25.22 o
 -23   3  10        154.85        160.62        18.52 o
 -21   3  10         97.26        108.10        19.42 o
 -19   3  10        544.00        567.26        20.46 o
 -17   3  10        166.29        155.03        19.16 o
 -15   3  10         80.93        103.19        21.49 o
 -13   3  10        851.88        849.57        69.41 o
 -11   3  10          1.68         40.90        24.33 o
  -9   3  10        107.53        100.34        32.47 o
  -7   3  10       1460.47       1677.30        84.11 o
  -5   3  10       5668.07       6598.27       223.20 o
  -3   3  10         13.31         16.70        29.87 o
  -1   3  10        134.18        144.82        29.98 o
   1   3  10       3294.49       2963.14       154.45 o
   3   3  10       1917.84       1905.58        99.39 o
   5   3  10        997.99       1050.33        35.63 o
   7   3  10        159.52        137.76        23.81 o
   9   3  10       1367.24       1388.73        44.00 o
  11   3  10        206.53        200.60        26.51 o
  13   3  10        492.05        392.59        26.76 o
  15   3  10         34.31         31.44        23.35 o
  17   3  10          7.16         14.03        24.59 o
  19   3  10          7.81         16.11        37.13 o
 -26   4  10        759.81        726.59        40.39 o
 -24   4  10          0.33         19.10        18.94 o
 -22   4  10        155.04        181.15        22.69 o
 -20   4  10         55.44         80.34        18.08 o
 -18   4  10        655.11        691.45        40.58 o
 -16   4  10       1455.87       1455.30        49.33 o
 -14   4  10       1280.46       1221.63        51.27 o
 -12   4  10        460.91        352.15        33.84 o
 -10   4  10        924.19        733.44        56.15 o
  -8   4  10        169.74        210.85        26.97 o
  -6   4  10          2.41         26.31        23.65 o
  -4   4  10        515.55        485.70        28.28 o
  -2   4  10       3749.82       3869.09        42.78 o
   0   4  10       2226.53       2159.29        41.42 o
   2   4  10        378.01        421.24        27.09 o
   4   4  10       3989.17       3793.21       218.32 o
   6   4  10        679.39        657.36        26.95 o
   8   4  10       1471.97       1327.22        61.99 o
  10   4  10          0.13         31.54        24.80 o
  12   4  10        235.35        216.71        25.53 o
  14   4  10        129.69        172.50        20.69 o
  16   4  10         20.48         18.41        21.88 o
 -25   5  10          1.45         30.07        19.09 o
 -23   5  10       1129.58       1067.65        43.07 o
 -21   5  10        409.75        415.11        24.11 o
 -19   5  10        101.26        116.29        21.74 o
 -17   5  10       1954.61       1893.98       165.17 o
 -15   5  10       1562.70       1572.94       221.80 o
 -13   5  10          6.41         57.93        25.09 o
 -11   5  10        145.26        153.26        29.51 o
  -9   5  10         59.82         56.20        22.66 o
  -7   5  10        120.13        124.26        26.49 o
  -5   5  10        244.14        280.72        26.84 o
  -3   5  10          1.65          6.09        23.13 o
  -1   5  10        625.32        593.09        28.40 o
   1   5  10         41.76         67.14        22.59 o
   3   5  10       1991.31       1860.13        54.65 o
   5   5  10        150.97        190.48        24.17 o
   7   5  10        561.52        565.78        24.91 o
   9   5  10        121.00        104.62        26.34 o
  11   5  10         69.84         37.54        21.38 o
  13   5  10         15.95         39.31        24.02 o
  15   5  10          0.35         19.54        23.52 o
 -22   6  10       2248.39       2189.46       120.04 o
 -20   6  10        350.11        380.57        23.67 o
 -18   6  10        191.17        194.70        28.95 o
 -16   6  10       1886.54       1792.37        89.41 o
 -14   6  10         33.27         42.50        22.22 o
 -12   6  10       3075.68       3169.76       192.03 o
 -10   6  10        151.91        208.28        23.96 o
  -8   6  10       1663.03       1625.97       154.32 o
  -6   6  10        242.26        285.55        30.86 o
  -4   6  10        529.26        506.58        30.70 o
  -2   6  10        297.73        280.74        24.96 o
   0   6  10         14.37         33.72        20.66 o
   2   6  10          6.69         -7.93        25.01 o
   4   6  10        973.20        809.34        42.13 o
   6   6  10        417.74        362.02        26.28 o
   8   6  10        498.17        464.79        26.86 o
  10   6  10          0.45         15.66        25.21 o
  12   6  10         78.85         99.19        23.01 o
 -17   7  10        199.52        206.73        27.94 o
 -15   7  10        149.14        169.79        23.29 o
 -13   7  10        419.95        380.51        26.14 o
 -11   7  10        166.45        181.00        20.09 o
  -9   7  10         26.62         51.71        25.46 o
  -7   7  10         11.33          6.32        23.91 o
  -5   7  10        550.47        552.16        45.97 o
  -3   7  10        486.22        510.88        28.08 o
  -1   7  10         89.76        101.66        23.12 o
   1   7  10        352.56        298.32        27.86 o
   3   7  10         40.41         52.81        22.76 o
   5   7  10         51.69         99.48        24.30 o
   7   7  10          4.84         -4.63        21.16 o
 -10   8  10        352.48        364.03        63.30 o
  -8   8  10         13.57          2.93        24.06 o
  -6   8  10        241.75        315.37        27.53 o
  -4   8  10         38.13         40.99        23.86 o
  -2   8  10        720.56        754.03        28.88 o
   0   8  10         13.84          8.85        41.74 o
 -29   1  11        446.54        395.36        24.43 o
 -27   1  11        401.01        361.79        26.30 o
 -25   1  11        335.82        289.91        21.70 o
 -23   1  11        418.40        411.65        23.62 o
 -21   1  11       1280.15       1237.17        65.71 o
 -19   1  11        233.78        233.83        22.84 o
 -17   1  11       8558.62       7855.28       372.48 o
 -15   1  11       1403.34       1522.67        30.82 o
 -13   1  11       3268.84       3187.03       114.19 o
 -11   1  11       6529.86       6529.83       350.41 o
  -9   1  11        664.81        670.47        29.87 o
  -7   1  11       1062.48        947.05        42.81 o
  -5   1  11         26.02         50.13        34.95 o
  -3   1  11        570.79        546.10        39.56 o
  -1   1  11        722.40        761.41        42.42 o
   1   1  11        993.47       1021.15        36.67 o
   3   1  11        326.77        266.50        49.00 o
   5   1  11         13.92         43.01        41.71 o
   7   1  11       2173.27       2041.35       140.01 o
   9   1  11        788.34        774.22        31.02 o
  11   1  11       1136.55       1203.40        32.48 o
  13   1  11       1151.63       1213.55        41.22 o
  15   1  11         76.68         80.41        32.33 o
  17   1  11         22.12         10.23        28.29 o
  19   1  11        142.41        202.31        30.14 o
 -28   2  11        149.63        124.49        23.03 o
 -26   2  11         40.47         62.06        21.85 o
 -24   2  11        677.55        639.48        21.58 o
 -22   2  11        127.96        126.08        19.03 o
 -20   2  11        642.68        789.27        36.83 o
 -18   2  11         16.57         27.17        21.07 o
 -16   2  11       3628.48       3789.48        54.82 o
 -14   2  11       3808.02       4264.06       111.03 o
 -12   2  11        335.82        306.56        28.14 o
 -10   2  11       4117.71       4087.97       113.08 o
  -8   2  11        456.80        502.53        30.10 o
  -6   2  11         33.57         40.13        23.63 o
  -4   2  11       1683.06       1956.40        94.16 o
  -2   2  11        888.70        848.71        50.98 o
   0   2  11         32.29         33.37        30.02 o
   2   2  11         21.41         24.52        26.99 o
   4   2  11        130.74        123.41        25.02 o
   6   2  11         79.05         74.51        28.30 o
   8   2  11         63.91         57.98        30.57 o
  10   2  11       1349.86       1387.70        72.97 o
  12   2  11         44.70         41.01        24.58 o
  14   2  11         10.38         46.91        27.81 o
  16   2  11         69.52        106.83        27.20 o
  18   2  11        724.50        763.75        36.68 o
 -27   3  11        745.34        748.59        39.51 o
 -25   3  11         26.24         32.45        19.50 o
 -23   3  11        774.81        738.43        24.01 o
 -21   3  11        415.80        389.88        21.75 o
 -19   3  11        236.17        241.17        23.18 o
 -17   3  11        280.80        251.42        21.66 o
 -15   3  11         84.71        115.15        22.23 o
 -13   3  11       1616.78       1661.58       105.53 o
 -11   3  11        709.81        632.82        57.83 o
  -9   3  11       1038.95        949.63        61.08 o
  -7   3  11       3660.64       3773.57       283.36 o
  -5   3  11        557.72        517.88        30.14 o
  -3   3  11      14260.24      15479.04       463.34 o
  -1   3  11       2055.98       1969.20        65.18 o
   1   3  11       1756.09       1782.07        72.26 o
   3   3  11        837.81        766.23        25.42 o
   5   3  11        497.77        525.16        28.33 o
   7   3  11       5182.59       4735.02       207.98 o
   9   3  11        131.37        150.45        23.32 o
  11   3  11       3736.14       3461.34        77.49 o
  13   3  11        632.60        639.37        25.47 o
  15   3  11        337.39        306.46        28.51 o
  17   3  11        165.74        147.15        28.19 o
 -26   4  11          0.93          0.04        21.44 o
 -24   4  11        170.29        182.58        19.17 o
 -22   4  11         47.36         62.68        21.52 o
 -20   4  11        281.51        270.07        21.06 o
 -18   4  11        785.08        757.32        35.77 o
 -16   4  11       2117.99       2020.82       132.42 o
 -14   4  11        434.85        335.79        29.38 o
 -12   4  11        216.02        176.44        30.76 o
 -10   4  11       1569.37       1459.58        87.89 o
  -8   4  11         13.54         40.10        29.73 o
  -6   4  11        268.92        274.59        28.56 o
  -4   4  11       2182.92       2048.23       117.88 o
  -2   4  11       6039.25       6068.06       126.41 o
   0   4  11       1305.04       1371.05        33.78 o
   2   4  11       1711.54       1559.70        41.10 o
   4   4  11          5.33         18.50        23.19 o
   6   4  11        104.17        122.75        24.79 o
   8   4  11        161.14        173.72        23.99 o
  10   4  11        507.83        495.33        26.00 o
  12   4  11         40.76         37.09        22.67 o
  14   4  11        432.75        416.49        25.97 o
  16   4  11         70.76         79.20        26.58 o
 -25   5  11        495.97        409.88        30.05 o
 -23   5  11         59.16         53.68        24.95 o
 -21   5  11       1038.70        998.04        56.07 o
 -19   5  11          3.53         14.90        21.56 o
 -17   5  11        399.16        466.08        29.02 o
 -15   5  11          0.05         17.66        25.80 o
 -13   5  11        314.76        281.80        29.98 o
 -11   5  11       1395.85       1315.78        78.86 o
  -9   5  11          0.13         41.21        22.81 o
  -7   5  11       3542.41       3520.69       214.13 o
  -5   5  11        149.68        173.29        23.88 o
  -3   5  11        224.45        250.79        23.91 o
  -1   5  11        202.50        221.61        22.38 o
   1   5  11        449.13        359.21        25.82 o
   3   5  11         25.16         45.71        28.66 o
   5   5  11         32.28         33.96        23.19 o
   7   5  11          4.03         17.75        24.22 o
   9   5  11         31.97         36.19        22.35 o
  11   5  11         22.87         65.55        24.66 o
  13   5  11        289.76        293.35        27.99 o
 -20   6  11         49.74        140.89        26.68 o
 -18   6  11         22.86         16.81        29.04 o
 -16   6  11         32.75         69.00        26.25 o
 -14   6  11       1770.52       1719.10        66.07 o
 -12   6  11         68.88         69.67        23.52 o
 -10   6  11       2848.34       2671.82       134.23 o
  -8   6  11        100.06        103.12        26.20 o
  -6   6  11       1073.72       1042.13        39.23 o
  -4   6  11        636.26        605.04        45.99 o
  -2   6  11         70.07         62.15        22.02 o
   0   6  11        689.77        697.93        24.77 o
   2   6  11        507.32        445.54        30.69 o
   4   6  11       1172.52       1272.63        46.83 o
   6   6  11        236.71        251.21        24.04 o
   8   6  11        211.87        222.74        25.57 o
  10   6  11        502.80        597.59        44.75 o
 -17   7  11        403.41        436.46        35.58 o
 -15   7  11         26.24         48.96        21.12 o
 -13   7  11        194.17        209.00        26.22 o
 -11   7  11         25.17         79.58        25.59 o
  -9   7  11         32.70         22.51        21.10 o
  -7   7  11        236.98        207.08        26.29 o
  -5   7  11          8.45         31.81        25.68 o
  -3   7  11        198.11        231.39        23.78 o
  -1   7  11        338.62        357.52        29.07 o
   1   7  11        156.75        197.98        27.92 o
   3   7  11        212.07        228.26        23.49 o
   5   7  11         82.44         88.33        26.65 o
 -30   0  12          2.30         61.83        33.67 o
 -28   0  12        288.06        258.73        33.20 o
 -26   0  12         82.38        112.97        26.64 o
 -24   0  12       3030.06       2780.86       246.72 o
 -22   0  12        385.62        383.10        33.53 o
 -20   0  12       1127.49       1135.53        56.22 o
 -18   0  12       2316.24       2290.79       109.02 o
 -16   0  12       1871.70       1913.35        69.68 o
 -14   0  12          2.93         32.19        32.87 o
 -12   0  12       1310.96       1499.86        59.47 o
 -10   0  12       4580.54       5372.20       873.30 o
  -8   0  12       2553.25       2397.21       217.49 o
  -6   0  12       7033.46       8638.62       124.36 o
  -4   0  12      12209.28      10487.35       147.07 o
  -2   0  12         27.96         21.88        44.89 o
   0   0  12       4098.42       3683.64        74.68 o
   2   0  12        436.62        382.03        62.83 o
   4   0  12        349.49        374.97        43.53 o
   6   0  12       5148.41       4886.82        73.77 o
   8   0  12          2.58         64.00        56.12 o
  10   0  12        496.31        502.98        58.24 o
  12   0  12         60.86        123.89        40.24 o
  14   0  12        192.70        262.25        55.53 o
  16   0  12         39.71         43.65        54.12 o
  18   0  12        232.37        156.72        60.95 o
 -29   1  12         95.65         91.79        18.55 o
 -27   1  12          7.37         32.45        18.09 o
 -25   1  12         25.71         30.86        19.26 o
 -23   1  12        429.85        475.85        24.28 o
 -21   1  12        290.44        299.80        20.35 o
 -19   1  12       1477.75       1564.72        46.95 o
 -17   1  12        205.87        215.94        21.01 o
 -15   1  12          1.71          4.66        20.51 o
 -13   1  12         26.46         27.41        30.85 o
 -11   1  12        888.50        887.26        34.56 o
  -9   1  12       4629.39       4751.14       174.24 o
  -7   1  12        990.38       1024.75        42.58 o
  -5   1  12       1204.95       1318.55        43.11 o
  -3   1  12       2648.45       2769.54        50.36 o
  -1   1  12       1572.75       1574.03        70.42 o
   1   1  12       3584.04       3861.30        49.77 o
   3   1  12       3324.04       3292.64       297.55 o
   5   1  12        288.68        352.26        78.30 o
   7   1  12        110.26        146.44        39.94 o
   9   1  12         93.23        120.28        32.53 o
  11   1  12        460.03        476.80        27.39 o
  13   1  12        454.34        462.82        33.60 o
  15   1  12       1034.98        904.00        65.07 o
  17   1  12         79.55         76.68        33.12 o
 -28   2  12        484.91        479.46        25.50 o
 -26   2  12         26.14         36.98        19.38 o
 -24   2  12       2880.99       2682.47       156.80 o
 -22   2  12        146.95        174.06        20.93 o
 -20   2  12        264.43        263.75        24.08 o
 -18   2  12         67.48         65.43        22.08 o
 -16   2  12        775.38        754.21        31.55 o
 -14   2  12        132.66        131.14        30.13 o
 -12   2  12        503.14        591.76        37.09 o
 -10   2  12          0.14         30.84        24.28 o
  -8   2  12        832.12        751.12        40.13 o
  -6   2  12        529.17        575.66        27.00 o
  -4   2  12         30.03         49.85        33.95 o
  -2   2  12       1110.94       1122.27        37.93 o
   0   2  12         90.56         84.39        30.81 o
   2   2  12        695.26        663.52        32.76 o
   4   2  12       1012.49       1008.35        56.12 o
   6   2  12        494.93        492.03        34.13 o
   8   2  12       1472.72       1543.17        37.93 o
  10   2  12         11.09         12.54        31.49 o
  12   2  12        693.38        725.67        34.17 o
  14   2  12        111.41        106.75        39.55 o
  16   2  12        337.17        377.60        37.37 o
 -27   3  12         71.97         81.37        20.19 o
 -25   3  12          1.64          8.02        19.48 o
 -23   3  12         57.81         41.51        24.98 o
 -21   3  12        796.18        831.61        34.60 o
 -19   3  12          3.02          9.82        20.07 o
 -17   3  12       3336.18       3008.01       152.26 o
 -15   3  12        151.59        165.03        24.85 o
 -13   3  12         70.48         51.51        26.47 o
 -11   3  12       1870.30       1936.00        56.00 o
  -9   3  12       3220.19       3429.43        46.95 o
  -7   3  12        514.19        559.95        33.07 o
  -5   3  12       5403.88       5617.45       215.30 o
  -3   3  12       2219.89       2378.43        89.94 o
  -1   3  12        869.94        911.22        31.63 o
   1   3  12       1019.99       1030.98        34.52 o
   3   3  12         24.39         20.24        29.06 o
   5   3  12        361.76        349.39        25.46 o
   7   3  12        255.50        223.65        25.50 o
   9   3  12       1884.00       1823.56        32.04 o
  11   3  12        923.32        848.69        54.18 o
  13   3  12          4.42          9.95        24.49 o
  15   3  12        197.10        220.13        24.13 o
 -26   4  12        384.14        361.40        23.15 o
 -24   4  12        262.63        299.31        25.31 o
 -22   4  12        213.10        193.29        20.47 o
 -20   4  12        751.42        800.45        42.69 o
 -18   4  12       2234.34       1794.16        64.84 o
 -16   4  12        223.90        227.24        27.56 o
 -14   4  12       1345.38       1136.44        75.24 o
 -12   4  12       2518.11       2104.46       103.20 o
 -10   4  12        806.78        739.82        58.63 o
  -8   4  12       2946.44       2980.07       287.28 o
  -6   4  12        455.90        478.89        27.62 o
  -4   4  12       2242.40       2185.70        74.10 o
  -2   4  12       5107.58       5166.17       156.83 o
   0   4  12       1169.83       1061.12        31.59 o
   2   4  12        812.27        788.68        28.95 o
   4   4  12        381.27        352.43        27.28 o
   6   4  12       1275.86       1261.67        47.60 o
   8   4  12        440.91        414.21        27.56 o
  10   4  12        435.67        445.86        26.10 o
  12   4  12       1053.62        967.61        30.63 o
  14   4  12         37.52         30.54        24.84 o
 -23   5  12       1067.82       1065.27        56.37 o
 -21   5  12        980.23        927.44        46.41 o
 -19   5  12        518.03        453.24        35.59 o
 -17   5  12       1087.01        997.41        83.13 o
 -15   5  12        716.80        672.92        56.34 o
 -13   5  12        153.71        145.97        26.17 o
 -11   5  12        141.79        185.33        30.59 o
  -9   5  12       2952.06       3095.02       113.87 o
  -7   5  12         24.16         29.50        23.12 o
  -5   5  12       1647.30       1649.13        34.13 o
  -3   5  12       1124.40       1258.33        46.14 o
  -1   5  12         10.55         36.76        26.66 o
   1   5  12        270.72        262.17        27.40 o
   3   5  12          9.34         20.09        27.51 o
   5   5  12        560.30        565.25        26.66 o
   7   5  12        460.66        466.67        25.81 o
   9   5  12        273.35        288.35        24.23 o
  11   5  12          1.72         43.00        26.66 o
 -20   6  12        192.67        210.86        31.37 o
 -18   6  12        809.18        822.66        33.24 o
 -16   6  12        138.43        123.57        29.13 o
 -14   6  12        555.89        559.47        24.79 o
 -12   6  12        170.77        186.57        22.43 o
 -10   6  12        890.91        962.15        40.47 o
  -8   6  12        575.36        583.24        25.30 o
  -6   6  12         61.10         81.63        21.02 o
  -4   6  12         83.96        104.13        23.49 o
  -2   6  12         50.85         61.85        25.19 o
   0   6  12       1333.97       1305.33        40.02 o
   2   6  12         79.67        105.61        29.23 o
   4   6  12        682.00        672.44        33.70 o
   6   6  12        727.01        786.49        26.34 o
   8   6  12         17.41         29.96        26.07 o
 -15   7  12        611.77        614.33        49.11 o
 -13   7  12        440.11        429.30        24.15 o
 -11   7  12         22.69         40.73        23.16 o
  -9   7  12        428.83        430.73        27.35 o
  -7   7  12         21.82         40.51        23.07 o
  -5   7  12        555.39        542.26        27.70 o
  -3   7  12         71.71        101.22        26.32 o
  -1   7  12        519.52        522.82        37.05 o
   1   7  12        228.42        294.28        29.57 o
   3   7  12        186.46        224.29        26.16 o
 -29   1  13        358.77        380.81        24.37 o
 -27   1  13        466.65        431.33        23.33 o
 -25   1  13         21.65         38.24        18.99 o
 -23   1  13       4890.92       4910.55       293.90 o
 -21   1  13       1613.43       1702.40        84.80 o
 -19   1  13       5065.36       5337.41       165.68 o
 -17   1  13        412.41        430.41        23.93 o
 -15   1  13       1190.27       1192.99        98.84 o
 -13   1  13          4.49         22.06        29.50 o
 -11   1  13         24.67         30.22        25.82 o
  -9   1  13      11920.96      11868.67       768.61 o
  -7   1  13        486.38        555.58        44.76 o
  -5   1  13       4523.72       4711.16       200.97 o
  -3   1  13       3073.19       3139.05       144.20 o
  -1   1  13        206.91        224.66        30.35 o
   1   1  13       2920.52       2719.28       135.48 o
   3   1  13         21.52         47.18        51.42 o
   5   1  13       2746.26       2626.59       192.13 o
   7   1  13         33.25         83.52        39.24 o
   9   1  13        192.83        165.88        40.14 o
  11   1  13       1934.78       1974.54        63.36 o
  13   1  13          7.01        -38.19        39.67 o
  15   1  13       4708.39       4828.49       259.20 o
 -28   2  13        255.06        263.12        23.50 o
 -26   2  13         52.96         86.97        19.83 o
 -24   2  13          9.75         31.72        23.37 o
 -22   2  13         76.48        111.79        21.23 o
 -20   2  13         17.49         25.65        18.51 o
 -18   2  13        264.86        225.73        25.88 o
 -16   2  13         67.51         36.49        35.35 o
 -14   2  13        186.58        141.48        29.37 o
 -12   2  13         28.16         52.01        29.64 o
 -10   2  13       1592.04       1745.72       103.10 o
  -8   2  13          5.11         11.19        24.80 o
  -6   2  13        158.42        164.59        24.37 o
  -4   2  13        727.35        702.16        33.94 o
  -2   2  13       2284.00       2425.44        63.72 o
   0   2  13       3093.65       3021.10        64.41 o
   2   2  13       1045.64        993.77        36.78 o
   4   2  13        746.04        558.65        77.59 o
   6   2  13         56.14        119.15        39.89 o
   8   2  13          2.01          4.83        30.92 o
  10   2  13         50.16         80.68        27.71 o
  12   2  13         47.58         21.84        25.44 o
  14   2  13        229.55        237.09        26.31 o
  16   2  13          1.19        -57.30        57.30 o
 -27   3  13         78.79         83.30        21.27 o
 -25   3  13        154.56        131.51        21.74 o
 -23   3  13        417.63        423.50        23.73 o
 -21   3  13         14.59          6.91        19.10 o
 -19   3  13       1278.00       1331.69        41.20 o
 -17   3  13         13.89         38.24        28.79 o
 -15   3  13       1068.24       1161.68       123.37 o
 -13   3  13        173.34        182.56        33.22 o
 -11   3  13        489.38        566.22        31.24 o
  -9   3  13        852.86        767.95        30.79 o
  -7   3  13        471.73        395.86        28.91 o
  -5   3  13         75.03         84.84        26.41 o
  -3   3  13       2147.90       2178.58        58.69 o
  -1   3  13       1953.46       1825.75        37.61 o
   1   3  13         28.76         41.05        27.51 o
   3   3  13        499.05        528.62        31.24 o
   5   3  13         90.37         93.09        29.99 o
   7   3  13          0.58         21.56        28.36 o
   9   3  13        345.39        333.35        31.86 o
  11   3  13          0.17          8.38        31.69 o
  13   3  13         29.18         69.85        29.23 o
 -26   4  13          5.13         21.63        23.85 o
 -24   4  13        430.91        449.03        23.61 o
 -22   4  13        116.93        104.65        21.11 o
 -20   4  13       1641.64       1409.82        44.76 o
 -18   4  13         27.62         31.88        26.09 o
 -16   4  13        922.63        932.37        30.25 o
 -14   4  13         20.97         66.05        27.28 o
 -12   4  13          7.97         40.12        31.27 o
 -10   4  13         28.73         27.39        26.40 o
  -8   4  13        210.74        194.51        26.66 o
  -6   4  13        364.86        354.74        36.80 o
  -4   4  13        831.81        785.66        27.42 o
  -2   4  13        693.75        660.53        30.91 o
   0   4  13        914.77        920.55        49.12 o
   2   4  13        209.79        205.58        26.32 o
   4   4  13          1.01         12.52        24.30 o
   6   4  13        269.19        259.89        24.74 o
   8   4  13        916.25        843.97        30.26 o
  10   4  13         46.67         54.38        27.86 o
  12   4  13          8.05         22.29        28.32 o
 -23   5  13         82.96        103.68        24.76 o
 -21   5  13         28.98         24.46        31.39 o
 -19   5  13        778.33        773.10        46.43 o
 -17   5  13         33.97         90.13        24.35 o
 -15   5  13        823.38        935.69        33.23 o
 -13   5  13          0.20         48.45        30.50 o
 -11   5  13          4.59          4.40        21.33 o
  -9   5  13        727.47        764.63        30.18 o
  -7   5  13          6.59          3.66        22.15 o
  -5   5  13        592.34        579.02        27.58 o
  -3   5  13         11.87         35.33        22.60 o
  -1   5  13        558.23        595.93        29.89 o
   1   5  13       1038.05       1004.00        32.06 o
   3   5  13          5.77         -3.31        25.00 o
   5   5  13       1302.09       1162.16        37.04 o
   7   5  13          6.03         18.87        25.15 o
   9   5  13        133.50        156.13        27.59 o
 -20   6  13         27.05         47.78        24.13 o
 -18   6  13         63.56        110.68        27.14 o
 -16   6  13        305.25        309.63        31.42 o
 -14   6  13         15.44          9.57        23.47 o
 -12   6  13        185.16        179.42        24.06 o
 -10   6  13          2.43         34.19        21.90 o
  -8   6  13         18.36         48.00        26.51 o
  -6   6  13        613.70        607.47        32.29 o
  -4   6  13          7.85         30.53        20.97 o
  -2   6  13        227.76        232.54        25.37 o
   0   6  13        159.50        138.76        21.35 o
   2   6  13         55.54         86.31        29.57 o
   4   6  13         47.71         95.00        23.98 o
   6   6  13        117.49        127.88        26.53 o
 -13   7  13        241.18        286.82        22.09 o
 -11   7  13        538.26        524.18        25.23 o
  -9   7  13        353.70        410.22        27.68 o
  -7   7  13        208.17        243.69        27.34 o
  -5   7  13        563.88        599.73        32.78 o
  -3   7  13         47.74         74.30        23.41 o
  -1   7  13        287.74        334.58        25.35 o
   1   7  13        243.00        332.73        54.83 o
 -28   0  14        246.12        332.81        35.45 o
 -26   0  14         50.63         50.56        31.74 o
 -24   0  14         17.75          8.40        28.24 o
 -22   0  14        973.66       1018.23       131.65 o
 -20   0  14       1212.70       1088.61        36.17 o
 -18   0  14        477.71        557.08        48.83 o
 -16   0  14       3081.88       3175.48       264.14 o
 -14   0  14        694.49        847.77        63.00 o
 -12   0  14        882.41        790.62        66.06 o
 -10   0  14       1206.28       1155.96       157.48 o
  -8   0  14         28.86         51.25        35.10 o
  -6   0  14        729.24        774.41        59.77 o
  -4   0  14        513.29        443.05        41.73 o
  -2   0  14         29.26         -4.57        44.76 o
   0   0  14        697.42        671.46        61.18 o
   2   0  14          5.96         28.94        56.59 o
   4   0  14        608.21        514.98        63.53 o
   6   0  14       1801.05       1950.85        69.42 o
   8   0  14        241.55        256.02        57.30 o
  10   0  14         65.53         75.18        38.71 o
  12   0  14       1109.81       1189.38        64.83 o
  14   0  14        207.95        195.07        61.18 o
 -29   1  14          2.11         22.89        21.15 o
 -27   1  14        471.67        524.71        28.54 o
 -25   1  14        141.54        148.46        21.12 o
 -23   1  14        211.68        258.38        21.82 o
 -21   1  14       1308.69       1257.83        31.28 o
 -19   1  14       1825.99       1742.22        72.10 o
 -17   1  14       1135.06        834.36        34.01 o
 -15   1  14         92.52         84.15        25.26 o
 -13   1  14         10.74         24.60        24.40 o
 -11   1  14        497.52        516.45        27.24 o
  -9   1  14        505.77        498.36        26.41 o
  -7   1  14        456.31        457.94        24.88 o
  -5   1  14        206.68        206.39        33.34 o
  -3   1  14        565.54        593.02        48.69 o
  -1   1  14        286.79        296.10        31.19 o
   1   1  14        266.92        229.06        41.58 o
   3   1  14          9.23        -34.84        40.55 o
   5   1  14        162.66        168.45        47.89 o
   7   1  14        224.89        249.60        33.21 o
   9   1  14          9.47         -8.26        32.15 o
  11   1  14        480.59        490.88        42.65 o
  13   1  14         63.99         83.89        32.73 o
  15   1  14        180.55        126.47        40.66 o
 -28   2  14        729.64        750.76        51.05 o
 -26   2  14        773.62        763.02        24.01 o
 -24   2  14        185.29        202.36        21.25 o
 -22   2  14          4.66         37.29        21.90 o
 -20   2  14          0.44          9.44        20.17 o
 -18   2  14        177.57        191.98        29.60 o
 -16   2  14       3754.14       3506.64       198.23 o
 -14   2  14       3305.86       2793.74       135.77 o
 -12   2  14        759.72        745.11        45.27 o
 -10   2  14       2704.21       2579.24        67.03 o
  -8   2  14         84.96         89.04        25.39 o
  -6   2  14        665.74        664.92        30.17 o
  -4   2  14        158.90        140.29        33.20 o
  -2   2  14       7591.71       7541.83       121.52 o
   0   2  14       2976.58       2967.34        38.00 o
   2   2  14       2060.75       2072.55        41.09 o
   4   2  14       3745.84       3492.35       216.78 o
   6   2  14          9.93         75.15        38.34 o
   8   2  14       2292.35       2297.94       135.19 o
  10   2  14        424.39        481.60        92.30 o
  12   2  14        795.29        673.81        64.53 o
  14   2  14        870.08        828.92        73.71 o
 -27   3  14         22.89         39.88        21.69 o
 -25   3  14         79.31         80.02        23.05 o
 -23   3  14          0.02         14.71        19.94 o
 -21   3  14         29.29         40.06        20.16 o
 -19   3  14       1018.13        982.51        49.25 o
 -17   3  14        384.31        399.07        25.43 o
 -15   3  14       2700.02       2798.19        48.44 o
 -13   3  14       1697.80       1706.95       154.99 o
 -11   3  14        467.61        416.87        30.10 o
  -9   3  14       1581.73       1517.31        38.79 o
  -7   3  14       1855.29       1863.16        60.48 o
  -5   3  14        875.04        892.07        29.21 o
  -3   3  14        449.24        340.01        30.42 o
  -1   3  14       2730.88       2764.36        61.66 o
   1   3  14         32.31         38.83        27.93 o
   3   3  14         19.93          2.93        30.27 o
   5   3  14         34.69         74.11        34.12 o
   7   3  14        251.47        251.40        40.73 o
   9   3  14         99.17         96.51        29.19 o
  11   3  14        193.28        189.27        30.66 o
  13   3  14         10.29         -6.36        34.79 o
 -24   4  14         43.08         43.65        23.95 o
 -22   4  14        431.72        401.69        20.47 o
 -20   4  14        779.21        756.49        35.16 o
 -18   4  14         59.11         79.54        27.10 o
 -16   4  14       1017.10       1079.92        54.37 o
 -14   4  14        696.35        666.03        33.74 o
 -12   4  14        159.15        215.90        24.50 o
 -10   4  14       1066.45       1067.06        97.87 o
  -8   4  14         50.60         53.57        29.49 o
  -6   4  14        593.80        646.65        31.85 o
  -4   4  14        792.43        722.42        27.80 o
  -2   4  14         43.24         76.13        28.47 o
   0   4  14       1161.66       1278.03        39.69 o
   2   4  14          5.34         30.13        24.32 o
   4   4  14       1609.54       1602.46        50.42 o
   6   4  14        371.60        334.62        27.84 o
   8   4  14        739.15        767.86        28.22 o
  10   4  14        325.50        336.13        30.82 o
 -21   5  14        686.88        722.87        31.50 o
 -19   5  14         19.84         28.70        25.78 o
 -17   5  14        263.28        296.79        41.86 o
 -15   5  14        129.58        166.99        27.52 o
 -13   5  14       1243.61       1231.63        61.06 o
 -11   5  14        154.00        180.80        27.61 o
  -9   5  14        188.19        169.95        23.53 o
  -7   5  14          0.22         19.84        24.69 o
  -5   5  14          3.08         11.42        22.21 o
  -3   5  14          0.45          7.48        25.00 o
  -1   5  14        151.12        127.21        29.80 o
   1   5  14        955.74        964.56        54.07 o
   3   5  14         52.97         46.33        27.55 o
   5   5  14        400.08        442.40        29.06 o
   7   5  14         27.33         38.76        22.41 o
 -18   6  14         34.93         54.77        27.00 o
 -16   6  14        290.36        279.15        21.77 o
 -14   6  14         12.18         44.38        22.05 o
 -12   6  14         39.16         40.79        22.86 o
 -10   6  14        626.23        642.12        28.50 o
  -8   6  14         19.66         56.92        25.59 o
  -6   6  14         81.00         97.58        25.42 o
  -4   6  14          3.75         24.71        25.11 o
  -2   6  14         45.54         53.44        25.26 o
   0   6  14        231.36        199.79        22.37 o
   2   6  14        780.31        835.94        50.57 o
   4   6  14         17.51         10.68        26.16 o
  -9   7  14         80.44         99.62        22.85 o
  -7   7  14        256.53        258.12        27.89 o
  -5   7  14        363.16        401.77        26.03 o
 -27   1  15        427.04        419.92        22.34 o
 -25   1  15          0.57         16.53        22.10 o
 -23   1  15        253.87        232.88        21.88 o
 -21   1  15        705.00        756.91        28.93 o
 -19   1  15       1084.18       1098.99        46.79 o
 -17   1  15       2105.75       2123.68       129.49 o
 -15   1  15       1659.41       1480.96        46.00 o
 -13   1  15        400.58        420.37        29.85 o
 -11   1  15        437.55        481.39        40.99 o
  -9   1  15       2101.22       1886.06        71.19 o
  -7   1  15        871.87        865.75        35.44 o
  -5   1  15          1.43          8.94        32.73 o
  -3   1  15        546.46        558.15        33.19 o
  -1   1  15       2309.56       2149.65        51.75 o
   1   1  15        486.84        501.91        36.05 o
   3   1  15       1859.70       1731.47        41.95 o
   5   1  15         65.92        121.27        38.08 o
   7   1  15       1305.49       1315.19        39.52 o
   9   1  15        584.03        619.65        43.57 o
  11   1  15          2.36          4.01        32.08 o
  13   1  15        164.21         82.49        42.51 o
 -26   2  15          9.28         22.02        21.11 o
 -24   2  15        381.62        353.02        22.29 o
 -22   2  15          2.28          0.72        21.34 o
 -20   2  15       1995.41       1871.71       143.48 o
 -18   2  15         52.57         62.62        29.98 o
 -16   2  15        742.10        669.78        33.66 o
 -14   2  15        153.00        154.49        31.63 o
 -12   2  15        350.12        331.30        31.00 o
 -10   2  15         78.99         77.24        21.75 o
  -8   2  15       1335.08       1327.41        69.23 o
  -6   2  15        131.83        158.24        26.49 o
  -4   2  15        304.00        319.07        34.71 o
  -2   2  15         87.75        175.49        46.79 o
   0   2  15        279.20        309.67        31.17 o
   2   2  15        356.72        292.13        41.31 o
   4   2  15         95.89        132.58        40.43 o
   6   2  15        219.82        282.00        37.24 o
   8   2  15          0.83         -9.43        46.71 o
  10   2  15        877.60        792.92        68.77 o
  12   2  15        170.20        196.70        35.05 o
 -25   3  15        234.66        257.53        26.37 o
 -23   3  15        287.21        279.42        22.83 o
 -21   3  15        230.88        249.08        36.95 o
 -19   3  15        356.29        371.73        27.47 o
 -17   3  15        157.34        186.76        27.38 o
 -15   3  15       2184.61       2190.33       178.61 o
 -13   3  15        723.32        655.83        30.54 o
 -11   3  15       1303.98       1435.88       106.04 o
  -9   3  15        118.27        124.87        29.09 o
  -7   3  15         11.83         17.08        26.64 o
  -5   3  15       2613.78       2670.49        63.25 o
  -3   3  15         29.21         44.92        29.96 o
  -1   3  15       7010.58       7015.91       169.34 o
   1   3  15        107.43         77.74        30.01 o
   3   3  15        733.15        757.79        36.65 o
   5   3  15       1335.35       1325.76        42.81 o
   7   3  15         90.91        141.16        38.75 o
   9   3  15        856.97        810.95        36.82 o
  11   3  15        132.67         94.56        34.44 o
 -24   4  15         14.78         35.65        28.74 o
 -22   4  15        253.97        232.09        32.15 o
 -20   4  15         11.24         28.24        27.03 o
 -18   4  15        201.45        196.54        25.11 o
 -16   4  15        573.88        564.42        33.20 o
 -14   4  15         10.97         61.38        30.64 o
 -12   4  15          5.42        -26.62        26.62 o
 -10   4  15        763.72        618.00        58.30 o
  -8   4  15       2303.51       2222.37       107.46 o
  -6   4  15       1030.26       1011.48        53.68 o
  -4   4  15        550.47        542.13        25.23 o
  -2   4  15       1880.48       1911.74        68.95 o
   0   4  15         70.92         55.53        27.11 o
   2   4  15        326.44        338.33        29.72 o
   4   4  15          5.77          2.98        29.48 o
   6   4  15        806.44        803.46        35.52 o
   8   4  15        133.18        160.80        27.98 o
 -21   5  15        224.37        293.29        26.14 o
 -19   5  15        267.75        320.20        28.17 o
 -17   5  15        993.73        899.36        34.57 o
 -15   5  15         33.90         65.22        24.03 o
 -13   5  15        593.74        590.73        43.59 o
 -11   5  15        595.69        595.20        27.59 o
  -9   5  15        544.44        463.79        25.32 o
  -7   5  15       1851.77       1724.31        62.97 o
  -5   5  15        443.14        374.31        27.11 o
  -3   5  15       2330.40       2205.72        69.97 o
  -1   5  15         33.79         31.56        30.15 o
   1   5  15        635.62        634.07        35.68 o
   3   5  15        130.33        128.42        31.75 o
   5   5  15         20.78         23.99        24.54 o
 -16   6  15        603.30        621.61        38.02 o
 -14   6  15        284.82        276.75        24.66 o
 -12   6  15        146.05        137.52        26.71 o
 -10   6  15         69.29         91.14        23.84 o
  -8   6  15        395.89        386.19        24.57 o
  -6   6  15         29.49         25.29        21.87 o
  -4   6  15        182.32        182.46        25.18 o
  -2   6  15         76.69        117.15        27.25 o
   0   6  15          0.68         -8.85        24.67 o
   2   6  15        401.31        467.28        47.90 o
 -28   0  16         98.14        109.88        32.85 o
 -26   0  16        860.94        790.53        47.73 o
 -24   0  16        449.53        440.59        35.49 o
 -22   0  16       6802.31       7490.43        72.32 o
 -20   0  16       3494.24       3650.91        52.76 o
 -18   0  16       1699.50       1788.51        83.95 o
 -16   0  16        856.07        867.96        78.54 o
 -14   0  16        745.28        738.74        72.89 o
 -12   0  16      12105.74      13068.40       845.59 o
 -10   0  16       2289.28       1903.61       200.96 o
  -8   0  16      19133.07      17773.88      2420.82 o
  -6   0  16       2229.59       2064.53       101.77 o
  -4   0  16        535.07        620.41        47.93 o
  -2   0  16         27.91         63.27        47.58 o
   0   0  16        128.06        185.78        59.65 o
   2   0  16        155.17        137.66        55.42 o
   4   0  16        247.91        210.84        53.89 o
   6   0  16       2781.80       2158.63        58.36 o
   8   0  16       1750.32       1844.84        68.36 o
  10   0  16        769.41        857.59        59.89 o
 -27   1  16        179.43        157.30        20.73 o
 -25   1  16         19.59         22.25        21.36 o
 -23   1  16         89.36         73.93        26.14 o
 -21   1  16        216.66        189.51        30.01 o
 -19   1  16         88.06        134.61        28.71 o
 -17   1  16       1076.34       1178.50        39.98 o
 -15   1  16        223.17        203.60        24.90 o
 -13   1  16        759.18        733.75        32.44 o
 -11   1  16        365.85        389.53        32.19 o
  -9   1  16        167.18        207.19        25.94 o
  -7   1  16        238.83        204.48        25.63 o
  -5   1  16         51.89         82.96        34.43 o
  -3   1  16        381.75        402.21        32.33 o
  -1   1  16        384.75        419.69        34.32 o
   1   1  16       1360.21       1161.13       126.24 o
   3   1  16        141.44        179.20        40.30 o
   5   1  16        248.44        228.86        41.70 o
   7   1  16          0.01         25.98        60.36 o
   9   1  16         99.29         81.16        30.08 o
  11   1  16        420.52        358.66        55.18 o
 -26   2  16        507.52        470.63        23.90 o
 -24   2  16        342.32        369.25        28.52 o
 -22   2  16        272.23        270.64        26.62 o
 -20   2  16        821.40        771.65        32.00 o
 -18   2  16        803.12        770.20        39.14 o
 -16   2  16        860.98        888.96        32.52 o
 -14   2  16        615.32        591.38        28.72 o
 -12   2  16        470.95        491.95        29.86 o
 -10   2  16        355.09        326.64        27.50 o
  -8   2  16       3371.38       3341.71        97.61 o
  -6   2  16          2.43         20.95        27.80 o
  -4   2  16       1174.46       1297.24        38.28 o
  -2   2  16          8.98         28.13        28.45 o
   0   2  16          7.97         28.64        31.52 o
   2   2  16         31.71         67.87        40.13 o
   4   2  16         29.91         20.59        32.69 o
   6   2  16       1246.63       1226.22        89.83 o
   8   2  16        493.77        500.10        45.59 o
  10   2  16        159.82        133.99        42.44 o
 -25   3  16        177.56        203.53        28.76 o
 -23   3  16         75.03         50.77        26.51 o
 -21   3  16        140.66        154.77        26.35 o
 -19   3  16        329.39        355.96        39.02 o
 -17   3  16        503.06        454.21        30.41 o
 -15   3  16         34.69         47.18        30.81 o
 -13   3  16         77.27         85.02        30.49 o
 -11   3  16         93.42        123.51        36.99 o
  -9   3  16         21.84         27.96        28.11 o
  -7   3  16         12.94         24.66        26.51 o
  -5   3  16       1033.90       1104.88        46.60 o
  -3   3  16        254.91        251.87        30.55 o
  -1   3  16        262.57        249.27        27.68 o
   1   3  16        179.00        155.85        31.66 o
   3   3  16         43.45         76.40        31.30 o
   5   3  16         31.05         21.93        39.28 o
   7   3  16        244.88        247.05        33.13 o
   9   3  16        175.45        144.55        35.12 o
 -22   4  16        730.23        777.76        49.60 o
 -20   4  16        121.05        182.40        38.67 o
 -18   4  16        370.92        352.22        28.86 o
 -16   4  16         93.15         86.26        27.89 o
 -14   4  16         92.27        115.59        29.61 o
 -12   4  16         31.89         50.71        26.93 o
 -10   4  16         23.77         33.71        26.94 o
  -8   4  16       1045.35       1068.66        76.27 o
  -6   4  16       1598.55       1348.12        45.10 o
  -4   4  16         32.20         18.53        23.23 o
  -2   4  16        683.95        699.16        32.02 o
   0   4  16         60.99         58.93        27.47 o
   2   4  16        325.96        388.53        32.53 o
   4   4  16        107.02        111.59        28.91 o
   6   4  16        326.52        390.38        36.11 o
 -19   5  16         57.39         46.93        32.92 o
 -17   5  16          0.80         20.94        33.53 o
 -15   5  16        298.91        289.36        27.16 o
 -13   5  16        165.37        135.46        27.80 o
 -11   5  16        303.07        338.37        38.74 o
  -9   5  16        195.27        229.65        24.24 o
  -7   5  16        651.57        665.63        43.56 o
  -5   5  16         87.78         76.32        26.19 o
  -3   5  16          0.62         21.27        25.08 o
  -1   5  16          0.04         21.19        30.77 o
   1   5  16        330.31        255.13        31.13 o
   3   5  16          5.52         18.88        26.22 o
 -14   6  16        154.90        177.64        22.48 o
 -12   6  16        118.61        154.12        27.34 o
 -10   6  16          2.33        -22.73        22.73 o
  -8   6  16        306.05        327.67        25.53 o
  -6   6  16          8.88         21.96        26.77 o
  -4   6  16        793.58        816.70        30.33 o
  -2   6  16        578.89        596.43        29.10 o
 -25   1  17        432.10        486.34        39.73 o
 -23   1  17        116.88        226.47        31.40 o
 -21   1  17         51.83         85.47        24.19 o
 -19   1  17        317.39        303.81        31.80 o
 -17   1  17         58.55         54.67        27.93 o
 -15   1  17        397.90        348.20        28.61 o
 -13   1  17        280.37        264.69        29.20 o
 -11   1  17        266.00        236.07        28.29 o
  -9   1  17          1.99         14.91        26.15 o
  -7   1  17        617.49        585.52        30.67 o
  -5   1  17       1055.34       1016.43        52.44 o
  -3   1  17        634.85        605.07        31.73 o
  -1   1  17       4583.01       4634.51        83.42 o
   1   1  17        397.83        438.67        41.31 o
   3   1  17         65.57         76.89        40.50 o
   5   1  17        103.44        151.70        40.96 o
   7   1  17        806.93        842.49        43.88 o
   9   1  17        142.94        173.30        34.13 o
 -26   2  17        161.66        177.67        37.75 o
 -24   2  17        127.03        135.91        27.18 o
 -22   2  17          0.15         21.25        25.10 o
 -20   2  17          7.41         61.77        30.19 o
 -18   2  17        297.03        280.05        27.19 o
 -16   2  17        359.19        364.15        27.18 o
 -14   2  17          5.42         47.09        26.34 o
 -12   2  17         90.67        112.23        24.00 o
 -10   2  17         48.55         45.02        26.46 o
  -8   2  17         19.31          7.52        24.16 o
  -6   2  17          7.70         22.10        27.22 o
  -4   2  17        479.37        468.90        35.20 o
  -2   2  17        422.08        447.62        31.17 o
   0   2  17        589.58        668.87        82.83 o
   2   2  17        562.08        526.55        37.07 o
   4   2  17          3.47         45.44        41.04 o
   6   2  17         41.47         22.40        33.48 o
   8   2  17        109.22        154.78        41.75 o
 -23   3  17        891.44        865.76        50.39 o
 -21   3  17         51.37         55.62        24.28 o
 -19   3  17       1400.72       1638.75        91.44 o
 -17   3  17         92.99        110.51        21.84 o
 -15   3  17        888.18        952.71        50.35 o
 -13   3  17       2225.42       2156.71       126.03 o
 -11   3  17         30.35         68.30        28.99 o
  -9   3  17        873.61        922.09        31.60 o
  -7   3  17          2.37          3.82        25.40 o
  -5   3  17        172.26        175.27        25.04 o
  -3   3  17        619.85        609.88        31.67 o
  -1   3  17        227.74        217.97        29.46 o
   1   3  17       1072.64       1065.11        48.50 o
   3   3  17         46.06         57.24        42.39 o
   5   3  17         86.29        116.06        33.97 o
   7   3  17        323.07        335.09        43.64 o
 -22   4  17        112.06        133.62        40.20 o
 -20   4  17        523.06        528.94        57.36 o
 -18   4  17          9.20         21.69        31.25 o
 -16   4  17       1218.31       1304.38        40.08 o
 -14   4  17         59.57         90.21        23.74 o
 -12   4  17        127.40         85.16        30.71 o
 -10   4  17        400.12        340.59        31.75 o
  -8   4  17         80.13         91.57        25.08 o
  -6   4  17       2357.25       2143.63        38.68 o
  -4   4  17          0.07         33.35        26.75 o
  -2   4  17        659.11        607.13        33.55 o
   0   4  17         41.76         49.14        32.23 o
   2   4  17          1.73         -8.20        31.94 o
   4   4  17         33.21         38.42        34.25 o
 -17   5  17        211.83        185.90        53.63 o
 -15   5  17        461.29        474.52        30.07 o
 -13   5  17        734.50        776.37        26.85 o
 -11   5  17         54.35         84.32        24.17 o
  -9   5  17        916.65       1056.39        62.34 o
  -7   5  17        207.49        213.30        26.93 o
  -5   5  17        355.01        406.68        28.11 o
  -3   5  17        644.61        698.67        28.70 o
  -1   5  17         22.69         40.58        23.74 o
   1   5  17        527.99        543.56        49.27 o
 -24   0  18        158.07        207.24        43.38 o
 -22   0  18       3850.99       3542.55       324.26 o
 -20   0  18       1300.03       1337.39       177.48 o
 -18   0  18       1241.07       1260.37       135.89 o
 -16   0  18       2975.30       3254.50       376.67 o
 -14   0  18         19.98         27.01        40.39 o
 -12   0  18       1029.23       1074.31        47.71 o
 -10   0  18        568.33        545.83        41.96 o
  -8   0  18        148.34         94.88        33.32 o
  -6   0  18        515.31        515.79        48.78 o
  -4   0  18       1752.40       1547.08        88.89 o
  -2   0  18          3.11         44.94        57.42 o
   0   0  18       2749.22       3061.87        73.77 o
   2   0  18        225.64        233.55        56.12 o
   4   0  18        244.31        235.19        60.00 o
   6   0  18        522.01        446.86        42.83 o
 -25   1  18          1.02         11.06        27.94 o
 -23   1  18        949.17       1003.68        32.89 o
 -21   1  18        170.20        178.46        31.31 o
 -19   1  18       1016.36       1070.32        42.13 o
 -17   1  18        123.61        163.20        28.22 o
 -15   1  18         79.49         73.40        29.13 o
 -13   1  18        732.56        756.83        53.37 o
 -11   1  18         95.47        110.79        27.92 o
  -9   1  18        623.78        525.74        27.27 o
  -7   1  18        300.88        304.50        23.28 o
  -5   1  18         57.34         82.16        29.80 o
  -3   1  18         68.19         96.89        30.77 o
  -1   1  18        336.53        312.55        43.09 o
   1   1  18        195.44        220.03        36.23 o
   3   1  18        208.23        219.13        41.65 o
   5   1  18         80.86         88.37        40.27 o
   7   1  18        344.40        383.78        42.75 o
 -24   2  18         62.85         68.58        31.84 o
 -22   2  18         71.18         96.36        24.74 o
 -20   2  18        709.10        693.61        29.23 o
 -18   2  18       1262.38       1211.44        39.64 o
 -16   2  18        148.25        156.16        24.68 o
 -14   2  18       1247.64       1148.43        56.03 o
 -12   2  18         63.34         86.53        26.25 o
 -10   2  18        182.11        173.38        26.75 o
  -8   2  18          0.12          0.76        24.39 o
  -6   2  18         51.36         52.78        23.50 o
  -4   2  18       5409.72       5166.13       132.75 o
  -2   2  18        156.93        139.49        34.13 o
   0   2  18       2637.75       2639.54       329.55 o
   2   2  18        493.49        443.98        43.58 o
   4   2  18        461.68        430.08        35.25 o
   6   2  18         73.22        126.40        35.04 o
 -23   3  18        174.37        202.02        41.82 o
 -21   3  18         84.41        125.14        28.63 o
 -19   3  18         75.44         92.24        32.87 o
 -17   3  18          2.67         19.68        27.86 o
 -15   3  18        181.88        230.88        32.59 o
 -13   3  18          2.28          2.04        31.62 o
 -11   3  18        187.67        178.53        30.78 o
  -9   3  18        131.80        147.51        29.12 o
  -7   3  18        175.70        185.77        25.45 o
  -5   3  18        148.75        160.35        25.79 o
  -3   3  18        267.18        267.31        29.14 o
  -1   3  18         47.79         54.62        30.34 o
   1   3  18         89.49         69.98        32.93 o
   3   3  18         69.47         87.52        45.47 o
 -20   4  18        309.03        313.72        29.47 o
 -18   4  18          0.41          1.11        26.26 o
 -16   4  18        161.42        178.10        32.71 o
 -14   4  18        469.31        549.73        48.71 o
 -12   4  18          2.85         44.76        26.58 o
 -10   4  18        258.62        318.37        28.12 o
  -8   4  18         11.26          7.93        25.21 o
  -6   4  18          0.38         10.37        26.14 o
  -4   4  18          0.13         17.64        25.38 o
  -2   4  18        507.00        572.50        31.56 o
   0   4  18        187.03        164.95        31.80 o
   2   4  18        156.11        170.35        43.26 o
 -13   5  18          6.36         28.61        28.38 o
 -11   5  18         12.49         38.32        27.52 o
  -9   5  18         16.83         36.52        26.91 o
  -7   5  18        832.53        836.05        30.56 o
  -5   5  18        270.56        243.63        27.82 o
  -3   5  18         44.10         -2.94        68.48 o
 -23   1  19         83.00        102.70        28.19 o
 -21   1  19        450.66        545.11        28.11 o
 -19   1  19         27.77         43.58        25.65 o
 -17   1  19        360.86        439.23        31.08 o
 -15   1  19       1222.41       1312.89        81.11 o
 -13   1  19         20.99          5.66        31.23 o
 -11   1  19       5314.16       5296.66       128.36 o
  -9   1  19        155.49        127.45        27.86 o
  -7   1  19       1810.31       1874.47        44.36 o
  -5   1  19        150.09        151.54        32.96 o
  -3   1  19        105.05        112.71        29.42 o
  -1   1  19        124.82        103.06        41.42 o
   1   1  19         17.03         11.15        41.28 o
   3   1  19        210.46        225.47        42.25 o
 -22   2  19         20.17         49.56        27.40 o
 -20   2  19          0.20          4.11        30.28 o
 -18   2  19         50.01         92.59        30.26 o
 -16   2  19        125.00        124.09        28.32 o
 -14   2  19         19.70         37.42        27.21 o
 -12   2  19         70.21         83.18        25.09 o
 -10   2  19        108.85        100.01        27.16 o
  -8   2  19        331.62        414.58        27.45 o
  -6   2  19         90.87         75.15        24.71 o
  -4   2  19       1221.30       1334.22        35.23 o
  -2   2  19        296.54        251.17        36.05 o
   0   2  19         13.44         28.20        40.12 o
   2   2  19          1.88         46.44        40.09 o
 -21   3  19        392.49        393.57        33.92 o
 -19   3  19         11.94         49.51        33.52 o
 -17   3  19        128.50        133.92        32.56 o
 -15   3  19         35.65         84.46        32.13 o
 -13   3  19         92.39        118.35        27.87 o
 -11   3  19        361.74        356.85        27.93 o
  -9   3  19          2.36          1.95        29.46 o
  -7   3  19        418.04        447.21        26.24 o
  -5   3  19          0.39         10.71        26.15 o
  -3   3  19         19.64         19.37        29.06 o
  -1   3  19        682.10        765.44        46.38 o
   1   3  19        140.83        131.32        35.66 o
 -16   4  19       1141.87       1076.64        39.82 o
 -14   4  19        346.35        307.42        29.85 o
 -12   4  19        458.02        496.89        33.61 o
 -10   4  19          1.53         30.78        28.13 o
  -8   4  19        381.29        414.73        27.42 o
  -6   4  19        387.13        378.50        28.54 o
  -4   4  19        640.89        614.22        26.23 o
  -2   4  19        581.76        575.52        31.36 o
 -22   0  20        212.90        232.65        42.18 o
 -20   0  20        421.92        340.71        41.91 o
 -18   0  20         27.69         83.81        41.37 o
 -16   0  20        665.90        540.19        43.37 o
 -14   0  20         38.89         50.92        39.77 o
 -12   0  20          8.46         21.46        41.82 o
 -10   0  20        436.44        373.99        36.85 o
  -8   0  20          1.47         30.56        33.60 o
  -6   0  20         76.53         72.27        34.23 o
  -4   0  20       1818.28       1882.58        65.95 o
  -2   0  20        496.31        489.45        58.24 o
   0   0  20        438.70        524.16        61.53 o
   2   0  20        455.01        466.86        63.65 o
 -21   1  20        723.99        725.63        34.00 o
 -19   1  20        148.57        172.54        31.99 o
 -17   1  20          1.60         14.81        28.48 o
 -15   1  20         32.64         42.63        29.06 o
 -13   1  20          0.18         27.52        26.01 o
 -11   1  20        379.19        381.13        28.61 o
  -9   1  20         12.33         24.98        25.12 o
  -7   1  20          1.09         27.06        22.07 o
  -5   1  20         22.13         34.72        30.82 o
  -3   1  20        108.30        126.64        40.59 o
  -1   1  20         12.20         34.54        40.22 o
   1   1  20          7.05         13.55        41.22 o
 -20   2  20         87.85         92.03        31.19 o
 -18   2  20         78.71         68.02        28.89 o
 -16   2  20        546.24        530.07        30.91 o
 -14   2  20         16.77         42.40        27.75 o
 -12   2  20       1185.10       1171.31        35.40 o
 -10   2  20         93.83         99.69        28.47 o
  -8   2  20        148.50        163.48        26.99 o
  -6   2  20        414.66        440.47        25.46 o
  -4   2  20         59.63         42.96        30.34 o
  -2   2  20        563.71        610.93        38.19 o
   0   2  20          4.20         28.84        41.31 o
 -17   3  20         12.73         29.32        30.05 o
 -15   3  20        229.79        259.34        34.75 o
 -13   3  20          2.41          0.73        34.35 o
 -11   3  20         38.43         49.60        26.51 o
  -9   3  20         42.01         43.99        29.26 o
  -7   3  20         18.22         43.69        23.45 o
  -5   3  20        334.24        314.82        24.30 o
  -3   3  20         13.94         36.33        29.16 o
 -19   1  21        308.39        347.02        38.33 o
 -17   1  21        128.70        129.21        27.42 o
 -15   1  21         14.62         31.84        27.31 o
 -13   1  21        330.15        382.93        28.82 o
 -11   1  21        517.96        486.76        30.57 o
  -9   1  21        471.58        509.58        25.72 o
  -7   1  21       1486.90       1378.20        30.56 o
  -5   1  21        132.04        142.70        24.51 o
  -3   1  21       1998.84       1960.35       214.43 o
 -16   2  21          3.04         -1.87        27.97 o
 -14   2  21        162.43        206.08        26.48 o
 -12   2  21         30.42         50.79        27.64 o
 -10   2  21        224.29        252.44        29.66 o
  -8   2  21         46.71         48.51        26.17 o
  -6   2  21         11.84         39.51        23.47 o
  -4   2  21        112.75         87.27        38.67 o
 -14   0  22         55.62        120.83        60.47 o
 -12   0  22         58.57         52.38        36.09 o
 -10   0  22         60.71         81.85        37.11 o
  -8   0  22         90.87         67.18        61.53 o
 -11   1  22          0.64         42.36        49.23 o
                                                
